# Supplementary material for: From complexity to simplicity: a traditional-inspired roasting-sealing process enhances jujube aroma and antioxidant properties
Source: Food Chem X. 2026 Jun 15;37:104109. doi: 10.1016/j.fochx.2026.104109 (PMC13293758; doi:10.1016/j.fochx.2026.104109)
Supplement: Supplementary material — Figure S1. Metabolomic comparison between CK and JX groups. Figure S2. Multivariate analysis of metabolomic profiles between CK and JX groups. Figure S3. VIP-based volcano plot of differentially abundant metabolites between JX and CK groups. Figure S4. Mirror plot verification of six flavor-related differential metabolites identified in this study. [file mmc1.zip › mmc1/Suppl Mater revised/Table S3 DEM and KEGG.xlsx]

## Sheet: All metabolite
Index	Compounds	物质	Class I	物质一级分类	Class II	物质二级分类	Formula	Q1 (Da)	Q3 (Da)	Molecular weight (Da)	Ionization model	Level	CAS	cpd_ID	CK-1	CK-2	CK-3	JX-1	JX-2	JX-3	QC01	QC02	QC03	kegg_map	mw_cpd_ID	mw_map
Qmzp101807	Avicennol*	簕内酯醇*	Lignans and Coumarins	木脂素和香豆素	Coumarins	香豆素	C20H22O5	343.15	163.07	342.147	[M+H]+	2	56110-68-0	-	2.41025e+06	2.29796e+06	2.45908e+06	2.20499e+06	2.40343e+06	2.09121e+06	2.43008e+06	2.17236e+06	1.98364e+06	-	-	-
Sazp011041	Phyllnirurin*	Phyllnirurin*	Lignans and Coumarins	木脂素和香豆素	Lignans	木脂素	C20H22O5	343.15	163.07	342.147	[M+H]+	2	120396-53-4	-	2.37762e+06	2.41168e+06	2.45793e+06	2.63933e+06	2.5271e+06	2.26497e+06	2.41449e+06	2.3768e+06	2.51678e+06	-	-	-
Wbsp012179	(6aS,13aR,15bS)-4,4,6a,10,10,13a,15b-heptamethyl-4,4a,5,6,6a,8,9,9a,10,11,13a,13b,14,15,15a,15b-hexadecahydro-1H-cyclohepta[1,2-a:5,4-a']dinaphthalen-11-ol	(6aS,13aR,15bS)-4,4,6a,10,10,13a,15b-七甲基-4,4a,5,6,6a,8,9,9a,10,11,13a,13b,14,15,15a,15b-十六氢-1H-环庚[1,2-a:5,4-a']二苯二甲酸11-醇	Terpenoids	萜类	Terpene	萜类	C30H46O	423.36	163.15	422.355	[M+H]+	2	-	-	398220	488459	605726	428930	204638	244445	432635	439349	521853	-	-	-
Wchp010945	Virgatic acid	3-羟基-1-氧代-齐墩果-12-烯-28-酸	Terpenoids	萜类	Triterpene	三萜	C30H46O4	471.35	435.33	470.34	[M+H]+	3	14356-51-5	-	981774	1.04758e+06	914189	994160	769543	945913	977411	983917	912391	-	-	-
Wcdp007645	9-Oxo-10,12-Octadecadienoic Acid*	9-Oxo-10,12-Octadecadienoic Acid*	Lipids	脂质	Free fatty acids	游离脂肪酸	C18H30O3	295.23	151.11	294.219	[M+H]+	1	54665-32-6	-	4.86767e+06	5.22275e+06	4.55466e+06	6.91087e+06	6.92945e+06	6.85193e+06	5.73078e+06	5.63436e+06	5.65635e+06	-	-	-
Safp022666	24-Norursa-3,12-dien-11-one	24-Norursa-3,12-dien-11-one	Terpenoids	萜类	Triterpene	三萜	C29H44O	409.35	205.16	408.339	[M+H]+	2	-	-	1.55933e+06	1.70247e+06	1.55838e+06	1.68505e+06	1.64403e+06	1.85123e+06	1.8584e+06	1.73283e+06	1.65927e+06	-	-	-
Lasp011614	Euchrenone A16	(2S)-台湾山豆根黄烷酮Al6	Flavonoids	黄酮	Flavanones	二氢黄酮	C25H28O5	409.2	177.02	408.194	[M+H]+	2	-	-	901493	942903	809632	887552	759364	1.0688e+06	885554	821729	1.02678e+06	-	-	-
Safp022689	Tomentosolic acid	地榆皂苷元	Terpenoids	萜类	Triterpene	三萜	C30H46O3	455.35	409.34	454.345	[M+H]+	1	6812-98-2	-	1.26727e+06	3.11254e+06	1.19469e+06	1.41695e+06	1.23082e+06	1.50746e+06	1.46162e+06	1.22313e+06	1.57057e+06	-	-	-
WapTKC190705	(1aS,3aR,7aS,7bS)-1,1,7-trimethyl-1a,2,3,3a,4,5,7a,7b-octahydrocyclopropa[a]naphthalene	(1aS,3aR,7aS,7bS)-1,1,7-trimethyl-1a,2,3,3a,4,5,7a,7b-octahydrocyclopropa[a]naphthalene	Terpenoids	萜类	Sesquiterpenoids	倍半萜	C14H22	191.18	121.1	190.172	[M+H]+	2	-	-	28311.5	31898.2	34700.7	133385	116529	108166	53090.6	109420	50470.9	-	-	-
Sasp012214	Angustanoic acid A	Angustanoic acid A	Terpenoids	萜类	Ditepenoids	二萜	C20H28O2	301.22	255.21	300.209	[M+H]+	2	-	-	47186.5	62337.5	35952.8	34160.6	36651.1	47868.5	50751.5	36596.7	52917.1	-	-	-
WapTKC049476	28-Hydroxy-20(29)-Lupene-3,7-dione	28-Hydroxy-20(29)-Lupene-3,7-dione	Terpenoids	萜类	Triterpene	三萜	C30H46O3	455.35	409.34	454.345	[M+H]+	1	122537-57-9	-	847243	777862	789817	948676	983423	945627	952668	991422	961967	-	-	-
Zjjp092610	Dendronobilin I*	金钗石斛素I*	Terpenoids	萜类	Sesquiterpenoids	倍半萜	C18H30O3	295.23	179.14	294.219	[M+H]+	1	-	-	547221	597877	504010	696213	665320	686970	562146	631477	590731	-	-	-
Lhgp102113	1-(3',5'-Dihydroxy-4'-methoxyphenyl)-7-phenyl-3-heptanone	1-(3',5'-二羟基-4'-甲氧基苯基)-7-苯基-3-庚酮	Others	其它类	Others	其它	C20H24O3	313.18	137.06	312.173	[M+H]+	3	-	-	123174	105214	95985	506595	509750	448293	263060	275515	260162	-	-	-
WapTKC121241	Ursolic Acid	3-羟基熊果-12-烯-28-酸 (熊果酸)	Terpenoids	萜类	Triterpene	三萜	C30H44O3	453.34	189.16	452.329	[M+H]+	1	77-52-1	C08988	500981	560513	460758	508804	452535	566024	598126	496034	438448	-	C08988	-
Lhcp120314	7β-H-9(10)-ene-11,12-Epoxy-8-oxoeremophilane*	7β-H-9(10)-烯-11,12-环氧-8-氧化里莫芬烷*	Terpenoids	萜类	Sesquiterpenoids	倍半萜	C15H22O2	235.17	179.11	234.162	[M+H]+	1	-	-	106838	123965	166819	73917.9	143682	87499.4	145388	136288	100312	-	-	-
FQtp008495	13-Hydroxygermacrone*	13-羟基吉马酮*	Terpenoids	萜类	Sesquiterpenoids	倍半萜	C15H22O2	235.17	179.11	234.162	[M+H]+	1	-	C17491	158321	121839	128280	147064	118045	98415	164985	137301	185004	-	C17491	-
Lmhp010515	LysoPC 17:0(2n isomer)*	溶血磷脂酰胆碱 17:0(2n异构)*	Lipids	脂质	LPC	溶血磷脂酰胆碱	C25H52NO7P	510.36	184.07	509.348	[M+H]+	1	-	-	138254	102407	96831.1	53781.4	68152.2	66335.4	79533.2	121776	106155	-	-	-
Qmwp111506	1-Methyl-2-[(Z)-6-undecyl]-4(1H)-quinolone	1-甲基-2-[(Z)-6-十一烯基]-4(1H)-喹诺酮	Alkaloids	生物碱	Alkaloids	生物碱	C21H29NO	312.23	81.07	311.225	[M+H]+	3	-	-	165754	198500	160799	502349	470289	571703	310495	246028	313601	-	-	-
WapTKC049221	3,16-Dihydroxy-7,9(11)-Fernadien-12-one	3,16-Dihydroxy-7,9(11)-Fernadien-12-one	Terpenoids	萜类	Triterpene	三萜	C30H46O3	455.35	109.1	454.345	[M+H]+	3	237391-98-9	-	360460	337042	329908	342413	315648	295714	435713	381884	374100	-	-	-
WapTKC052096	21,24-Epoxy-23,25-Dihydroxycycloartan-3-one	21,24-Epoxy-23,25-Dihydroxycycloartan-3-one	Terpenoids	萜类	Triterpene	三萜	C30H48O4	473.36	437.34	472.355	[M+H]+	3	1714117-83-5	-	190580	191784	181684	252102	158741	208149	179994	131473	213344	-	-	-
PDN116111	(7R,8S,9E,14S)-7-hydroxy-8,14-dimethylhexadec-9-enoic acid	(7R,8S,9E,14S)-7-羟基-8,14-二甲基十六碳-9-烯酸酸	Others	其它类	Others	其它	C18H34O3	299.26	57.07	298.251	[M+H]+	2	-	-	511350	483299	460204	434089	460660	458430	664264	623307	608345	-	-	-
WapTKC139472	23-Hydroxyursolic Acid*	23-羟基-乌苏酸*	Terpenoids	萜类	Triterpene	三萜	C30H48O4	473.36	409.34	472.355	[M+H]+	1	94414-19-4	-	1.02403e+06	1.1064e+06	951733	1.37271e+06	1.03152e+06	1.36135e+06	1.33069e+06	1.12995e+06	1.1655e+06	-	-	-
Sasp011349	orthosiphonoic acid*	肾茶三萜酸*	Terpenoids	萜类	Triterpene	三萜	C30H48O4	473.36	409.35	472.355	[M+H]+	1	-	-	985626	1.17356e+06	985739	1.44031e+06	1.05223e+06	1.35283e+06	1.23149e+06	1.33482e+06	1224498	-	-	-
pmp000266	3,19-Dihydroxyolean-12-en-28-oic acid	3,19-二羟基齐墩果-12-烯-28-酸	Terpenoids	萜类	Triterpene	三萜	C30H48O4	473.36	207.17	472.355	[M+H]+	3	-	-	194643	210643	212815	290468	180448	260812	194583	243498	248223	-	-	-
pmp000970	Hispanolone	夏罗草酮	Terpenoids	萜类	Ditepenoids	二萜	C20H30O3	319.22	301.22	318.219	[M+H]+	2	18676-07-8	-	157626	138853	208574	776682	762121	825692	365076	334291	248407	-	-	-
WapTKC139812	Siraitic Acid A	Siraitic Acid A	Terpenoids	萜类	Triterpene	三萜	C29H44O5	473.33	409.31	472.319	[M+H]+	3	-	-	972952	1.2588e+06	1.0062e+06	1.37036e+06	1.07752e+06	1.21847e+06	1.29403e+06	999046	1.17551e+06	-	-	-
Salp010275	5-Hydroxy-8-methoxycalamenene	5-羟基-8甲氧基菖蒲烯	Terpenoids	萜类	Sesquiterpenoids	倍半萜	C16H24O2	249.18	193.12	248.178	[M+H]+	3	-	-	81534.3	58705.4	85773.2	49755.9	82610.6	65077	80741.8	84734.7	93907.3	-	-	-
zjmp120224	3,25-Epoxy-3,22-dihydroxyurs-12-en-28-oic acid (Lantoic acid)	3,25-环氧-3,22-二羟基熊果-12-烯-28-酸 (22-羟基马缨丹异酸)	Terpenoids	萜类	Triterpene	三萜	C30H46O5	487.34	405.32	486.334	[M+H]+	2	-	-	108265	91746.5	98012.6	32725	45473	44767	105811	108411	74021.9	-	-	-
WapTKC186786	10-Hydroxy-2,4A,6A,6B,9,9,12A-Heptamethyl-8-Oxo-1,2,3,4,4A,5,6,6A,6B,7,8,8A,9,10,11,12,12A,12B-Octadecahydropicene-2-Carboxylic Acid	10-Hydroxy-2,4A,6A,6B,9,9,12A-Heptamethyl-8-Oxo-1,2,3,4,4A,5,6,6A,6B,7,8,8A,9,10,11,12,12A,12B-Octadecahydropicene-2-Carboxylic Acid	Terpenoids	萜类	Triterpene	三萜	C30H44O4	469.33	423.32	468.324	[M+H]+	1	-	-	4.45213e+06	4.2844e+06	4.10861e+06	2.59874e+06	2.32509e+06	2.23122e+06	4.2123e+06	3.97618e+06	4.08027e+06	-	-	-
WapTKC058698	3-Hydroxy-23-Oxo-11,13(18)-Oleanadien-28-Oic Acid	3-Hydroxy-23-Oxo-11,13(18)-Oleanadien-28-Oic Acid	Terpenoids	萜类	Triterpene	三萜	C30H44O4	469.33	405.32	468.324	[M+H]+	1	1318005-61-6	-	1.51083e+06	1.48843e+06	1.36958e+06	856080	851973	730311	1.40977e+06	1.43182e+06	1.40099e+06	-	-	-
WapTKC151747	3-oxoglycyrrhetinic acid*	3-oxoglycyrrhetinic acid*	Terpenoids	萜类	Triterpene	三萜	C30H44O4	469.33	423.33	468.324	[M+H]+	1	7020-50-0	-	3.80033e+06	3.6553e+06	3.62172e+06	2.22687e+06	2.18111e+06	2.11391e+06	3.56993e+06	3.5461e+06	3.23995e+06	-	-	-
WapTKC156021	14a-hydroxy-2,2,6a,6b,9,9,12a-heptamethyl-10-oxo-1,3,4,5,6,6a,7,8,8a,11,12,14b-dodecahydropicene-4a-carboxylic acid	14a-hydroxy-2,2,6a,6b,9,9,12a-heptamethyl-10-oxo-1,3,4,5,6,6a,7,8,8a,11,12,14b-dodecahydropicene-4a-carboxylic acid	Terpenoids	萜类	Triterpene	三萜	C30H46O4	471.35	201.16	470.34	[M+H]+	2	-	-	574482	566966	567020	769926	638218	843502	841414	608966	578249	-	-	-
WapTKC202770	11,11-dimethyl-4,8-dimethylidene-5-[[(1R,4Z,8S,9R)-8,11,11-trimethyl-6-oxo-4-bicyclo[7.2.0]undec-4-enyl]methoxy]bicyclo[7.2.0]undecan-3-one	11,11-dimethyl-4,8-dimethylidene-5-[[(1R,4Z,8S,9R)-8,11,11-trimethyl-6-oxo-4-bicyclo[7.2.0]undec-4-enyl]methoxy]bicyclo[7.2.0]undecan-3-one	Terpenoids	萜类	Sesquiterpenoids	倍半萜	C30H44O3	453.34	407.33	452.329	[M+H]+	1	-	-	1.93412e+06	2.08987e+06	1.80955e+06	2.00387e+06	1.784e+06	2.09896e+06	2.20075e+06	1.90119e+06	1.90219e+06	-	-	-
WapTKC067003	(1S,2R,5aS,5bS,7aR,12bS)-2-hydroxy-3,3,5a,5b,12b-pentamethyl-10-(prop-1-en-2-yl)octadecahydrodicyclopenta[a,i]phenanthrene-1,7a(1H)-dicarboxylic acid*	(1S,2R,5aS,5bS,7aR,12bS)-2-hydroxy-3,3,5a,5b,12b-pentamethyl-10-(prop-1-en-2-yl)octadecahydrodicyclopenta[a,i]phenanthrene-1,7a(1H)-dicarboxylic acid*	Terpenoids	萜类	Triterpene	三萜	C30H46O5	487.34	423.33	486.334	[M+H]+	1	-	-	439098	542850	465644	221741	229540	198967	424401	459128	392581	-	-	-
Zbsp010915	Taraxerone	蒲公英赛酮	Terpenoids	萜类	Triterpene	三萜	C30H46O	423.36	423.36	424.37	[M+H]+	2	514-07-8	-	4.1965e+06	4.37544e+06	3.93721e+06	2.67234e+06	2.45025e+06	1.91642e+06	3.11985e+06	4.12617e+06	3.64314e+06	-	-	-
MWStz419	3-Oxopomolic acid*	3-氧代坡模酸*	Terpenoids	萜类	Triterpene	三萜	C30H46O4	471.35	407.33	470.34	[M+H]+	1	13849-90-6	-	1.08163e+06	1.10374e+06	1.08134e+06	1.17691e+06	1.06116e+06	1.12676e+06	1.16454e+06	1.12169e+06	1.1032e+06	-	-	-
WapTKC138719	3-Hydroxy-1-Oxo-12-Oleanen-28-Oic Acid	3-Hydroxy-1-Oxo-12-Oleanen-28-Oic Acid	Terpenoids	萜类	Triterpene	三萜	C30H46O4	471.35	425.34	470.34	[M+H]+	1	-	-	975848	1.07957e+06	857950	962199	864228	1.00325e+06	1.03699e+06	1.00025e+06	948708	-	-	-
MWSmce341	Butyl isobutyl phthalate*	邻苯二甲酸-1-丁酯-2-异丁酯*	Phenolic acids	酚酸类	Phenolic acids	酚酸类	C16H22O4	279.16	149.03	278.152	[M+H]+	1	17851-53-5	-	604011	566555	599687	546988	484108	525906	525587	613795	590645	-	CM02525	MetMap157
PDP096260	UNPD43145	UNPD43145	Lipids	脂质	Free fatty acids	游离脂肪酸	C18H30O2	279.23	149.02	278.225	[M+H]+	2	-	-	9.27255e+06	8.71169e+06	8.35082e+06	7.85189e+06	8.24136e+06	8.1936e+06	8.62028e+06	8.05996e+06	8.18865e+06	-	-	-
Latp009929	6α,10α-Dihydroxy-1-oxoeremophila-7(11),8(9)-dien-12,8-olide	6α,10α-二羟基-1-氧代雅槛蓝烷-7(11),8(9)-二烯-12,8-交酯	Terpenoids	萜类	Sesquiterpenoids	倍半萜	C15H18O5	279.12	149.02	278.115	[M+H]+	3	-	-	8.25591e+06	8.36287e+06	8.76999e+06	8.18209e+06	8.84704e+06	7.96488e+06	8.58465e+06	8.31106e+06	8.31882e+06	-	-	-
Zbzp011453	Des-O-Methyllasiodiplodin	去-O-甲基毛狄泼老素	Others	其它类	Lactones	内酯类化合物	C16H22O4	279.16	149.03	278.152	[M+H]+	1	32885-82-8	-	8.21566e+06	7.96095e+06	8.52749e+06	8.46382e+06	8.36986e+06	7.65992e+06	8.4792e+06	8.43244e+06	8.37871e+06	-	-	-
Lmxp011770	Diisobutyl phthalate*	邻苯二甲酸二异丁酯*	Phenolic acids	酚酸类	Phenolic acids	酚酸类	C16H22O4	279.16	149.02	278.152	[M+H]+	1	84-69-5	C15205	8.62831e+06	8.27794e+06	9.01742e+06	8.06454e+06	8.8282e+06	8.34623e+06	8.81435e+06	8.58531e+06	8.59477e+06	-	C15205	MetMap157
Lhhp120812	Methylillicinone F	甲基芥子酮F	Lignans and Coumarins	木脂素和香豆素	Coumarins	香豆素	C16H22O4	279.16	149.02	278.152	[M+H]+	3	-	-	8.67741e+06	8.3184e+06	8.68117e+06	8.75799e+06	8.59195e+06	8.20814e+06	8.79078e+06	8.54848e+06	8.66319e+06	-	-	-
pmb1650	Octadeca-11E,13E,15Z-trienoic acid	十八碳-9E,13E,15Z-三烯酸	Lipids	脂质	Free fatty acids	游离脂肪酸	C18H30O2	279.23	149.13	278.225	[M+H]+	3	25575-00-2	-	1.1459e+07	1.14454e+07	1.13542e+07	1.17478e+07	1.16118e+07	1.13603e+07	1.12788e+07	1.11071e+07	1.1489e+07	-	-	-
Latp011219	3,5-Dimethyl-2,3-dihydrobenzofuran	3,5-二甲基-5-甲基-2,3-二氢苯并呋喃	Others	其它类	Others	其它	C10H12O	149.1	121.06	148.088	[M+H]+	3	-	-	1.91577e+06	2.08781e+06	1.95076e+06	1.92367e+06	1.97789e+06	1.93508e+06	2.23981e+06	1.92013e+06	1.92509e+06	-	-	-
pmp001230	Senkyunolide M	洋川芎内酯 M	Others	其它类	Lactones	内酯类化合物	C16H22O4	279.16	121.03	278.152	[M+H]+	3	146986-60-9	-	2.33965e+07	2.26759e+07	2.36182e+07	2.22977e+07	2.33017e+07	2.1578e+07	2.28452e+07	2.25663e+07	2.18083e+07	-	-	-
Zahp011689	2,2-dimethylchromene-6-carboxylic acid*	2,2-二甲基色烯-6-甲酸*	Others	其它类	Others	其它	C12H12O3	205.09	149.02	204.079	[M+H]+	1	34818-56-9	-	1.83445e+07	1.76093e+07	1.79998e+07	1.71771e+07	1.76586e+07	1.73893e+07	1.77465e+07	1.78943e+07	1.74075e+07	-	-	-
HX1282	Sarisan	细辛素	Others	其它类	Others	其它	C11H12O3	193.09	133.06	192.079	[M+H]+	3	18607-93-7	C10493	176134	187174	156117	141370	113568	116232	186622	199969	185128	-	C10493	-
WaQzp09970	Estrane-3,17-diol	Estrane-3,17-diol	Steroids	甾体	Steroid	甾体	C18H30O2	279.23	67.05	278.225	[M+H]+	2	517-01-1	-	7.40623e+06	7.88057e+06	7.5966e+06	1.87677e+07	1.75258e+07	1.88422e+07	1.18294e+07	1.06282e+07	1.09771e+07	-	-	-
Safp021800	LPC(18:1/0:0)	LPC(18:1/0:0)	Lipids	脂质	LPC	溶血磷脂酰胆碱	C26H53NO7P+	522.35	184.08	522.356	[M]+	1	3542-29-8	-	49718125	5.59594e+07	5.22735e+07	1.06431e+07	1.07518e+07	1.00725e+07	3.63962e+07	3.57243e+07	3.55903e+07	-	-	-
PDP113856	methyl 7-[(1R,2R)-2-[(1E,3S)-3-hydroxyoct-1-en-1-yl]-5-oxocyclopentyl]heptanoate	甲基7-[(1R,2R)-2-[(1E,3S)-3-羟基辛-1-烯-1-基]-5-氧代环戊烷基]庚酸酯	Lipids	脂质	Free fatty acids	游离脂肪酸	C21H36O4	353.25	119.08	352.261	[M+H]+	2	-	-	130772	153096	137430	86998.3	68030.1	65703.5	126691	149478	126101	-	-	-
MWSHY0091	Obacunone	黄柏酮	Terpenoids	萜类	Triterpene	三萜	C26H30O7	455.21	409.2	454.199	[M+H]+	3	751-03-1	C08775	132544	159766	116789	181980	166952	170888	169724	187183	145052	-	C08775	-
Wcdp010864	Hexadecanamide	十六碳酰胺	Alkaloids	生物碱	Alkaloids	生物碱	C16H33NO	256.26	88.08	255.256	[M+H]+	1	629-54-9	-	36879	40779.1	33456.3	70221.9	135651	64698.9	85726.1	73777.4	70981.1	-	-	-
Zkep107564	Ile-gly*	异亮氨酰-甘氨酸*	Amino acids and derivatives	氨基酸及其衍生物	Amino acids and derivatives	氨基酸及其衍生物	C8H16N2O3	189.12	86.1	188.116	[M+H]+	1	-	-	1.98306e+07	2.05248e+07	2.02678e+07	2.70896e+06	2.58723e+06	2.71812e+06	1.30302e+07	1.52516e+07	1.38353e+07	-	-	-
PDP239459	Phosphatidylcholine lyso 18:3	Phosphatidylcholine lyso 18:3	Lipids	脂质	LPC	溶血磷脂酰胆碱	C26H48NO7P	518.32	184.08	517.317	[M+H]+	1	-	-	4.99932e+06	5.70568e+06	5.19317e+06	1.52174e+06	1.47719e+06	2.11406e+06	4.02561e+06	3.97129e+06	4.05599e+06	-	-	-
Lcfp121114	N-Cyclohexyl-1,3-benzothiazol-2-amine	N-环己基-1,3-苯并噻唑-2-胺	Alkaloids	生物碱	Alkaloids	生物碱	C13H16N2S	233.11	151.03	232.103	[M+H]+	3	28291-75-0	-	54283.5	39756.6	48480.7	35943.9	44512.8	51904.4	51751.6	57572.5	45800.4	-	-	-
pmp000439	3-Hydroxyurs-5(6),12,18(19)-trien-28-oic acid (Uncargenin B)	3-羟基熊果-5(6),12,18(19)-三烯-28-酸 (钩藤苷元 B)	Terpenoids	萜类	Triterpene	三萜	C30H44O3	453.34	435.33	452.329	[M+H]+	2	-	-	306719	430304	253509	383695	346389	391906	412990	311558	378809	-	CM03148	MetMap175
Lhwp110301	19-Hydroxy-2-(hydroxymethyl)-A(1)-norursa-2,12-dien-28-oic acid (Coleonolic acid)	19-羟基-2-(羟基甲基)-A(1)-去甲基熊果-2,12-二烯-28-酸 (Coleonolic acid)	Terpenoids	萜类	Triterpene	三萜	C30H46O4	471.35	205.16	470.34	[M+H]+	2	-	-	2.10306e+06	2.34615e+06	1.94036e+06	2.56487e+06	2.26931e+06	2.58733e+06	2.4969e+06	1.98855e+06	2.48664e+06	-	-	-
Lcsp000669	Hovenic acid*	Hovenic acid*	Terpenoids	萜类	Triterpene	三萜	C30H48O5	489.36	201.16	488.35	[M+H]+	1	-	-	750332	898787	640697	814352	737442	873201	874759	759576	726732	-	CM03069	MetMap176
WapTKC091600	(2S,3R,4S,6aR,8aS,14bR)-2,3-dihydroxy-4,6a,11,11,14b-pentamethyl-2,3,4a,5,6,7,8,9,10,12,12a,13,14,14a-tetradecahydro-1H-picene-4,8a-dicarboxylic acid	(2S,3R,4S,6aR,8aS,14bR)-2,3-dihydroxy-4,6a,11,11,14b-pentamethyl-2,3,4a,5,6,7,8,9,10,12,12a,13,14,14a-tetradecahydro-1H-picene-4,8a-dicarboxylic acid	Terpenoids	萜类	Triterpene	三萜	C29H44O6	489.32	453.3	488.314	[M+H]+	2	-	-	200713	237058	185586	222747	271494	247158	284079	271260	255428	-	-	-
pmd0130	LysoPC 14:0*	溶血磷脂酰胆碱 14:0*	Lipids	脂质	LPC	溶血磷脂酰胆碱	C22H46NO7P	468.31	184.07	467.301	[M+H]+	1	20559-16-4	-	4.30469e+06	4.93013e+06	4.50894e+06	656904	547668	681586	2.83533e+06	2.47358e+06	2.78099e+06	-	-	-
Qmfp122215	2,3-Dihydroxyurs-12,18-dien-28-oic acid (Goreishic Acid I)	2,3-二羟基熊果-12,18-二烯-28-酸 (五灵脂三萜酸 I)	Terpenoids	萜类	Triterpene	三萜	C30H46O4	471.35	201.16	470.34	[M+H]+	2	129058-59-9	-	1.99864e+06	2.11149e+06	1.83753e+06	2.39529e+06	2.04567e+06	2.43556e+06	2.23696e+06	2.06169e+06	2.06345e+06	-	-	-
Salp011414	Etoxazole	乙螨唑(杀螨剂)	Alkaloids	生物碱	Alkaloids	生物碱	C21H23F2NO2	360.18	141.02	359.17	[M+H]+	1	153233-91-1	C18495	675344	664009	688126	1.63178e+06	1.40413e+06	1.42026e+06	1.00734e+06	982901	904344	-	C18495	-
Lcsp001100	Val-Val-Asp	缬氨酸-缬氨酸-天冬氨酸	Amino acids and derivatives	氨基酸及其衍生物	Amino acids and derivatives	氨基酸及其衍生物	C14H25N3O6	332.18	171.15	331.174	[M+H]+	3	-	-	107247	91863.8	125056	68706.5	118038	97003.3	129336	69320.1	94308.8	-	-	-
zjbp120812	Scutebarbolide C*	Scutebarbolide C*	Terpenoids	萜类	Ditepenoids	二萜	C22H32O8	425.22	365.19	424.21	[M+H]+	3	-	-	273335	226965	218599	260821	260372	267443	353037	397832	294135	-	-	-
Wbsp005815	Japonicumin B	Japonicumin B	Terpenoids	萜类	Triterpene	三萜	C30H48O5	489.35	471.35	488.35	[M+H]+	2	-	-	214213	170099	214174	125435	116702	130704	148400	143347	175660	-	-	-
Sayp006468	Acutissimalignan B*	Acutissimalignan B*	Lignans and Coumarins	木脂素和香豆素	Lignans	木脂素	C20H20O6	357.13	307.1	356.126	[M+H]+	1	-	-	1.16285e+06	893728	1.41522e+06	835765	937295	1.29233e+06	1.15521e+06	1.15408e+06	1.17711e+06	-	-	-
Lhhp102904	Horsfieldin*	Horsfieldin*	Lignans and Coumarins	木脂素和香豆素	Lignans	木脂素	C20H20O6	357.13	307.09	356.126	[M+H]+	1	-	-	1.03631e+06	794086	1.34188e+06	785567	895725	1.27299e+06	1.0992e+06	1.13429e+06	1.15221e+06	-	-	-
PD0171395	Pro Ala Leu	Pro Ala Leu	Amino acids and derivatives	氨基酸及其衍生物	Amino acids and derivatives	氨基酸及其衍生物	C14H25N3O4	300.19	70.07	299.185	[M+H]+	2	-	-	760696	642904	706335	185366	275793	212746	511713	590501	516716	-	-	-
WapTKC186421	4-[(E,3R)-3-hydroxybut-1-enyl]-3,5,5-trimethylcyclohex-3-en-1-ol*	4-[(E,3R)-3-hydroxybut-1-enyl]-3,5,5-trimethylcyclohex-3-en-1-ol*	Terpenoids	萜类	Sesquiterpenoids	倍半萜	C13H22O2	211.17	109.1	210.162	[M+H]+	1	-	-	654384	547070	591922	157516	143935	132026	402180	381811	447396	-	-	-
pmb0130	Acetryptine	乙酰色胺	Alkaloids	生物碱	Plumerane	吲哚类生物碱	C12H14N2O	203.12	144.08	202.111	[M+H]+	3	3551-18-6	-	422293	433678	442842	36921.7	68131.5	60843	343707	290087	299778	-	-	-
PD0906189	RebaudiosideF*	RebaudiosideF*	Terpenoids	萜类	Ditepenoids	二萜	C43H68O22	937.43	325.11	936.42	[M+H]+	2	-	-	21036.1	8116.87	19737.8	15178.3	15586	9099.23	12196.3	17604.5	16463.7	-	-	-
Lmyp004516	Quercetin-3-O-(2''-O-p-Coumaroyl)galactoside	槲皮素-3-O-(2''-O-对香豆酰)半乳糖苷	Flavonoids	黄酮	Flavonols	黄酮醇	C30H26O14	611.14	147.04	610.132	[M+H]+	2	-	-	354745	291531	276979	440058	481851	485496	428019	465152	377603	-	CM00596	MetMap115
PD0618145	6-Hydroxyluteolin-6-O-(2''-O-p-Coumaroyl)galactoside	6-羟基木犀草素-6-O-(2''-O-对香豆酰基)半乳糖苷	Flavonoids	黄酮	Flavones	黄酮	C30H26O14	611.14	303.05	610.132	[M+H]+	2	-	-	179740	109030	135879	210077	182752	211627	166556	191762	187355	-	-	-
MWSprf024	(+)-Columbianetin	二氢山芹醇	Lignans and Coumarins	木脂素和香豆素	Coumarins	香豆素	C14H14O4	247.1	175.03	246.089	[M+H]+	3	3804-70-4	C19707	61715.2	90665	102650	62243	70149.3	67423	63466.7	59878.4	73895.1	ko00999,ko01110	C19707	-
Zmjp003163	(-)-Jasmonic acid	茉莉酸	Organic acids	有机酸	Organic acids	有机酸	C12H18O3	211.13	55.05	210.126	[M+H]+	3	77026-92-7	C08491	213116	230029	291835	117819	122091	108883	136739	166512	206154	ko00592,ko01100,ko01110,ko04075	C08491	-
PD0290578	10-hydroxy-4,6,8,10-tetramethyldodec-4-en-3-one	10-羟基-4,6,8,10-四甲基十二碳-4-烯-3-酮	Terpenoids	萜类	Sesquiterpenoids	倍半萜	C16H30O2	255.23	69.07	254.225	[M+H]+	1	-	-	213009	231116	246683	1.20317e+06	963150	1.11749e+06	557316	454711	626635	-	-	-
Smgp005565	Cinchonain Ia*	金鸡纳素 Ia*	Flavonoids	黄酮	Flavanols	黄烷醇类	C24H20O9	453.11	343.08	452.111	[M+H]+	3	85022-69-1	-	4.65e+06	4.61719e+06	5.0121e+06	5.5801e+06	5.43641e+06	3.21917e+06	3.39223e+06	4.01311e+06	3.93297e+06	-	-	-
Sazp004867	daechuine S4*	daechuine S4*	Alkaloids	生物碱	Alkaloids	生物碱	C28H44N4O4	501.34	114.13	500.336	[M+H]+	1	19526-08-0	-	2.93622e+06	2.75158e+06	2.81351e+06	4.44387e+06	4.38352e+06	4.59704e+06	3.50767e+06	3.52892e+06	3.60117e+06	-	-	-
Zbkp004307	Adouetine X*	阿杜埃廷X*	Alkaloids	生物碱	Alkaloids	生物碱	C28H44N4O4	501.34	114.13	500.336	[M+H]+	1	19542-37-1	C09993	2.81006e+06	2.83109e+06	2.84846e+06	4.10814e+06	4.00517e+06	4.07615e+06	3.30703e+06	3.51168e+06	3.3131e+06	-	C09993	-
mws0103	Indole-3-carboxaldehyde	吲哚-3-甲醛	Alkaloids	生物碱	Plumerane	吲哚类生物碱	C9H7NO	146.06	91.05	145.053	[M+H]+	1	487-89-8	C08493	492887	415771	483554	568780	721700	684402	560338	575712	544198	-	C08493	-
PDP230791	Oblongolide S	Oblongolide S	Terpenoids	萜类	Sesquiterpenoids	倍半萜	C14H22O4	255.16	71.05	254.152	[M+H]+	2	-	-	365163	318180	438847	65860.1	80698.9	59383.8	281447	208568	250122	-	-	-
pmp000384	Isoliquiritin	异甘草苷	Flavonoids	黄酮	Chalcones	查耳酮	C21H22O9	419.13	257.08	418.126	[M+H]+	3	5041-81-6	C16978	71270.5	50102.1	67167	49001.6	31314.4	71054.6	58922.7	80878.4	62938	-	C16978	-
Smgp105565	Cinchonain Ib*	金鸡纳素 Ib*	Flavonoids	黄酮	Flavanols	黄烷醇类	C24H20O9	453.11	343.08	452.111	[M+H]+	3	85081-24-9	-	4.68441e+06	4.71748e+06	4.36791e+06	5.17146e+06	4.79756e+06	3.48328e+06	3.95e+06	3.73381e+06	3.52354e+06	-	-	-
pme0241	Benzoate	苯甲酸	Phenolic acids	酚酸类	Phenolic acids	酚酸类	C7H6O2	123.04	79.05	122.037	[M+H]+	2	65-85-0	C00180	445225	385702	412865	1.83065e+06	2.22511e+06	1.79918e+06	908248	1.45797e+06	896226	ko01100,ko01110	C00180	MetMap157
Lmdp004267	Quercetin-3-O-(6''-O-p-Coumaroyl)glucoside*	槲皮素-3-O-(6''-O-对香豆酰)葡萄糖苷*	Flavonoids	黄酮	Flavonols	黄酮醇	C30H26O14	611.14	147.04	610.132	[M+H]+	1	143061-65-8	-	326325	320959	287276	447955	441170	471400	370498	380045	410968	-	CM00598	MetMap115
Lmyp004052	Quercetin-3-O-(6''-O-p-Coumaroyl)galactoside*	槲皮素-3-O-(6''-O-对香豆酰)半乳糖苷*	Flavonoids	黄酮	Flavonols	黄酮醇	C30H26O14	611.14	147.04	610.132	[M+H]+	1	-	-	363585	364348	323415	465739	439832	468727	412438	452155	443035	-	CM00595	MetMap115
pmf0395	(9Z)-Octadecenoic acid	油酸(C18:1)	Lipids	脂质	Free fatty acids	游离脂肪酸	C18H34O2	283.26	121.1	282.256	[M+H]+	3	112-80-1	C00712	149503	108136	148883	148154	142112	124161	164831	154299	162752	ko00061,ko00073,ko01040	C00712	-
Lmmp003530	3,4-Divanillyltetrahydrofuran*	3,4-二香草基四氢呋喃*	Lignans and Coumarins	木脂素和香豆素	Lignans	木脂素	C20H24O5	345.17	137.06	344.162	[M+H]+	3	34730-78-4	-	112903	66959	100495	386881	353438	425395	186453	170342	152371	-	-	-
Wagp005792	Sorbifolin 5-[6''-(3-Hydroxy-3-Methylglutaryl)Glucoside]	Sorbifolin 5-[6''-(3-Hydroxy-3-Methylglutaryl)Glucoside]	Flavonoids	黄酮	Flavones	黄酮	C28H30O15	607.16	301.07	606.159	[M+H]+	3	-	-	48962.7	38469.4	27863.8	68275.4	66466.7	65599.7	43951.7	75890.4	43770.8	-	CM00920	MetMap110
pme3437	Eudesmic acid (3,4,5-trimethoxybenzoic acid)	3,4,5-三甲氧基苯甲酸	Phenolic acids	酚酸类	Phenolic acids	酚酸类	C10H12O5	213.08	154.06	212.069	[M+H]+	3	118-41-2	-	247988	215834	218535	89748	100923	101309	196694	229176	160492	-	CM02413	MetMap156,MetMap157,MetMap160,MetMap161
MW0150358	Gly-Glu-Ser	甘氨酸-谷氨酸-丝氨酸	Amino acids and derivatives	氨基酸及其衍生物	Amino acids and derivatives	氨基酸及其衍生物	C10H17N3O7	292.12	111.08	291.107	[M+H]+	3	-	-	775429	869881	892372	276878	225355	275015	637255	649466	665100	-	-	-
Sazp005686	Hemsine A*	Hemsine A*	Alkaloids	生物碱	Alkaloids	生物碱	C32H39N5O4	558.31	187.12	557.3	[M+H]+	3	-	-	22096.4	23534.4	12453	20213.6	25480.7	31146.7	29237.1	12028.4	20337.5	-	-	-
Sazp005727	6-[(2S)-2-(dimethylamino)-3-(1H-indol-3-yl)propanoyl]-10-(2-methylpropyl)-2-oxa-6,9,12-triazatricyclo[13.2.2.03,7]nonadeca-1(18),13,15(19),16-tetraene-8,11-dione*	6-[(2S)-2-(dimethylamino)-3-(1H-indol-3-yl)propanoyl]-10-(2-methylpropyl)-2-oxa-6,9,12-triazatricyclo[13.2.2.03,7]nonadeca-1(18),13,15(19),16-tetraene-8,11-dione*	Alkaloids	生物碱	Alkaloids	生物碱	C32H39N5O4	558.31	187.12	557.3	[M+H]+	3	-	-	17978.2	22677.2	15552.5	28716.2	19662.2	20422.4	18501.2	16776.6	24085.8	-	-	-
PD0863415	Quercetin-3-O-(4''-Glucosyl-6'''-p-coumaroyl)rhamnoside*	槲皮素-3-O-(4''-葡萄糖基-6'''-对香豆酰)鼠李糖苷*	Flavonoids	黄酮	Flavonols	黄酮醇	C36H36O18	757.2	303.05	756.19	[M+H]+	2	-	-	217327	217501	166809	240337	242405	232039	229860	204730	245857	-	-	-
PD0662542	Quercetin-3-O-(3''-p-coumaroyl)rutinoside*	槲皮素-3-O-(3''-对香豆酰基)芸香糖苷*	Flavonoids	黄酮	Flavonols	黄酮醇	C36H36O18	757.2	303.05	756.19	[M+H]+	1	-	-	296992	262802	275964	273842	273978	279888	291665	270714	281000	-	-	-
PDP004380	Quercetin 3-(2G-(E)-p-coumaroylrutinoside)*	槲皮素3-(2G-(E)-对香豆酰芸香糖苷)*	Flavonoids	黄酮	Flavonols	黄酮醇	C36H36O18	757.19	303.05	756.19	[M+H]+	1	-	-	344143	259732	244935	272699	286108	230872	343925	281062	242597	-	-	-
HJAP171	Frangulanine*	异欧鼠李碱*	Alkaloids	生物碱	Alkaloids	生物碱	C28H44N4O4	501.33	114.13	500.336	[M+H]+	1	25350-22-5	C10003	707720	685713	593764	723720	768034	989479	823110	674883	766262	-	C10003	-
PDP225294	graphostromol i	graphostromol i	Organic acids	有机酸	Organic acids	有机酸	C12H18O4	227.13	163.11	226.12	[M+H]+	2	-	-	173133	171257	139048	128377	138778	116642	188362	132887	152597	-	-	-
PD0559290	Quercetin-3-O-(5''-Z-Coumaroyl)rutinose*	槲皮素-3-O-(5'-香豆酰基)芸香糖*	Flavonoids	黄酮	Flavonols	黄酮醇	C36H36O18	757.2	147.04	756.19	[M+H]+	1	-	-	101209	108263	82913.7	115922	100556	102772	64775.7	124506	126675	-	-	-
mws1383	Lumichrome	7,8-二甲基咯嗪	Alkaloids	生物碱	Alkaloids	生物碱	C12H10N4O2	243.09	145.08	242.08	[M+H]+	3	1086-80-2	C01727	754450	688412	564749	253476	278914	308295	800146	776238	793167	ko00740	C01727	-
Lcfp100016	3-Methylsubericacid	3-甲基辛二酸	Lipids	脂质	Free fatty acids	游离脂肪酸	C9H16O4	189.11	55.05	188.105	[M+H]+	3	34284-35-0	-	379246	307286	473128	625181	734618	581880	435509	517970	433158	-	-	-
Rlp00446	6-Amino-1-naphthoic acid	6-氨基-1-萘甲酸	Alkaloids	生物碱	Alkaloids	生物碱	C11H9NO2	188.07	118.06	187.063	[M+H]+	1	-	-	1.77826e+06	1.54929e+06	1.83329e+06	9.11918e+06	1.06893e+07	9.35828e+06	4.4665e+06	5.25696e+06	4.17793e+06	-	-	-
PDP154806	Daechucyclopeptide I	大楝环肽I	Alkaloids	生物碱	Alkaloids	生物碱	C30H38N4O5	535.29	148.11	534.284	[M+H]+	2	115610-63-4	-	2.94272e+06	3.11966e+06	3.37393e+06	3.17734e+06	3.423e+06	3.1421e+06	3.30691e+06	3.43106e+06	3.25332e+06	-	-	-
Sazp005642	Sanjoinine F	Sanjoinine F	Alkaloids	生物碱	Alkaloids	生物碱	C31H42N4O5	551.32	148.11	550.316	[M+H]+	3	-	-	101252	109896	191175	357125	384701	376633	221632	248698	265930	-	-	-
PDN290831	(6E,9E)-16-methylheptadeca-6,9-dienoic acid	(6E,9E)-16-甲基十七碳-6,9-二烯酸酸	Lipids	脂质	Free fatty acids	游离脂肪酸	C18H32O2	281.25	81.07	280.24	[M+H]+	2	-	-	1.09815e+06	1.06009e+06	1.02774e+06	1.23611e+06	1.3855e+06	1.27891e+06	2.01461e+06	2.12524e+06	1.96538e+06	-	-	-
PDP150660	isoincensole	异香根醇	Terpenoids	萜类	Sesquiterpenoids	倍半萜	C19H32O2	293.25	67.05	292.24	[M+H]+	2	-	-	476553	501637	441335	212819	272455	253426	393592	416403	391105	-	-	-
PDP274402	3-[3-methyl-8-(3-methylpent-4-en-1-yl)-1,7-dioxaspiro[5.5]undecan-2-yl]propan-1-ol	3-[3-甲基-8-(3-甲基戊-4-烯-1-基)-1,7-二氧杂螺[5.5]十一烷-2-基]丙醇	Terpenoids	萜类	Sesquiterpenoids	倍半萜	C19H34O3	311.26	69.07	310.251	[M+H]+	2	-	-	410891	338640	395123	116403	108627	120390	325194	330408	276780	-	-	-
Sagp004425	Maesopsin 4-Glucoside 4'-Rhamnoside(Hovetrichoside D)*	墨沙酮 4-O-鼠李糖苷(Hovetrichoside C)*	Flavonoids	黄酮	Other Flavonoids	其它类黄酮	C27H32O15	597.18	289.07	596.174	[M+H]+	3	-	-	57327.2	81737.7	72932.5	201924	210461	191159	159880	151974	99654.1	-	CM01870	MetMap144
Zjyp110109	oxyphyllone F	oxyphyllone F	Terpenoids	萜类	Sesquiterpenoids	倍半萜	C11H16O2	181.12	121.1	180.115	[M+H]+	2	-	-	86081.8	84958.8	89753.8	107011	94373.1	103135	110403	105612	95307.5	-	-	-
Wcop008480	2,5-dimethyl-2,3,3a,7a-tetrahydro-1H-indene-1,3-diol	2,5-dimethyl-2,3,3a,7a-tetrahydro-1H-indene-1,3-diol	Terpenoids	萜类	Sesquiterpenoids	倍半萜	C11H16O2	181.12	135.12	180.115	[M+H]+	2	-	-	126098	113428	112786	124686	98346.5	154375	125809	94891.4	131912	-	-	-
pme0368	Apigenin-7-O-rutinoside (Isorhoifolin)*	芹菜素-7-O-芸香糖苷 (异野漆树苷)*	Flavonoids	黄酮	Flavones	黄酮	C27H30O14	579.17	271.06	578.164	[M+H]+	3	552-57-8	-	14810.7	13725.6	23772.3	97738.9	62287.1	90853.1	54997.6	43479.5	26919.8	-	-	-
pmp000579	Diosmetin-7-O-galactoside*	香叶木素-7-O-半乳糖苷*	Flavonoids	黄酮	Flavones	黄酮	C22H22O11	463.12	301.07	462.116	[M+H]+	1	-	-	318024	272846	310765	231861	259350	308130	325539	360378	334625	-	-	-
MWStz610	Diosmetin-7-O-glucoside*	香叶木素-7-O-葡萄糖苷*	Flavonoids	黄酮	Flavones	黄酮	C22H22O11	463.12	301.07	462.116	[M+H]+	1	20126-59-4	-	222327	219436	241098	219635	206387	263328	259072	282022	303336	-	-	-
Sazp005557	lotusine A	lotusine A	Alkaloids	生物碱	Alkaloids	生物碱	C30H38N4O4	519.29	148.11	518.289	[M+H]+	1	-	-	722440	694955	784653	597104	541708	547927	657761	670570	656512	-	-	-
MWSHC20122	Dehydrovomifoliol	去氢催吐萝芙木醇	Terpenoids	萜类	Monoterpenoids	倍萜	C13H18O3	223.13	111.08	222.126	[M+H]+	1	15764-81-5	C02533	529070	489702	494130	84886.3	84508.1	72849.6	371747	416006	352360	-	C02533	-
Sazp005363	Sativnine G*	Sativnine G*	Alkaloids	生物碱	Alkaloids	生物碱	C28H42N4O5	515.32	114.13	514.316	[M+H]+	3	-	-	60097.9	70529.5	56735.9	73075.8	54908.2	62127.4	59478.8	68940.7	70568.7	-	-	-
PD0663438	2-(4,6b-dimethyl-5-oxo-1,1a,2,3,6,6a-hexahydrocyclopropa[e]inden-2-yl)prop-2-enoic acid	2-(4,6b-dimethyl-5-oxo-1,1a,2,3,6,6a-hexahydrocyclopropa[e]inden-2-yl)prop-2-enoic acid	Terpenoids	萜类	Sesquiterpenoids	倍半萜	C15H18O3	247.13	131.09	246.126	[M+H]+	3	-	-	75619.9	88601.9	44037.7	53463.8	37451.9	59972	66563.9	61532	57240.3	-	-	-
zjzp121616	5-Hydroxy-2-Carbonylcadinane-12,7-lactone	5-羟基 2-羰基杜松烷-12,7-内酯	Terpenoids	萜类	Sesquiterpenoids	倍半萜	C15H20O4	265.14	135.08	264.136	[M+H]+	3	-	-	153889	157975	183169	119193	143898	146484	168140	186019	195360	-	-	-
Zjzp091618	jujubasaponin I*	jujubasaponin I*	Terpenoids	萜类	Triterpene Saponin	三萜皂苷	C47H76O16	897.52	751.46	896.513	[M+H]+	1	-	-	39879.7	37583	36150.3	37231.2	44165.7	40739.1	41283.5	45052	41431.7	-	-	-
Walp007738	14-Amino-15-hydroxy-11-methylpentadecanoic acid	14-氨基-15-羟基-11-甲基十五烷酸	Lipids	脂质	Sphingolipids	鞘脂	C16H33NO3	288.25	88.08	287.246	[M+H]+	3	-	-	243604	132520	145453	69423.1	101177	76771.9	102338	107029	102898	-	-	-
Hmcp002629	Ailantinol E	臭椿醇 E	Terpenoids	萜类	Ditepenoids	二萜	C21H24O7	389.16	181.04	388.152	[M+H]+	3	-	-	58473.9	73728.5	82333.1	103494	91316.6	144806	124423	119453	120213	-	-	-
WapTKC214621	nigbisabolane B*	nigbisabolane B*	Terpenoids	萜类	Sesquiterpenoids	倍半萜	C15H28O3	257.21	95.08	256.204	[M+H]+	2	-	-	880910	537229	934313	146899	214719	202084	469102	535261	388562	-	-	-
WapTKC137618	Notoginsenoside G	三七皂苷 G	Terpenoids	萜类	Triterpene Saponin	三萜皂苷	C48H80O19	961.53	781.47	960.529	[M+H]+	2	193976-63-5	-	155570	157661	134566	122311	118702	141763	145762	143496	146267	-	-	-
HJAP172	Scutianine C	Scutianine C	Amino acids and derivatives	氨基酸及其衍生物	Amino acids and derivatives	氨基酸及其衍生物	C31H42N4O4	535.32	148.11	534.321	[M+H]+	1	53766-26-0	-	4.84908e+06	4.93999e+06	5.08747e+06	5.45514e+06	5.15895e+06	5.32815e+06	5.07792e+06	5.39069e+06	5.10303e+06	-	-	-
MW0155933	Pro-Lys-Ser	脯氨酰-赖氨酰-丝氨酸	Amino acids and derivatives	氨基酸及其衍生物	Amino acids and derivatives	氨基酸及其衍生物	C14H26N4O5	331.18	186.11	330.19	[M+H]+	3	-	-	1.04202e+06	1.10729e+06	1.0205e+06	525440	497354	516054	943174	907131	886146	-	-	-
Sazp005291	10-[butan-2-yl]-6-[2-(dimethylamino)-4-methylpentanoyl]-16-methoxy-2-oxa-6,9,12-triazatricyclo[13.3.1.03,7]nonadeca-1(19),13,15,17-tetraene-8,11-dione*	10-[butan-2-yl]-6-[2-(dimethylamino)-4-methylpentanoyl]-16-methoxy-2-oxa-6,9,12-triazatricyclo[13.3.1.03,7]nonadeca-1(19),13,15,17-tetraene-8,11-dione*	Alkaloids	生物碱	Alkaloids	生物碱	C28H42N4O5	515.32	114.13	514.316	[M+H]+	3	-	-	713528	764236	746242	917939	918254	816663	868654	839550	801856	-	-	-
Zjzp091621	lotoside I-Ara	lotoside I-Ara	Terpenoids	萜类	Triterpene Saponin	三萜皂苷	C53H88O23	1093.58	931.53	1092.57	[M+H]+	1	-	-	92307.4	114014	111961	84871.6	68116.6	79447.6	88497.6	61917.9	109402	-	-	-
Zbjp002538	1,7-bis(4-hydroxypheny)hept-1-ene-3-ol	1,7-双(4-羟基苯基)庚-1-烯-3-醇	Phenolic acids	酚酸类	Phenolic acids	酚酸类	C19H22O3	299.16	107.05	298.157	[M+H]+	3	-	-	183032	169794	176808	446639	426961	374568	260139	254944	251417	-	-	-
MW0151077	His-Ser-Gly	L-组氨酸-L-丝氨酸-甘氨酸	Amino acids and derivatives	氨基酸及其衍生物	Amino acids and derivatives	氨基酸及其衍生物	C11H17N5O5	300.12	194.08	299.123	[M+H]+	3	-	-	143531	154623	162948	295645	298123	289522	299818	273807	270748	-	-	-
WapTKC130163	6-Hydroxy-P-Menth-1-En-3-One*	6-Hydroxy-P-Menth-1-En-3-One*	Terpenoids	萜类	Monoterpenoids	倍萜	C10H16O2	169.12	81.07	168.115	[M+H]+	1	-	-	2.11084e+06	1.97186e+06	2.21041e+06	190919	210490	196334	1.46671e+06	1.54055e+06	1.48544e+06	-	-	-
PDP227933	Phomolactone B	Phomolactone B	Lignans and Coumarins	木脂素和香豆素	Coumarins	香豆素	C12H14O4	223.1	149.02	222.089	[M+H]+	3	-	-	3.86077e+06	2.84915e+06	4.98386e+06	3.35496e+06	3.80853e+06	3.20852e+06	3.12939e+06	3.07845e+06	3.25964e+06	-	-	-
HX1191	3,4-Secodammara-4(28),20,24-trien-3,26-dioic acid	3,4-开环达玛烷-4(28),20,24-三烯-3,26-二酸; 赤杨萜烯酸B	Terpenoids	萜类	Triterpene	三萜	C30H46O4	471.35	407.33	470.34	[M+H]+	1	-	-	822848	879819	847067	965877	867303	1.0594e+06	994384	776919	978550	-	-	-
pmp000269	2,3,19-Trihydroxyolean-12-en-28-oic acid (Arjunic acid)	2,3,19-三羟基齐墩果-12-烯-28-酸 (阿江榄仁酸)	Terpenoids	萜类	Triterpene	三萜	C30H48O5	489.36	407.33	488.35	[M+H]+	1	31298-06-3	-	382099	318432	355630	391384	367076	351842	434482	399560	398137	-	-	-
MWSCX013	Euscaphic acid*	2,3,19-三羟基熊果-12-烯-28-酸 (蔷薇酸)*	Terpenoids	萜类	Triterpene	三萜	C30H48O5	489.35	201.16	488.35	[M+H]+	1	53155-25-2	C17890	827621	783404	739457	819274	766766	803638	932248	740695	807911	-	C17890	-
MWS20645	Gly-Tyr*	甘氨酸-酪氨酸*	Amino acids and derivatives	氨基酸及其衍生物	Amino acids and derivatives	氨基酸及其衍生物	C11H14N2O4	239.1	136.08	238.095	[M+H]+	1	658-79-7	-	5.04087e+06	5.22472e+06	5.0515e+06	1.42461e+06	1.37919e+06	1.33491e+06	4.35708e+06	4.3492e+06	3.99001e+06	-	-	-
pmp001265	2-Amino-4-dihydroxy octadecyl galactoside	2-氨基-4-二羟基十八烷基-半乳糖苷)	Alkaloids	生物碱	Alkaloids	生物碱	C24H49NO8	480.35	318.3	479.346	[M+H]+	2	-	-	243786	283841	200429	150488	142631	170468	224983	220727	210539	-	-	-
mws0227	L-Leucine*	亮氨酸*	Amino acids and derivatives	氨基酸及其衍生物	Amino acids and derivatives	氨基酸及其衍生物	C6H13NO2	132.1	86.1	131.095	[M+H]+	1	328-39-2	C00123	3.83635e+07	4.16958e+07	3.62782e+07	1.0554e+07	1.24407e+07	1.05531e+07	2.87634e+07	3.00059e+07	2.55787e+07	ko00280,ko00290,ko00966,ko00970,ko01100,ko01110,ko01210,ko01230,ko02010	C00123	-
mws1587	L-Norleucine*	L-正亮氨酸*	Amino acids and derivatives	氨基酸及其衍生物	Amino acids and derivatives	氨基酸及其衍生物	C6H13NO2	132.1	86.1	131.095	[M+H]+	1	327-57-1	C01933	4.83221e+07	5.31459e+07	4.56533e+07	1.83234e+07	2.16924e+07	1.83047e+07	3.7538e+07	4.4338e+07	3.61013e+07	-	C01933	-
mws0258	L-Isoleucine*	L-异亮氨酸*	Amino acids and derivatives	氨基酸及其衍生物	Amino acids and derivatives	氨基酸及其衍生物	C6H13NO2	132.1	86.1	131.095	[M+H]+	1	73-32-5	C00407	4.76872e+07	5.27611e+07	4.44011e+07	1.88788e+07	2.11925e+07	1.75103e+07	3.78628e+07	4.28071e+07	3.59222e+07	ko00280,ko00290,ko00460,ko00960,ko00966,ko00970,ko01100,ko01110,ko01210,ko01230,ko02010	C00407	-
MWS04555g	D-allo-Isoleucine*	别异亮氨酸*	Amino acids and derivatives	氨基酸及其衍生物	Amino acids and derivatives	氨基酸及其衍生物	C6H13NO2	132.1	86.1	131.095	[M+H]+	1	1509-34-8	C21092	4.72115e+07	5.37202e+07	4.36745e+07	1.8264e+07	2.04637e+07	1.84456e+07	3.78874e+07	4.30505e+07	3.56981e+07	-	C21092	-
Waptp08627	13,16-Docosadienamide	13,16-二十二烯酰胺	Lipids	脂质	Free fatty acids	游离脂肪酸	C22H41NO	336.33	69.07	335.319	[M+H]+	2	-	-	103576	122716	93158.7	48579.9	144184	103737	71001.5	93953.7	84641.5	-	-	-
PDP147819	(1E,4E)-1,5-bis(5-methylfuran-2-yl)penta-1,4-dien-3-one	(1E,4E)-1,5-双(5-甲基呋喃-2-基)戊-1,4-二烯-3-酮	Others	其它类	Ketone compounds	酮类化合物	C15H14O3	243.1	187.08	242.094	[M+H]+	2	-	-	183486	126687	157730	115690	45212.4	86777.2	127429	104941	128199	-	-	-
MWSprf049	Medicagenic acid	苜蓿酸	Terpenoids	萜类	Triterpene	三萜	C30H46O6	503.34	203.18	502.329	[M+H]+	1	599-07-5	-	72654.3	81129.1	67215.2	23127.2	47008.6	40398.8	67985.4	58328	75385.1	-	-	-
pmb0854	LysoPC 18:3*	溶血磷脂酰胆碱 18:3*	Lipids	脂质	LPC	溶血磷脂酰胆碱	C26H48NO7P	518.32	184.07	517.317	[M+H]+	1	62512-91-8	-	2.00651e+06	2.38224e+06	2.27045e+06	378075	351337	404924	1.54491e+06	1.48796e+06	1.44167e+06	-	-	-
Zbsp010221	Marsformosanone	台湾牛奶菜甾二烯酮,熊果二烯酮	Terpenoids	萜类	Triterpene	三萜	C30H46O	423.36	423.36	422.355	[M+H]+	2	72093-24-4	-	502503	586342	621164	633016	663843	649441	863409	493882	690650	-	CM03146	MetMap175
Lmzp009620	2-Hydroxypyracrenic acid*	2-羟基圆齿火棘酸*	Terpenoids	萜类	Triterpene	三萜	C39H54O7	635.39	453.33	634.387	[M+H]+	1	-	-	1.23983e+06	1.0631e+06	1.06924e+06	1.87745e+06	1.64509e+06	1.7613e+06	1.39957e+06	1.27928e+06	1.28963e+06	-	CM03067	MetMap176
Wchp009502	6a-({[3-(3,4-dihydroxyphenyl)prop-2-enoyl]oxy}methyl)-10-hydroxy-2,2,6b,9,9,12a-hexamethyl-1,3,4,5,6,7,8,8a,10,11,12,12b,13,14b-tetradecahydropicene-4a-carboxylic acid	6a-({[3-(3,4-dihydroxyphenyl)prop-2-enoyl]oxy}methyl)-10-hydroxy-2,2,6b,9,9,12a-hexamethyl-1,3,4,5,6,7,8,8a,10,11,12,12b,13,14b-tetradecahydropicene-4a-carboxylic acid	Others	其它类	Others	其它	C39H54O7	635.39	147.04	634.387	[M+H]+	3	-	-	819874	679937	671639	1.07524e+06	961666	946963	831428	805417	769715	-	-	-
Qmfp122207	24-p-Coumaroyloxy-2,3-dihydroxyurs-12-en-28-oic acid (Guavacoumaric acid)*	24-对香豆酰氧基-2,3-二羟基熊果-12-烯-28-酸 (Guavacoumaric acid)*	Terpenoids	萜类	Triterpene	三萜	C39H54O7	635.39	453.34	634.387	[M+H]+	1	-	-	1.11367e+06	1.03645e+06	982591	1.72736e+06	1.59821e+06	1.64137e+06	1.26135e+06	1.31258e+06	1.19614e+06	-	-	-
WapTKC177455	3-O-Coumaroylasiatic acid*	3-O-Coumaroylasiatic acid*	Terpenoids	萜类	Triterpene Saponin	三萜皂苷	C39H54O7	635.4	453.34	634.387	[M+H]+	1	-	-	957232	949203	941996	1.52895e+06	1.36296e+06	1.43411e+06	1.1469e+06	1.15621e+06	1.10629e+06	-	-	-
pmb0876	LysoPE 16:0*	溶血磷脂酰乙醇胺 16:0*	Lipids	脂质	LPE	溶血磷脂酰乙醇胺	C21H44NO7P	454.29	313.27	453.286	[M+H]+	1	53862-35-4	-	2.299e+07	2.68562e+07	2.32912e+07	1.8365e+06	1.70694e+06	1.71698e+06	1.49138e+07	1.47981e+07	1.39044e+07	-	-	-
Rlp0222	2,5-diaminohexanoic acid*	2,5-二氨基己酸*	Amino acids and derivatives	氨基酸及其衍生物	Amino acids and derivatives	氨基酸及其衍生物	C6H14N2O2	147.11	84.08	146.106	[M+H]+	1	-	-	2.52998e+07	2.67834e+07	2.5862e+07	5.12216e+06	4.9948e+06	4.72067e+06	1.95416e+07	2.02924e+07	1.8126e+07	-	-	-
pme2292	Putrescine	腐胺	Alkaloids	生物碱	Alkaloids	生物碱	C4H12N2	89.11	72.08	88.1	[M+H]+	3	110-60-1	C00134	1.39389e+07	1.50481e+07	1.49634e+07	1.21928e+07	1.24992e+07	1.22593e+07	1.32661e+07	1.26329e+07	1.4674e+07	ko00330,ko00470,ko00480,ko00960,ko01100,ko01110,ko02010,ko04148	C00134	-
pme0193	L-Glutamine*	L-谷氨酰胺*	Amino acids and derivatives	氨基酸及其衍生物	Amino acids and derivatives	氨基酸及其衍生物	C5H10N2O3	147.08	84.04	146.069	[M+H]+	3	56-85-9	C00064	4.35331e+07	4.44982e+07	4.37121e+07	9.58501e+06	9.78972e+06	9.44823e+06	3.37989e+07	3.62834e+07	3.31327e+07	ko00220,ko00230,ko00240,ko00250,ko00470,ko00630,ko00750,ko00910,ko00970,ko01100,ko01230,ko01232,ko01240,ko02010	C00064	-
Lmfp000418	Trehalosamine	海藻糖胺	Others	其它类	Saccharides	糖类	C12H23NO10	342.14	162.07	341.132	[M+H]+	3	-	-	199392	199659	216716	51760.6	56375.8	54291.5	145666	152850	147891	-	-	-
mws1375	Nicotianamine	烟胺	Alkaloids	生物碱	Alkaloids	生物碱	C12H21N3O6	304.15	185.09	303.143	[M+H]+	1	34441-14-0	C05324	887441	945927	838925	472805	383446	474135	771493	717704	687410	ko00270,ko00999,ko01100,ko01110	C05324	-
mws0001	L-Asparagine	L-天冬酰胺	Amino acids and derivatives	氨基酸及其衍生物	Amino acids and derivatives	氨基酸及其衍生物	C4H8N2O3	133.06	74.02	132.054	[M+H]+	1	70-47-3	C00152	1.64804e+06	1.49138e+06	1.48384e+06	2.96854e+06	3.59233e+06	3.05314e+06	2.48006e+06	2.95725e+06	2.40648e+06	ko00250,ko00460,ko00970,ko01100,ko01110,ko01230	C00152	-
Sadp000350	2-Pyrimidinemethanamine	2-氨基甲基嘧啶	Nucleotides and derivatives	核苷酸及其衍生物	Nucleotides and derivatives	核苷酸及其衍生物	C5H7N3	110.07	83.06	109.064	[M+H]+	1	75985-45-4	-	681059	693465	631724	239546	263877	255442	486604	483073	483422	-	-	-
PDP072613	2-amino-2-(1-methyl-1H-pyrazol-4-yl)acetic acid	2-氨基-2-（1-甲基-1H-吡唑-4-基）乙酸	Alkaloids	生物碱	Alkaloids	生物碱	C6H9N3O2	156.08	110.07	155.07	[M+H]+	2	195070-68-9	-	1.3297e+07	1.27321e+07	1.31202e+07	4.67653e+06	4.61206e+06	4.50515e+06	1.04095e+07	9.83701e+06	1.04535e+07	-	-	-
Zbzp000519	Retronecine	倒千里光裂碱	Alkaloids	生物碱	Pyrrole alkaloids	吡咯类生物碱	C8H13NO2	156.1	110.07	155.095	[M+H]+	3	480-85-3	C06177	1.27627e+07	1.358e+07	1.27775e+07	4.71252e+06	4.43098e+06	5.73615e+06	1.00407e+07	9.82836e+06	1.18857e+07	ko00960,ko01110	C06177	-
Lmqp000329	Aminoimidazole ribotide	5-氨基咪唑核糖核苷酸	Nucleotides and derivatives	核苷酸及其衍生物	Nucleotides and derivatives	核苷酸及其衍生物	C8H14N3O7P	296.07	104.11	295.057	[M+H]+	1	25635-88-5	C03373	882397	970256	927064	139088	108402	105811	805541	954125	689676	ko00230,ko00730,ko00860,ko01100,ko01110,ko01240	C03373	-
pme1841	Cadaverine	尸胺	Alkaloids	生物碱	Alkaloids	生物碱	C5H14N2	103.12	86.1	102.116	[M+H]+	3	462-94-2	C01672	4.88456e+07	4.33861e+07	4.36991e+07	1.37585e+06	1.27772e+06	1.31989e+06	3.06131e+07	2.59277e+07	2.98531e+07	ko00310,ko00470,ko00480,ko00960,ko01100,ko01110	C01672	-
Lmhp008233	LysoPE 18:4	溶血磷脂酰乙醇胺 18:4	Lipids	脂质	LPE	溶血磷脂酰乙醇胺	C23H40NO7P	474.26	333.24	473.254	[M+H]+	3	-	-	105804	111299	117375	39186.2	29583.7	27497	77840.6	80610.7	84576.1	-	-	-
Lmhp008763	LysoPE 16:1(2n isomer)*	溶血磷脂酰乙醇胺 16:1(2n异构)*	Lipids	脂质	LPE	溶血磷脂酰乙醇胺	C21H42NO7P	452.28	311.26	451.27	[M+H]+	1	-	-	2.3121e+07	2.82911e+07	2.56496e+07	6.22833e+06	6.369e+06	6.30455e+06	1.9178e+07	1.78928e+07	1.91788e+07	-	-	-
Safp010408	Difenoconazole	苯醚甲环唑	Alkaloids	生物碱	Alkaloids	生物碱	C19H17Cl2N3O3	406.07	251	405.065	[M+H]+	1	119446-68-3	C18459	1.68584e+07	1.71335e+07	1.37147e+07	1.39321e+07	1.31399e+07	1.33693e+07	1.7665e+07	1.67522e+07	1.69619e+07	-	C18459	-
WapTKC074740	Garciosaterpene E*	Garciosaterpene E*	Terpenoids	萜类	Triterpene	三萜	C30H46O5	487.34	405.32	486.334	[M+H]+	1	-	-	3.95668e+06	4.22361e+06	3.92056e+06	4.06492e+06	3.50497e+06	3.88704e+06	3.9329e+06	3.67932e+06	3.75085e+06	-	-	-
WapTKC178434	(1S,2R,4aS,6aS,6aS,6bR,8aS,12aR,14aR,14bR)-1,2,6b,9,9,12a-hexamethyl-10-oxo-1,2,3,4,5,6,6a,7,8,8a,11,12,13,14,14a,14b-hexadecahydropicene-4a,6a-dicarboxylic acid	(1S,2R,4aS,6aS,6aS,6bR,8aS,12aR,14aR,14bR)-1,2,6b,9,9,12a-hexamethyl-10-oxo-1,2,3,4,5,6,6a,7,8,8a,11,12,13,14,14a,14b-hexadecahydropicene-4a,6a-dicarboxylic acid	Terpenoids	萜类	Triterpene	三萜	C30H46O5	487.34	423.32	486.334	[M+H]+	1	-	-	2.48777e+06	2.36125e+06	2.27569e+06	2.57841e+06	2.17687e+06	2.46631e+06	2.33969e+06	2.3362e+06	2.29696e+06	-	-	-
Lhwp110302	2-Hydroxymethyl-A(1)-nor-19,24-dihydroxyurs-2,12-dien-28-oic acid (Rosamultic acid)*	2-羟基甲基-A(1)-去甲基-19,24-二羟基熊果-2,12-二烯-28-酸 (野蔷薇酸)*	Terpenoids	萜类	Triterpene	三萜	C30H46O5	487.34	405.31	486.334	[M+H]+	1	214285-76-4	-	3.79671e+06	4.15159e+06	3.74985e+06	4.06645e+06	3.36724e+06	3.99137e+06	4.04298e+06	3.81085e+06	3.73747e+06	-	-	-
WapTKC157160	11-hydroxy-4,8,10,12-tetramethyltetradeca-3,6,8,12-tetraenoic acid	11-hydroxy-4,8,10,12-tetramethyltetradeca-3,6,8,12-tetraenoic acid	Terpenoids	萜类	Sesquiterpenoids	倍半萜	C18H28O3	293.21	133.1	292.204	[M+H]+	2	-	-	267660	353820	300110	893686	870509	924747	550259	527372	524090	-	-	-
WapTKC001585	14,15-Dihydroxy-1,2-Dinor-6,10-Phytadien-3-one	14,15-Dihydroxy-1,2-Dinor-6,10-Phytadien-3-one	Terpenoids	萜类	Ditepenoids	二萜	C18H32O3	297.24	121.1	296.235	[M+H]+	1	81373-96-8	-	125188	169931	144190	134817	138161	189806	190146	143375	140248	-	-	-
Zkep143812	6-Deoxy-6-sulfo-D-glucono-1,5-lactone	6-脱氧-6-磺基-D-葡萄糖基-1,5-内酯	Others	其它类	Lactones	内酯类化合物	C6H10O8S	243.02	225.01	242.01	[M+H]+	1	-	C21064	1.0477e+06	933156	941011	1.04071e+06	945605	995550	1.1431e+06	1.00664e+06	1.09642e+06	-	C21064	-
mws0018	Spermine	精胺	Alkaloids	生物碱	Alkaloids	生物碱	C10H26N4	203.22	84.08	202.216	[M+H]+	3	71-44-3	C00750	4.59271e+07	4.84853e+07	4.65036e+07	4.31079e+07	4.48334e+07	4.52598e+07	4.98177e+07	4.54981e+07	4.83684e+07	ko00330,ko00410,ko00480,ko00770,ko01100,ko01240	C00750	-
pmb1754	Choline phosphate	O-磷酸胆碱	Alkaloids	生物碱	Alkaloids	生物碱	C5H15NO4P+	184.07	125	184.073	[M]+	3	107-73-3	C00588	1.40248e+06	1.39054e+06	1.1933e+06	1.36208e+06	1.28856e+06	1.22041e+06	1.2756e+06	1.25194e+06	1.18489e+06	ko00564,ko01100	C00588	-
Sadp000724	N-Acetyl-3-Methylhistidine	N-乙酰基-3-甲基组氨酸	Amino acids and derivatives	氨基酸及其衍生物	Amino acids and derivatives	氨基酸及其衍生物	C9H13N3O3	212.1	124.09	211.096	[M+H]+	3	-	-	534248	571280	564730	571325	538765	599143	609548	583287	520081	-	-	-
pmp000966	Stachydrine*	水苏碱*	Alkaloids	生物碱	Pyrrole alkaloids	吡咯类生物碱	C7H13NO2	144.1	84.08	143.095	[M+H]+	1	471-87-4	C10172	1.41211e+07	1.26333e+07	1.04395e+07	1.43303e+07	1.06978e+07	1.32254e+07	1.44764e+07	1.38957e+07	1.27429e+07	-	C10172	-
pme2828	4-Nitrophenol	4-硝基苯酚	Others	其它类	Others	其它	C6H5NO3	140.03	98.96	139.027	[M+H]+	3	100-02-7	C00870	6.63335e+07	6.82299e+07	6.2393e+07	5.5405e+07	4.79069e+07	60155407	6.48142e+07	5.78924e+07	5.54412e+07	-	C00870	MetMap163
Sadp001047	4-Methylene-L-glutamate	4-亚甲基-L-谷氨酸	Amino acids and derivatives	氨基酸及其衍生物	Amino acids and derivatives	氨基酸及其衍生物	C6H9NO4	160.06	96.04	159.053	[M+H]+	3	-	C00651	1.21564e+06	1.26477e+06	1.2735e+06	1.1989e+06	1.14194e+06	1.20361e+06	1.35609e+06	1.2557e+06	1.21372e+06	ko00660	C00651	-
MW0108617	2-Acetamido-3-methylbutanoic acid*	N-乙酰基-DL-缬氨酸*	Amino acids and derivatives	氨基酸及其衍生物	Amino acids and derivatives	氨基酸及其衍生物	C7H13NO3	160.1	114.1	159.089	[M+H]+	1	3067-19-4	-	6.88736e+07	7.2632e+07	7.10545e+07	6.72026e+07	6.55637e+07	6.66905e+07	6.81076e+07	7.11791e+07	6.93719e+07	-	-	-
Rfn0661	N-methyl cis-4-hydroxymethyl-L-proline*	N-甲基顺-4-羟甲基-L-脯氨酸*	Amino acids and derivatives	氨基酸及其衍生物	Amino acids and derivatives	氨基酸及其衍生物	C7H13NO3	160.1	114.09	159.089	[M+H]+	1	-	-	6.86444e+07	7.43441e+07	7.09567e+07	6.80759e+07	6.51665e+07	6.43368e+07	6.88947e+07	7.28291e+07	7.01807e+07	-	-	-
HX1368	dihydro-5-(hydroxymethyl)-2(3H)-furanone	二氢-5-(羟甲基)-2(3H)-呋喃酮	Others	其它类	Others	其它	C5H8O3	117.05	71.05	116.047	[M+H]+	1	-	-	2.25555e+07	2.26572e+07	2.22167e+07	4.37467e+07	4.31179e+07	4.47324e+07	3.2252e+07	2.95515e+07	3.04405e+07	-	-	-
MW0144671	Ala-Met-Ala	L-丙氨酰-L-甲硫氨酰-L-丙氨酸	Amino acids and derivatives	氨基酸及其衍生物	Amino acids and derivatives	氨基酸及其衍生物	C11H21N3O4S1	292.14	128.07	291.125	[M+H]+	3	-	-	1.90835e+07	19915687	2.07333e+07	280742	358126	302849	1.3593e+07	1.27346e+07	1.31231e+07	-	-	-
MW0146325	Asp-Val-Ser*	Asp-Val-Ser*	Amino acids and derivatives	氨基酸及其衍生物	Amino acids and derivatives	氨基酸及其衍生物	C12H21N3O7	320.13	128.07	319.138	[M+H]+	3	-	-	1.63599e+06	1.75012e+06	1.59579e+06	116419	45138.1	83495	874118	743005	912283	-	-	-
MW0153490	Met-Ala-Thr	L-蛋氨酸-L-丙氨酸-L-苏氨酸	Amino acids and derivatives	氨基酸及其衍生物	Amino acids and derivatives	氨基酸及其衍生物	C12H23N3O5S1	322.15	160.1	321.136	[M+H]+	3	-	-	4.92888e+07	4.99666e+07	4.50916e+07	7.62925e+07	7.96662e+07	8.40121e+07	5.91548e+07	5.70065e+07	5.8532e+07	-	-	-
MWS201461	Leu-Arg	L-亮氨酸-L-精氨酸	Amino acids and derivatives	氨基酸及其衍生物	Amino acids and derivatives	氨基酸及其衍生物	C12H25N5O3	288.2	175.12	287.196	[M+H]+	3	26607-15-8	-	1.03131e+06	987667	827992	263551	199701	247860	758761	795003	774695	-	-	-
pme3732	Cytidine	胞苷	Nucleotides and derivatives	核苷酸及其衍生物	Nucleotides and derivatives	核苷酸及其衍生物	C9H13N3O5	244.09	112.05	243.085	[M+H]+	2	65-46-3	C00475	1.1488e+07	1.21945e+07	1.06979e+07	2.78661e+06	2.73037e+06	2.92736e+06	8.14852e+06	8.14512e+06	8.47092e+06	ko00240,ko01100,ko01232,ko02010	C00475	-
MWS201448	Pro-Gln	L-脯氨酸-L-谷氨酰胺	Amino acids and derivatives	氨基酸及其衍生物	Amino acids and derivatives	氨基酸及其衍生物	C10H17N3O4	244.13	130.05	243.122	[M+H]+	3	18668-08-1	-	80429.4	61984.8	130217	107161	111006	126160	69119.9	107699	85947.1	-	-	-
MWS201430	Met-Thr	L-蛋氨酸-L-苏氨酸	Amino acids and derivatives	氨基酸及其衍生物	Amino acids and derivatives	氨基酸及其衍生物	C9H18N2O4S	251.11	104.05	250.099	[M+H]+	3	40883-16-7	-	312478	289569	208562	164501	124882	109553	219083	189715	153921	-	-	-
MWS201434	Ile-His	L-异亮氨酸-L-组氨酸	Amino acids and derivatives	氨基酸及其衍生物	Amino acids and derivatives	氨基酸及其衍生物	C12H20N4O3	269.16	156.08	268.154	[M+H]+	2	97284-12-3	-	459995	477230	486758	90986	97105.7	95165.2	406750	314437	328109	-	-	-
pme2890	L-Homocystine	L-高胱氨酸	Amino acids and derivatives	氨基酸及其衍生物	Amino acids and derivatives	氨基酸及其衍生物	C8H16N2O4S2	269.06	136.04	268.055	[M+H]+	3	626-72-2	C01817	413616	394217	302254	136614	69633	97374.4	283960	331913	382112	ko00270	C01817	-
MW0155988	Pro-Ser-Asp	脯氨酰-丝氨酰-天冬氨酸	Amino acids and derivatives	氨基酸及其衍生物	Amino acids and derivatives	氨基酸及其衍生物	C12H19N3O7	340.12	130.09	317.122	[M+Na]+	3	-	-	805454	1.18473e+06	806197	457348	431199	544069	1.16166e+06	481942	775458	-	-	-
MW0155821	Pro-Cys-Glu	脯氨酰-半胱氨酰-谷氨酸	Amino acids and derivatives	氨基酸及其衍生物	Amino acids and derivatives	氨基酸及其衍生物	C13H21N3O6S1	370.09	116.07	347.115	[M+Na]+	3	-	-	4.11854e+06	4.46686e+06	4.52932e+06	1.61505e+06	1.50921e+06	1.74381e+06	4.27664e+06	4.18586e+06	4.4559e+06	-	-	-
Zbqp000676	3-(triazan-2-yl)propyl L-prolinate	3-(三氮杂-2-基)丙基-L-脯氨酸	Amino acids and derivatives	氨基酸及其衍生物	Amino acids and derivatives	氨基酸及其衍生物	C8H18N4O2	203.15	116.07	202.143	[M+H]+	2	-	-	866490	833596	839454	394683	392175	487772	875043	863289	1.02261e+06	-	-	-
pme3827	3,4-Dihydroxy-L-phenylalanine	3,4-二羟基-L-苯丙氨酸 (左旋多巴)	Amino acids and derivatives	氨基酸及其衍生物	Amino acids and derivatives	氨基酸及其衍生物	C9H11NO4	198.08	152.07	197.069	[M+H]+	3	59-92-7	C00355	1.61098e+06	1.56521e+06	1.29154e+06	796725	877423	793989	1.30806e+06	1.43848e+06	1.39538e+06	ko00350,ko00950,ko00965,ko01100,ko01110	C00355	-
Lcsp000520	Alanylproline	L-丙氨酰基-L-脯氨酸	Amino acids and derivatives	氨基酸及其衍生物	Amino acids and derivatives	氨基酸及其衍生物	C8H14N2O3	187.11	70.07	186.1	[M+H]+	2	13485-59-1	-	2.57365e+06	2.43144e+06	2.2955e+06	997918	1.0139e+06	1.0011e+06	1.82044e+06	1.61598e+06	1.73805e+06	-	-	-
MWSmce241	Castanospermine	栗精胺	Alkaloids	生物碱	Alkaloids	生物碱	C8H15NO4	190.1	172.09	189.1	[M+H]+	2	79831-76-8	C02256	128425	108795	136810	229023	233689	191111	148725	118986	151310	-	C02256	-
MWS201414	Pro-Asn	L-脯氨酸-L-天冬酰胺	Amino acids and derivatives	氨基酸及其衍生物	Amino acids and derivatives	氨基酸及其衍生物	C9H15N3O4	230.11	70.07	229.106	[M+H]+	3	107856-82-6	-	8.56693e+06	8.3418e+06	8.29895e+06	2.74336e+07	2.81134e+07	2.6965e+07	1.5076e+07	1.62997e+07	1.48683e+07	-	-	-
MW0109436	Prolylthreonine	Pro Thr	Amino acids and derivatives	氨基酸及其衍生物	Amino acids and derivatives	氨基酸及其衍生物	C9H16N2O4	217.13	70.07	216.111	[M+H]+	3	-	-	6.24766e+06	6.70351e+06	6.13973e+06	966327	1.15086e+06	1.30817e+06	4.31856e+06	4.38264e+06	5.31384e+06	-	-	-
Lcsp000522	Prolylproline	脯氨酰脯氨酸	Amino acids and derivatives	氨基酸及其衍生物	Amino acids and derivatives	氨基酸及其衍生物	C10H16N2O3	213.12	70.07	212.116	[M+H]+	2	20488-28-2	-	2.00154e+06	2.25496e+06	1.90744e+06	1.99369e+06	1.34228e+06	2.08158e+06	2.07063e+06	1.63096e+06	2.03487e+06	-	-	-
MWS04447	Homoproline	高脯氨酸	Amino acids and derivatives	氨基酸及其衍生物	Amino acids and derivatives	氨基酸及其衍生物	C6H11NO2	130.09	70.07	129.079	[M+H]+	3	535-75-1	-	4.35781e+06	4.19894e+06	4.42874e+06	3.9343e+06	3.21247e+06	3.69478e+06	4.02952e+06	3.19468e+06	4.48729e+06	-	-	-
Rfn0518	2-Methylpyrrolidine-2-carboxylic acid	2-甲基吡咯烷-2-羧酸	Alkaloids	生物碱	Alkaloids	生物碱	C6H11NO2	130.09	84.09	129.079	[M+H]+	1	16277-06-8	-	2.71271e+07	2.67864e+07	2.25464e+07	2.07811e+07	1.53847e+07	1.75129e+07	2.38398e+07	2.12089e+07	2.39774e+07	-	-	-
Hmsp000364	L-Cyclopentylglycine	环戊基甘氨酸	Amino acids and derivatives	氨基酸及其衍生物	Amino acids and derivatives	氨基酸及其衍生物	C7H13NO2	144.1	98.09	143.095	[M+H]+	2	2521-84-8	-	2.33311e+06	2.34942e+06	2.14243e+06	782901	715180	844381	1.74104e+06	1.57443e+06	1.72397e+06	-	-	-
mws0255	Cytosine	胞嘧啶	Nucleotides and derivatives	核苷酸及其衍生物	Nucleotides and derivatives	核苷酸及其衍生物	C4H5N3O	112.05	95.02	111.043	[M+H]+	2	71-30-7	C00380	1.30861e+06	1.11116e+06	981247	915957	911833	890124	1.03541e+06	1.16046e+06	1.04099e+06	ko00240,ko01100,ko01232	C00380	-
Wbjp000520	4-Hydroxypipecolic acid*	4-羟基哌啶酸*	Alkaloids	生物碱	Alkaloids	生物碱	C6H11NO3	146.08	82.06	145.074	[M+H]+	2	14228-16-1	-	2.387e+06	2.30876e+06	2.16025e+06	2.40603e+06	2.14612e+06	2.40478e+06	2.08781e+06	2.51445e+06	1.97492e+06	-	-	-
pme0124	L-Glycyl-L-proline	L-甘氨酰-L-脯氨酸	Amino acids and derivatives	氨基酸及其衍生物	Amino acids and derivatives	氨基酸及其衍生物	C7H12N2O3	173.09	116.07	172.085	[M+H]+	2	704-15-4	-	2.34767e+06	2.51318e+06	2.32052e+06	486558	425978	552952	1.64633e+06	1.82823e+06	1.68217e+06	-	-	-
pme3081	Pyridoxamine	吡哆胺	Alkaloids	生物碱	Pyridine alkaloids	吡啶类生物碱	C8H12N2O2	169.1	134.06	168.09	[M+H]+	3	85-87-0	C00534	432533	334781	382152	354263	326239	431614	371679	416213	394626	ko00750,ko01100	C00534	-
mws1401	N5-Ethyl-L-glutamine	L-茶氨酸	Amino acids and derivatives	氨基酸及其衍生物	Amino acids and derivatives	氨基酸及其衍生物	C7H14N2O3	175.11	84.04	174.1	[M+H]+	3	3081-61-6	C01047	3.77883e+06	3.02494e+06	2.82728e+06	2.52966e+06	2.78687e+06	4.38091e+06	3.73857e+06	3.71377e+06	1.47285e+06	-	C01047	-
mws0567	4-Guanidinobutanoate	4-胍基丁酸	Organic acids	有机酸	Organic acids	有机酸	C5H11N3O2	146.09	87.04	145.085	[M+H]+	1	463-00-3	C01035	7.58098e+06	7.5268e+06	7.42377e+06	1.77989e+07	1.64374e+07	1.6397e+07	1.03262e+07	1.16222e+07	9.91146e+06	ko00330,ko01100	C01035	-
Lmqp000427	N-Methyl-Trans-4-Hydroxy-L-Proline	N-甲基-反式-4-羟基-L-脯氨酸	Amino acids and derivatives	氨基酸及其衍生物	Amino acids and derivatives	氨基酸及其衍生物	C6H11NO3	146.08	82.07	145.074	[M+H]+	2	4252-82-8	-	2.20104e+06	2.2967e+06	2.22589e+06	2.39593e+06	2.45229e+06	2.47772e+06	2.23626e+06	2.31332e+06	2.10489e+06	-	-	-
MWSmce333	Isoguanosine	巴豆苷; 2-羟基腺苷	Nucleotides and derivatives	核苷酸及其衍生物	Nucleotides and derivatives	核苷酸及其衍生物	C10H13N5O5	284.1	152.06	283.092	[M+H]+	3	1818-71-9	C08432	2.70799e+06	2.58416e+06	2.6212e+06	547717	521234	591149	1.82285e+06	1.6446e+06	1.76512e+06	-	C08432	-
MW0150402	Gly-Leu-Cys	甘氨酸-亮氨酸-半胱氨酸	Amino acids and derivatives	氨基酸及其衍生物	Amino acids and derivatives	氨基酸及其衍生物	C11H21N3O4S1	292.14	128.07	291.125	[M+H]+	3	-	-	1.28038e+07	1.25904e+07	1.14008e+07	312938	347554	300592	7.29456e+06	7.50972e+06	7.80248e+06	-	-	-
MWS201424	Ile-Asn	L-异亮氨酸-L-天冬酰胺	Amino acids and derivatives	氨基酸及其衍生物	Amino acids and derivatives	氨基酸及其衍生物	C10H19N3O4	246.15	86.1	245.138	[M+H]+	3	59652-59-4	-	1.99165e+06	1.99021e+06	1.98948e+06	530936	427064	576751	1.39517e+06	1.41121e+06	1.48024e+06	-	-	-
MW0148045	Cys-Met-Met	半胱氨酸-蛋氨酸-蛋氨酸	Amino acids and derivatives	氨基酸及其衍生物	Amino acids and derivatives	氨基酸及其衍生物	C13H25N3O4S3	384.11	252.07	383.101	[M+H]+	3	-	-	372012	514588	391372	2.23234e+06	1.9315e+06	2.55909e+06	805713	684083	939834	-	-	-
PDP212633	3-({4,8-dihydroxy-2,6-dioxabicyclo[3.2.1]octan-3-yl}oxy)-2,4,5,6-tetrahydroxyhexanal	3-({4,8-二羟基-2,6-二氧杂双环[3.2.1]辛烷-3-基}氧基)-2,4,5,6-四羟基己醛	Others	其它类	Saccharides	糖类	C12H20O10	325.11	127.04	324.106	[M+H]+	2	-	-	1.08511e+06	1.08334e+06	1.07569e+06	1.48608e+06	1.36129e+06	1.49142e+06	1.1444e+06	1.07776e+06	975716	-	-	-
MWSmce607	L-Threonine	苏氨酸	Amino acids and derivatives	氨基酸及其衍生物	Amino acids and derivatives	氨基酸及其衍生物	C4H9NO3	120.07	56.05	119.058	[M+H]+	3	72-19-5	C00188	825382	888938	817125	447860	363478	442648	638752	750458	663526	ko00260,ko00261,ko00290,ko00470,ko00860,ko00970,ko01100,ko01110,ko01230,ko02010	C00188	-
Waptp00696	1,5-Anhydro-D-fructose	1,5-脱水果糖	Others	其它类	Saccharides	糖类	C6H10O5	163.06	69.03	162.053	[M+H]+	2	75414-43-6	C06485	3.70297e+06	3.75873e+06	3.46067e+06	3.48211e+06	3.40115e+06	4.06125e+06	3.70144e+06	3.61054e+06	3.53227e+06	-	C06485	-
PD0912555	5-Hydroxypipecolic acid*	5-羟基哌啶酸*	Alkaloids	生物碱	Alkaloids	生物碱	C6H11NO3	146.08	82.07	145.074	[M+H]+	2	13096-31-6	-	2.88696e+06	2.74074e+06	2.95795e+06	2.73102e+06	2.73498e+06	2.77582e+06	2.57772e+06	2.56843e+06	2.58721e+06	-	-	-
Zbkp000561	L-4-Hydroxyglutamate semialdehyde	L-4-Hydroxyglutamate semialdehyde	Alkaloids	生物碱	Alkaloids	生物碱	C5H9NO4	148.06	84.05	147.053	[M+H]+	3	-	C05938	5.85446e+06	5.88554e+06	5.78164e+06	1.34967e+06	1.43922e+06	1.17646e+06	4.08002e+06	4.30386e+06	3.79422e+06	ko00330,ko01100	C05938	-
pme3011	4-Aminobutanoate	γ-氨基丁酸	Organic acids	有机酸	Organic acids	有机酸	C4H9NO2	104.07	69.03	103.063	[M+H]+	3	56-12-2	C00334	8.31309e+06	8.30455e+06	8.33537e+06	1.04361e+07	9.63502e+06	1.03606e+07	9.05328e+06	8.15651e+06	8.88579e+06	ko00250,ko00330,ko00410,ko00650,ko00760,ko01100	C00334	-
pme3017	2-Amino-2-methylpropanoate	2-氨基异丁酸	Organic acids	有机酸	Organic acids	有机酸	C4H9NO2	104.07	58.07	103.063	[M+H]+	3	62-57-7	C03665	2.69397e+06	2.7814e+06	2.50238e+06	8.02237e+06	7.5181e+06	8.08032e+06	5.16769e+06	4.59718e+06	4.57288e+06	-	C03665	-
MWSmce585	Methyl 3-aminopropanoate	3-氨基丙酸甲酯	Amino acids and derivatives	氨基酸及其衍生物	Amino acids and derivatives	氨基酸及其衍生物	C4H9NO2	104.07	59.01	103.063	[M+H]+	3	4138-35-6	-	2.44797e+06	2.09134e+06	2.19056e+06	6.3723e+06	6.94636e+06	6.15029e+06	4.28483e+06	4.21711e+06	4.15538e+06	-	-	-
PDP239672	D-2-Aminobutyrate	D-2-氨基丁酸	Alkaloids	生物碱	Alkaloids	生物碱	C4H9NO2	104.07	58.06	103.063	[M+H]+	3	2623-91-8	C02261	1.0948e+07	1.02196e+07	1.01168e+07	3.6098e+07	3.58815e+07	3.49649e+07	1.92832e+07	2.13049e+07	2.24592e+07	-	C02261	-
Zmmp000969	5-Ribofuranosylnicotinamide	5-呋喃核糖基烟酰胺	Nucleotides and derivatives	核苷酸及其衍生物	Nucleotides and derivatives	核苷酸及其衍生物	C11H14N2O5	255.1	123.06	254.09	[M+H]+	3	107325-67-7	-	3.01696e+06	2.87425e+06	2.73125e+06	7.31967e+06	7.51049e+06	7.38229e+06	4.57371e+06	4.62211e+06	4.61344e+06	-	-	-
MWS201384	Arg-Gly	L-精氨酸-L-甘氨酸	Amino acids and derivatives	氨基酸及其衍生物	Amino acids and derivatives	氨基酸及其衍生物	C8H17N5O3	232.14	70.07	231.133	[M+H]+	3	108347-93-9	-	3.0173e+06	2.82447e+06	2.90577e+06	6.16811e+06	7.32557e+06	5.48699e+06	4.35454e+06	4.40631e+06	4.12415e+06	-	-	-
MWSmce548	Betaine*	甜菜碱*	Alkaloids	生物碱	Alkaloids	生物碱	C5H11NO2	118.09	58.07	117.079	[M+H]+	1	107-43-7	C00719	6.9635e+07	7.01279e+07	6.65691e+07	3.05961e+06	1.5003e+06	2.81648e+06	4.85952e+07	4.8904e+07	5.02249e+07	ko00260,ko01100,ko02010	C00719	-
PDP120067	2-acetamido-3-(1H-imidazol-4-yl)propanoic acid	2-乙酰氨基-3-(1H-咪唑-4-基)丙酸	Alkaloids	生物碱	Alkaloids	生物碱	C8H11N3O3	198.09	110.07	197.08	[M+H]+	2	-	-	4.63658e+06	5.04477e+06	4.74807e+06	2.53508e+06	2.58471e+06	2.73259e+06	4.26367e+06	3.57885e+06	4.43929e+06	-	-	-
pme1738	1-Methylnicotinamide	3-氨基甲酰-1-甲基氧化吡啶	Alkaloids	生物碱	Pyridine alkaloids	吡啶类生物碱	C7H9N2O	138.08	94.07	137.071	[M+H]+	3	1005-24-9	C02918	5.58005e+06	5.60407e+06	4.93121e+06	8.13757e+06	6.94567e+06	7.95543e+06	6.01401e+06	6.27498e+06	5.86857e+06	ko00760,ko01100	C02918	-
pme2268	N-Methylnicotinate	葫芦巴碱	Alkaloids	生物碱	Pyridine alkaloids	吡啶类生物碱	C7H7NO2	138.06	94.07	137.048	[M+H]+	1	535-83-1	C01004	5.72387e+06	4.80979e+06	5.29918e+06	7.57515e+06	7.07942e+06	8.40314e+06	5.45768e+06	5.43316e+06	5.96137e+06	ko00960	C01004	-
Sadp000595	5-Methylnicotinic acid	5-甲基烟酸	Alkaloids	生物碱	Alkaloids	生物碱	C7H7NO2	138.05	92.05	137.048	[M+H]+	1	-	-	5.66505e+06	5.75235e+06	5.20214e+06	7.50671e+06	7.68795e+06	8.43849e+06	6.19049e+06	6.46845e+06	6.50908e+06	-	-	-
MWS5173	Isocytosine	异胞嘧啶	Nucleotides and derivatives	核苷酸及其衍生物	Nucleotides and derivatives	核苷酸及其衍生物	C4H5N3O	112.05	70.03	111.043	[M+H]+	2	108-53-2	-	85482.3	105796	55060.1	53387.7	65407.7	68198.9	91283.8	49572.7	57671.4	-	-	-
Zmbp000490	Valerine	缬草碱	Alkaloids	生物碱	Alkaloids	生物碱	C8H15NO2	158.12	112.08	157.11	[M+H]+	2	-	-	916345	826999	784053	826040	868142	762983	722778	1.007e+06	817679	-	-	-
mws3133	N-Acetyl-L-hydroxyproline	N-乙酰-L-羟基脯氨酸	Amino acids and derivatives	氨基酸及其衍生物	Amino acids and derivatives	氨基酸及其衍生物	C7H11NO4	174.08	86.06	173.069	[M+H]+	3	33996-33-7	-	876627	963060	1.05267e+06	265423	256065	210652	822486	825973	894481	-	-	-
MWS3020	N-Acetylcadaverine	N-乙酰尸胺	Alkaloids	生物碱	Alkaloids	生物碱	C7H16N2O	145.13	86.1	144.126	[M+H]+	3	32343-73-0	-	2.47176e+06	2.44501e+06	2.41673e+06	2.85535e+06	2.81539e+06	2.94147e+06	2.5042e+06	2.53545e+06	2.58446e+06	-	-	-
Salp010363	Fern 9(11)-en-12-one	Fern 9(11)-en-12-one	Terpenoids	萜类	Triterpene	三萜	C30H48O	425.38	407.37	424.37	[M+H]+	2	-	-	769986	610741	578443	772233	624148	749388	833563	646489	762373	-	-	-
WapTKC210181	Pterohoonoid C	Pterohoonoid C	Terpenoids	萜类	Triterpene	三萜	C30H44O5	485.33	439.32	484.319	[M+H]+	1	-	-	997772	1.10796e+06	895717	502183	612617	454466	889414	866176	858068	-	-	-
pmp000267	3,11-Dioxo-19-hydroxyurs-12-en-28-oic acid*	3,11-二羰基-19-羟基熊果-12-烯-28-酸*	Terpenoids	萜类	Triterpene	三萜	C30H44O5	485.33	233.15	484.319	[M+H]+	2	-	-	220841	305752	172733	127928	152690	103642	201077	265997	227377	-	-	-
PDP193819	methyl 9-hydroxy-1-(5-hydroxy-6-methylheptan-2-yl)-4-methylspiro[4.5]dec-7-ene-8-carboxylate	甲基9-羟基-1-(5-羟基-6-甲基庚烷-2-基)-4-甲基螺[4.5]癸-7-烯-8-羧酸酯	Terpenoids	萜类	Sesquiterpenoids	倍半萜	C21H36O4	353.27	261.22	352.261	[M+H]+	2	-	-	820399	911679	789350	138346	142890	164122	789188	521122	621427	-	-	-
PDP245066	7,8-dihydropterin	7,8-二氢蝶呤	Alkaloids	生物碱	Alkaloids	生物碱	C6H7N5O	166.07	149.05	165.065	[M+H]+	1	-	-	909283	1.22871e+06	965501	1.35121e+06	1.34377e+06	1.33448e+06	1.06475e+06	1.02707e+06	1.15486e+06	-	-	-
WapTKC208396	3β,19α-Dihydroxy-24-Norurs-4(23),12-Dien-28-Oic Acid	3β,19α-Dihydroxy-24-Norurs-4(23),12-Dien-28-Oic Acid	Terpenoids	萜类	Triterpene	三萜	C29H44O4	457.33	411.32	456.324	[M+H]+	1	-	-	813066	766942	746188	1.00909e+06	976518	997743	909744	918138	899922	-	-	-
Lmmp001673	2-Ethyl-3-methylmaleimide-N-glucoside	2-乙基-3-甲基马来酰亚胺-N-葡萄糖苷	Alkaloids	生物碱	Alkaloids	生物碱	C13H19NO7	302.12	140.07	301.116	[M+H]+	3	-	-	1.6893e+06	1.71139e+06	1.75935e+06	1.55718e+06	1.59091e+06	1.50544e+06	1.60794e+06	1.70544e+06	1.72845e+06	-	-	-
PDP058682	(5E,7E)-3,8,12-trimethyltrideca-5,7,11-triene-3,4-diol*	(5E,7E)-3,8,12-三甲基十三碳-5,7,11-三烯-3,4-二醇*	Terpenoids	萜类	Monoterpenoids	倍萜	C16H28O2	253.21	69.07	252.209	[M+H]+	1	-	-	768821	972658	803465	5.14378e+06	5.68117e+06	5.63046e+06	3.03659e+06	2.9732e+06	2.98193e+06	-	-	-
Ymjm000065	5-Epivibsanin G*	5-Epivibsanin G*	Terpenoids	萜类	Ditepenoids	二萜	C25H36O6	433.26	147.04	432.251	[M+H]+	3	-	-	846887	632771	779885	530838	690778	593456	545095	686906	670999	-	-	-
Sasp010057	Sterebin A	甜叶菊素 A	Terpenoids	萜类	Ditepenoids	二萜	C18H30O4	311.22	165.13	310.214	[M+H]+	2	-	-	255303	236428	203490	64239.9	49520.6	57191.1	222613	187414	175768	-	-	-
Lmlp004754	2-Glucosyloxy-4-hydroxybenzeneacetonitrile	2-(葡萄糖基氧基)-4-羟基苯乙腈	Alkaloids	生物碱	Alkaloids	生物碱	C14H17NO7	312.11	294.21	311.101	[M+H]+	3	156368-84-2	-	2.76321e+06	1.84134e+06	2.46793e+06	538778	526516	521427	1.29356e+06	2.07363e+06	2.00661e+06	-	-	-
Zjmp102712	2,3-Dihydroxylup-20(29)-en-28-oic acid*	2,3-二羟基羽扇豆-20(29)-烯-28-酸*	Terpenoids	萜类	Triterpene	三萜	C30H46O4	471.34	201.16	470.34	[M+H]+	2	-	-	1.26363e+06	1.48203e+06	1.15293e+06	1.50428e+06	1.16817e+06	1.39617e+06	1.48963e+06	1.28027e+06	1.44414e+06	-	-	-
Rfn010110	5alpha-Oleana-11,13(18)-dien-3-one	5alpha-Oleana-11,13(18)-dien-3-one	Terpenoids	萜类	Triterpene	三萜	C30H46O	423.36	423.36	422.355	[M+H]+	2	-	-	771409	760038	704753	671882	391788	562281	830940	713928	656441	-	-	-
WapTKC050658	Protochiisanogenin	Protochiisanogenin	Terpenoids	萜类	Triterpene	三萜	C30H46O5	487.34	451.32	486.334	[M+H]+	3	193206-51-8	-	512819	598429	468502	516096	442702	444359	575527	501864	566838	-	-	-
Wbmp010456	Macrophypene B*	Macrophypene B*	Terpenoids	萜类	Ditepenoids	二萜	C18H28O2	277.22	93.07	276.209	[M+H]+	2	1798799-64-0	-	1.51447e+06	1.64325e+06	1.50128e+06	7.72385e+06	7.8894e+06	7.93833e+06	3.5737e+06	3.38877e+06	3.66875e+06	-	-	-
Wcgp010223	3-(Cyclohexen-1-yl)-2-hydroxy-4a,5-dimethyl-2,3,4,5,6,7,8,8a-octahydronaphthalen-1-one	3-(Cyclohexen-1-yl)-2-hydroxy-4a,5-dimethyl-2,3,4,5,6,7,8,8a-octahydronaphthalen-1-one	Others	其它类	Others	其它	C18H28O2	277.22	93.07	276.209	[M+H]+	2	-	-	1.94217e+06	2.09576e+06	1.84153e+06	9.96538e+06	9.69547e+06	9.8249e+06	4.73903e+06	4.41299e+06	4.75376e+06	-	-	-
pma0461	14,15-Dehydrocrepenynic acid	14,15-脱氢还阳参油酸	Lipids	脂质	Free fatty acids	游离脂肪酸	C18H28O2	277.22	93.07	276.209	[M+H]+	3	4154-44-3	-	2.02833e+06	2.23068e+06	2.08375e+06	1.04707e+07	1.04714e+07	1.03197e+07	4.94224e+06	4.75206e+06	4.90657e+06	-	-	-
WapTKC027082	Trisporol C	Trisporol C	Terpenoids	萜类	Sesquiterpenoids	倍半萜	C18H28O3	293.21	107.08	292.204	[M+H]+	3	26094-65-5	-	289460	302958	306933	318727	219209	228341	313724	303136	289108	-	-	-
pmp000444	27,28-Dicarboxyl ursolic acid*	27,28-二羧基熊果酸*	Terpenoids	萜类	Triterpene	三萜	C30H46O5	487.34	469.33	486.334	[M+H]+	1	-	-	77313.5	144959	42563.7	80959.5	163122	95191	62738.5	78036.2	85490.9	-	-	-
pmb0874	LysoPE 18:2(2n isomer)*	溶血磷脂酰乙醇胺 18:2(2n异构)*	Lipids	脂质	LPE	溶血磷脂酰乙醇胺	C23H44NO7P	478.29	337.27	477.286	[M+H]+	1	-	-	2.68999e+06	3.19426e+06	2.60965e+06	84402.4	92598.9	102419	2.03888e+06	1.99046e+06	2.13714e+06	-	-	-
Rfn010265	Phosphatidylethanolamine lyso 18:2*	Phosphatidylethanolamine lyso 18:2*	Lipids	脂质	Free fatty acids	游离脂肪酸	C23H44NO7P	478.29	337.28	477.286	[M+H]+	1	-	-	2.7079e+06	3.11052e+06	2.71877e+06	89946.2	93218.4	82264.8	2.02799e+06	1.95125e+06	2.08885e+06	-	-	-
pmb0881	LysoPE 18:2*	溶血磷脂酰乙醇胺 18:2*	Lipids	脂质	LPE	溶血磷脂酰乙醇胺	C23H44NO7P	478.29	337.27	477.286	[M+H]+	1	-	-	2.56521e+06	3.17051e+06	2.84558e+06	93314.1	94417.8	88917.8	2.13011e+06	1.8299e+06	2.01385e+06	-	-	-
MW0142588	ethyl (8Z,11Z,14Z,17Z)-icosatetraenoate	(8Z,11Z,14Z,17Z)-二十碳四烯酸乙酯	Lipids	脂质	Free fatty acids	游离脂肪酸	C22H36O2	333.26	279.24	332.272	[M+H]+	3	123940-93-2	-	90376.7	57925.7	73900.9	387998	386885	374028	223189	209791	204268	-	-	-
Sadp005010	8-Methyltheophylline*	8-甲基茶碱*	Alkaloids	生物碱	Alkaloids	生物碱	C8H10N4O2	195.09	138.07	194.08	[M+H]+	1	830-65-9	-	4.43335e+06	536372	5.64193e+06	1.22982e+06	1.46249e+06	1.03409e+06	3.07752e+06	3.84905e+06	2.8297e+06	-	-	-
WapTKC183808	Asperdiol	Asperdiol	Terpenoids	萜类	Ditepenoids	二萜	C20H32O3	321.24	107.08	320.235	[M+H]+	2	-	-	97997.1	86314.6	100970	65401.4	92229.6	107644	121086	140802	112529	-	-	-
Zbkp008890	Indicumenone	吲哚美酮	Terpenoids	萜类	Ditepenoids	二萜	C15H24O3	253.18	133.1	252.173	[M+H]+	2	-	C17612	141772	125148	123131	374166	416596	350603	253887	238201	261011	-	C17612	-
pmp001251	LysoPC 18:2(2n isomer)	溶血磷脂酰胆碱 18:2(2n异构)	Lipids	脂质	LPC	溶血磷脂酰胆碱	C26H50NO7P	520.34	184.07	519.332	[M+H]+	1	-	-	1.06422e+06	1.06562e+06	1.04373e+06	40478.7	38244.5	40230.5	797104	734467	772424	-	-	-
MWS2056	Delta-Hexalactone	δ-己内酯	Others	其它类	Lactones	内酯类化合物	C6H10O2	115.08	69.07	114.068	[M+H]+	3	823-22-3	-	134506	136881	253317	121799	145170	190466	228833	199051	189443	-	-	-
MWSslk110	Helecin	柳醛苷	Phenolic acids	酚酸类	Phenolic acids	酚酸类	C13H16O7	285.1	123.04	284.09	[M+H]+	3	618-65-5	-	540953	293087	428326	441724	374380	573315	377009	489327	424408	-	CM02837	MetMap164
MWStz184	(S)-Reticuline*	牛心果碱*	Alkaloids	生物碱	Isoquinoline alkaloids	异喹啉类生物碱	C19H23NO4	330.17	192.11	329.163	[M+H]+	1	3968-19-2	C02105	3.3842e+06	3.61888e+06	2.79272e+06	4.21411e+06	4.08747e+06	3.98882e+06	3.52945e+06	3.86837e+06	3.65578e+06	ko00950,ko01100,ko01110	C02105	-
Cmyp003227	Tetrahydroprotopapaverine*	四氢普托罂粟碱*	Alkaloids	生物碱	Isoquinoline alkaloids	异喹啉类生物碱	C19H23NO4	330.17	192.1	329.163	[M+H]+	2	26193-25-9	-	3.1003e+06	3.1824e+06	2.3099e+06	3.73443e+06	3.84728e+06	3.46348e+06	3.40123e+06	3.40816e+06	3.52914e+06	-	-	-
Hmdp004145	Dehassiline*	Dehassiline*	Alkaloids	生物碱	Isoquinoline alkaloids	异喹啉类生物碱	C19H23NO4	330.17	192.1	329.163	[M+H]+	2	142717-64-4	-	3.41256e+06	3.2975e+06	2.24368e+06	3.68522e+06	4.06799e+06	3.87157e+06	3.73498e+06	3.95041e+06	3.65671e+06	-	-	-
WapTKC065136	3,6,23-Trihydroxy-12-Ursen-28-Oic Acid	3,6,23-Trihydroxy-12-Ursen-28-Oic Acid	Terpenoids	萜类	Triterpene	三萜	C30H48O5	489.36	425.34	488.35	[M+H]+	1	91095-50-0	-	268544	245425	274229	211547	250672	228748	317975	225596	289505	-	-	-
MWSprf130	Polygalic Acid	远志酸	Terpenoids	萜类	Triterpene	三萜	C29H44O6	489.32	425.31	488.314	[M+H]+	3	1260-04-4	-	293118	327024	344525	321712	269736	289178	290241	297746	294156	-	-	-
PDP114019	UNPD116817	UNPD116817	Others	其它类	Others	其它	C18H30O3	295.23	151.11	294.219	[M+H]+	1	-	-	113240	141622	134516	107018	130919	131405	113234	154493	137820	-	-	-
mws0193	L-Homocitrulline	L-高瓜氨酸	Amino acids and derivatives	氨基酸及其衍生物	Amino acids and derivatives	氨基酸及其衍生物	C7H15N3O3	190.12	84.08	189.111	[M+H]+	3	1190-49-4	C02427	1.3735e+06	1.63212e+06	1.56566e+06	651741	572690	776343	1.16391e+06	1.19373e+06	1.23155e+06	-	C02427	-
PD0307223	(4R)-3-[(1E,3E,7R)-7-hydroxy-3-methylocta-1,3-dien-1-yl]-4-(hydroxymethyl)-2,4-dimethylcyclohex-2-en-1-one	(4R)-3-[(1E,3E,7R)-7-羟基-3-甲基辛-1,3-二烯-1-基]-4-（羟甲基）-2,4-二甲基环己-2-烯-1-酮	Others	其它类	Others	其它	C18H28O3	293.21	119.09	292.204	[M+H]+	2	-	-	143586	116509	175623	528409	539993	601837	303479	358093	321284	-	-	-
PDP185544	1,8-dimethyl octa-2,6-dien-4-ynedioate	1,8-二甲基辛-2,6-二烯-4-炔二酸酯	Organic acids	有机酸	Organic acids	有机酸	C10H10O4	195.08	163.04	194.058	[M+H]+	2	-	-	2.45275e+06	2.20676e+06	2.89623e+06	2.28762e+06	2.69179e+06	2.52499e+06	2.20874e+06	2.45744e+06	2.29232e+06	-	-	-
Wcdp006912	Lauryldiethanolamine	N-十二烷基乙醇胺	Others	其它类	Others	其它	C16H35NO2	274.28	88.08	273.267	[M+H]+	1	1541-67-9	-	7.96972e+06	7.12099e+06	7.26179e+06	5.46014e+06	5.22047e+06	5.20332e+06	6.9086e+06	6.85907e+06	6.34582e+06	-	-	-
pmp001264	Hexadecylsphingosine	十六烷基鞘胺醇	Lipids	脂质	Sphingolipids	鞘脂	C16H35NO2	274.27	256.27	273.267	[M+H]+	1	-	-	6.84149e+06	6.11559e+06	6.57942e+06	5.0115e+06	4.59928e+06	4.72411e+06	5.4611e+06	5.95995e+06	5.70005e+06	-	-	-
MWS20185	[6]-Gingerol*	[6]-姜酚*	Others	其它类	Ketone compounds	酮类化合物	C17H26O4	295.19	137.06	294.183	[M+H]+	1	23513-14-6	C10462	49217.5	60660.8	46500.7	248414	251406	274338	178694	176244	155530	ko00945,ko01110	C10462	-
WapTKC145167	3,15-Dihydroxy-11,23-Dioxolanost-8-En-26-Oic Acid	3,15-Dihydroxy-11,23-Dioxolanost-8-En-26-Oic Acid	Terpenoids	萜类	Triterpene	三萜	C30H46O6	503.34	467.32	502.329	[M+H]+	1	-	-	51687.5	95399.3	54687.7	69398.2	73175.8	43740.3	63371.5	85609.4	60686	-	-	-
MWSHC20110	8-Methoxyapigenin*	8-甲氧基芹菜素*	Flavonoids	黄酮	Flavones	黄酮	C16H12O6	301.07	286.05	300.063	[M+H]+	1	57096-02-3	-	242829	187140	157524	257803	233083	362646	305663	299638	262166	-	-	-
Lahp005751	6-Demethoxy-4'-O-methylcapillarisin	6-去甲氧基-4'-O-甲基茵陈色原酮	Others	其它类	Chromone	色酮类	C16H12O6	301.07	286.05	300.063	[M+H]+	1	61854-35-1	-	178911	173531	121083	200931	222896	320546	261106	194408	236208	-	-	-
Sahp005657	5,8,2'-Trihydroxy-7-methoxyflavone*	5,8,2'-三羟基-7-甲氧基黄酮*	Flavonoids	黄酮	Flavones	黄酮	C16H12O6	301.07	286.05	300.063	[M+H]+	1	77056-20-3	-	193970	150339	142561	246372	219781	318923	243476	211259	252765	-	-	-
Zmjp004795	5,6,7-Trihydroxy-8-methoxyflavone*	5,6,7-三羟基-8-甲氧基黄酮*	Flavonoids	黄酮	Flavones	黄酮	C16H12O6	301.07	286.05	300.063	[M+H]+	1	-	-	159258	155725	108592	227878	244224	315135	241379	221407	240273	-	CM00893	MetMap110
Wbsp000191	3,7,11-trimethyl-2-oxa-6,10,13-triazatricyclo[7.3.1.05,13]tridecane	3,7,11-三甲基-2-氧代-6,10,13-三氮杂三环[7.3.1.05,13]十三烷	Alkaloids	生物碱	Alkaloids	生物碱	C12H23N3O	226.19	180.18	225.184	[M+H]+	2	-	-	705361	250508	425667	303682	348534	274557	164173	181217	161100	-	-	-
ML10198935	N-Methylserotonin	N-甲基-5-羟基色胺	Alkaloids	生物碱	Plumerane	吲哚类生物碱	C11H14N2O	191.12	160.08	190.111	[M+H]+	3	1134-01-6	C06212	28597.3	17793.7	37652.2	147823	121031	114974	46478.7	42374.7	58824.4	ko00380	C06212	-
Lmrj001698	L-Seryl-L-Isoleucine*	L-丝氨酰-L-异亮氨酸*	Amino acids and derivatives	氨基酸及其衍生物	Amino acids and derivatives	氨基酸及其衍生物	C9H18N2O4	219.13	60.04	218.127	[M+H]+	1	91086-51-0	-	1.42183e+07	1.47551e+07	1.44197e+07	5.1777e+06	4.98429e+06	5.16153e+06	1.18579e+07	1.17321e+07	1.1071e+07	-	-	-
WapTKC163895	7-Hydroxy-1,1,7-Trimethyl-Decahydro-1H-Cyclopropa[E]Azulen-2-one	7-Hydroxy-1,1,7-Trimethyl-Decahydro-1H-Cyclopropa[E]Azulen-2-one	Terpenoids	萜类	Sesquiterpenoids	倍半萜	C14H22O2	223.17	107.08	222.162	[M+H]+	1	-	-	570653	570519	540888	143849	123026	111664	347319	460905	346136	-	-	-
Lcsp001437	Ala-Leu-Glu	L-丙氨酰-L-亮氨酰-L-谷氨酸	Amino acids and derivatives	氨基酸及其衍生物	Amino acids and derivatives	氨基酸及其衍生物	C14H25N3O6	332.18	86.1	331.174	[M+H]+	2	-	-	3.09096e+06	3.66208e+06	3.13925e+06	1.1744e+06	1.31397e+06	1.12247e+06	2.84752e+06	2.87014e+06	2.70093e+06	-	-	-
Safp001468	Dianthoside*	瞿麦吡喃酮苷*	Others	其它类	Others	其它	C12H16O8	289.09	127.04	288.084	[M+H]+	3	20847-13-6	-	269272	349476	264843	87291.5	150208	97949.2	276436	219282	243550	-	-	-
pme1313	L-Formylkynurenine	N'-甲酰基犬尿氨酸	Amino acids and derivatives	氨基酸及其衍生物	Amino acids and derivatives	氨基酸及其衍生物	C11H12N2O4	237.09	192.07	236.08	[M+H]+	3	1022-31-7	C02700	1.06109e+06	1.22911e+06	1.18595e+06	331313	410271	386280	1.02192e+06	1.03484e+06	820792	ko00380,ko01100,ko01240	C02700	-
Zbkp000992	Ipratropium	异丙托铵	Alkaloids	生物碱	Alkaloids	生物碱	C20H30NO3+	332.22	185.16	332.223	[M]+	1	60205-81-4	C07052	1.18563e+06	1.31073e+06	1.29547e+06	337200	461730	449562	1.07486e+06	1.13317e+06	895543	-	C07052	-
Cmyp003257	Icariside B1	淫羊藿次苷 B1	Terpenoids	萜类	Terpene	萜类	C19H30O8	387.2	225.14	386.194	[M+H]+	3	109062-00-2	-	61249.3	37958.4	70175.9	38604	51251.5	10089	44576.1	67454	73907.2	-	-	-
MW0152367	Leu-Ile-Ala	L-亮氨酸-L-异亮氨酸-L-丙氨酸	Amino acids and derivatives	氨基酸及其衍生物	Amino acids and derivatives	氨基酸及其衍生物	C15H29N3O4	316.22	178.08	315.216	[M+H]+	3	-	-	229714	268603	131808	312160	406034	218357	341699	369121	298227	-	-	-
Wdsp003523	(1s)-1-[(3,4-dimethoxyphenyl)methyl]-7-methoxy-2-methyl-3,4-dihydro-1h-isoquinolin-6-ol	(1s)-1-[(3,4-二甲氧基苯基)甲基]-7-甲氧基-2-甲基-3,4-二氢-1h-异喹啉-6-醇	Alkaloids	生物碱	Isoquinoline alkaloids	异喹啉类生物碱	C20H25NO4	344.19	192.1	343.178	[M+H]+	3	-	-	975305	1.03793e+06	672098	967134	1.04859e+06	875391	836722	994268	798708	-	-	-
Walp007192	2-aminodocoSane-1,6,19,20,21-pentaol	2-氨基二十二烷-1,6,19,20,21-戊醇	Lipids	脂质	Sphingolipids	鞘脂	C22H47NO5	406.35	300.29	405.345	[M+H]+	1	-	-	1.02647e+06	1.13062e+06	1.05974e+06	880535	828318	937830	973142	918473	960781	-	-	-
Walp007190	2-AminoicoSane-1,5,7,19-tetraol	2-氨基二十烷-1,5,7,19-四醇	Lipids	脂质	Sphingolipids	鞘脂	C20H43NO4	362.33	300.29	361.319	[M+H]+	1	-	-	5.80203e+06	5.81228e+06	5.97495e+06	4.79969e+06	4.84855e+06	4.95398e+06	5.63894e+06	5.99633e+06	5.7793e+06	-	-	-
WapTKC021001	Isopiperitenone	P-Mentha-1,8-Dien-3-one	Terpenoids	萜类	Monoterpenoids	倍萜	C10H14O	151.11	91.05	150.105	[M+H]+	2	529-01-1	C02289	454576	198457	377290	208950	274718	270530	257446	320253	217782	-	C02289	-
Wasyqp5995	2-Aminooctadecane-1,5,17-triol	2-氨基十八烷-1,5,17-三醇	Lipids	脂质	Sphingolipids	鞘脂	C18H39NO3	318.3	256.26	317.293	[M+H]+	2	-	-	2.94354e+07	2.76964e+07	2.94327e+07	2.55711e+07	2.48227e+07	2.55368e+07	2.69375e+07	2.7012e+07	2.70178e+07	-	-	-
PD0605207	Botryosphaerinone	Botryosphaerinone	Terpenoids	萜类	Monoterpenoids	倍萜	C12H18O3	211.13	105.07	210.126	[M+H]+	1	-	-	221971	181524	333041	139806	125207	139026	193067	138668	180868	-	-	-
Sazp006075	daechuine S9	daechuine S9	Alkaloids	生物碱	Alkaloids	生物碱	C37H51N5O6	662.39	289.19	661.384	[M+H]+	3	38496-00-3	-	56680.9	53032.7	50787.3	57805	56539.5	65461.5	47884.8	60961.6	43231.8	-	-	-
WapTKC212034	17beta-hydroxy-3-oxo-19-nor-5alpha-androst-1-ene	17beta-hydroxy-3-oxo-19-nor-5alpha-androst-1-ene	Steroids	甾体	Steroid	甾体	C18H26O2	275.2	133.1	274.193	[M+H]+	1	-	-	128589	140032	104040	661200	702304	727429	330339	372945	306107	-	-	-
PDP227507	seiricardine A	seiricardine A	Terpenoids	萜类	Sesquiterpenoids	倍半萜	C15H26O2	239.2	95.09	238.193	[M+H]+	2	-	-	269360	392903	271977	122755	87028.7	113769	128822	192616	203813	-	-	-
PDP009879	Trichosanthoside A	毛花球花苷 A	Phenolic acids	酚酸类	Phenolic acids	酚酸类	C34H44O19	757.26	325.09	756.248	[M+H]+	2	244207-07-6	-	54083.7	71050.6	64330.8	63464.3	120839	53033.4	55431.7	106104	53756.4	-	-	-
Lcfp121209	Val-Ala-Ile	缬氨酸-丙氨酸-异亮氨酸	Amino acids and derivatives	氨基酸及其衍生物	Amino acids and derivatives	氨基酸及其衍生物	C14H27N3O4	302.21	143.12	301.2	[M+H]+	2	-	-	726763	869719	677900	226331	310781	226626	600214	482219	509114	-	-	-
MW0168295	Prolyltryptophan	Pro Trp	Amino acids and derivatives	氨基酸及其衍生物	Amino acids and derivatives	氨基酸及其衍生物	C16H19N3O3	302.15	143.12	301.143	[M+H]+	3	-	-	732466	843372	590726	186442	337905	230224	568539	748549	561499	-	-	-
Lcsp002417	Ser-Val-Leu	丝氨酰-缬氨酰-亮氨酸	Amino acids and derivatives	氨基酸及其衍生物	Amino acids and derivatives	氨基酸及其衍生物	C14H27N3O5	318.2	159.11	317.195	[M+H]+	1	-	-	1.60935e+06	1.49633e+06	1.76399e+06	714757	711915	742056	1.24856e+06	1.24981e+06	1.18602e+06	-	-	-
MW0168290	Isoleucylleucine*	Ile Leu*	Amino acids and derivatives	氨基酸及其衍生物	Amino acids and derivatives	氨基酸及其衍生物	C12H24N2O3	245.19	86.1	244.179	[M+H]+	1	-	-	8.04452e+07	7.42067e+07	7.52532e+07	1.30944e+07	1.19355e+07	1.24135e+07	5.3658e+07	5.245e+07	5.07697e+07	-	-	-
Lhbp073008	Scoulerine(stepholidine)*	斯库来碱(千金藤碱)*	Alkaloids	生物碱	Aporphine alkaloids	阿朴啡型生物碱	C19H21NO4	328.15	178.09	327.147	[M+H]+	1	-	-	3.10814e+06	3.14238e+06	3.28858e+06	6.3988e+06	6.22007e+06	7.01879e+06	4.27765e+06	4.14541e+06	4.10199e+06	-	-	-
MW0150927	His-Glu-Thr	组氨酸-谷氨酸-苏氨酸	Amino acids and derivatives	氨基酸及其衍生物	Amino acids and derivatives	氨基酸及其衍生物	C15H23N5O7	386.16	341.11	385.16	[M+H]+	3	-	-	1.87568e+06	1.78972e+06	1.72665e+06	921267	1.0899e+06	879749	1.36932e+06	1.59321e+06	1.26111e+06	-	-	-
Zmhp002640	6-Hydroxykaempferol-3-O-rutinoside-6-O-glucoside*	6-羟基山柰酚-3-O-芸香糖苷-6-O-葡萄糖苷*	Flavonoids	黄酮	Flavonols	黄酮醇	C33H40O21	773.21	303.05	772.206	[M+H]+	1	-	-	1.10717e+06	1.25954e+06	878528	1.98671e+06	1.8447e+06	1.75876e+06	1.44772e+06	1.5321e+06	1.28608e+06	-	CM00511	MetMap113,MetMap114
PDP046338	quercetin-3-O-hexosyl(1-2)deoxyhexosyl-7-O-hexoside*	槲皮素-3-O-己糖基（1-2）脱氧己糖基-7-O-己糖苷*	Flavonoids	黄酮	Flavonols	黄酮醇	C33H40O21	773.21	465.1	772.206	[M+H]+	1	-	-	2.78819e+06	3.30114e+06	1.97005e+06	3.69425e+06	5.09051e+06	3.13231e+06	4.17616e+06	4.11844e+06	3.32014e+06	-	-	-
Lmsp002982	Quercetin-3-O-sophoroside-7-O-rhamnoside*	槲皮素-3-O-槐糖苷-7-O-鼠李糖苷*	Flavonoids	黄酮	Flavonols	黄酮醇	C33H40O21	773.21	303.05	772.206	[M+H]+	1	-	-	1.50449e+06	1.5388e+06	1.17186e+06	2.21573e+06	2.73164e+06	2.11421e+06	2.25643e+06	1.87983e+06	1.70551e+06	-	CM00633	MetMap115
PDP002647	Triphenylsilyl dimethylarsinoate*	Triphenylsilyl dimethylarsinoate*	Flavonoids	黄酮	Flavonols	黄酮醇	C33H40O21	773.22	465.1	772.206	[M+H]+	1	128988-57-8	-	4.25708e+06	4.97646e+06	3.85589e+06	7.37419e+06	8.9965e+06	7.30803e+06	6.39449e+06	6.61751e+06	5.80923e+06	-	-	-
pmb0618	Hesperetin-8-C-glucoside-3'-O-glucoside	橙皮素-8-C-葡萄糖苷-3'-O-葡萄糖苷	Flavonoids	黄酮	Flavanones	二氢黄酮	C28H34O16	627.19	465.1	626.185	[M+H]+	3	-	-	176238	350836	241952	278385	396398	362773	338479	292432	314024	-	-	-
pmp001311	6-Hydroxykaempferol-7,6-O-Diglucoside*	6-羟基山柰酚-7,6-O-二葡萄糖苷*	Flavonoids	黄酮	Flavonols	黄酮醇	C27H30O17	627.16	303.1	626.148	[M+H]+	1	-	-	845529	942934	576130	621550	1.05488e+06	902651	916295	1.11047e+06	796014	-	CM00497	MetMap114
Hmlp003068	Meratin*	蜡梅苷*	Flavonoids	黄酮	Flavonols	黄酮醇	C27H30O17	627.15	303.05	626.148	[M+H]+	1	27215-04-9	-	752095	703686	415205	542308	823274	649436	711627	818989	730097	-	-	-
Lcsp002477	Gly-Val-Leu	甘氨酸-缬氨酸-亮氨酸	Amino acids and derivatives	氨基酸及其衍生物	Amino acids and derivatives	氨基酸及其衍生物	C13H25N3O4	288.19	129.1	287.185	[M+H]+	1	-	-	2.63008e+06	2.75238e+06	2.71833e+06	990935	1.30574e+06	1.34132e+06	2.00913e+06	2.06106e+06	1.97949e+06	-	-	-
pmp001136	Anaxagoreine	1-甲氧基-5,6,6a,7-四氢-4h-二苯并[de,g]喹啉-2,7-二醇	Alkaloids	生物碱	Aporphine alkaloids	阿朴啡型生物碱	C17H17NO3	284.13	269.1	283.121	[M+H]+	3	77410-38-9	-	852013	826796	828645	894711	715600	871827	872914	772599	743040	-	-	-
Safp003456	6-(6-aminohexanoylamino)hexanoate*	6-(6-氨基己酰基氨基)己酸盐*	Amino acids and derivatives	氨基酸及其衍生物	Amino acids and derivatives	氨基酸及其衍生物	C12H24N2O3	245.19	86.1	244.179	[M+H]+	1	-	-	3.39189e+07	6.02683e+07	2.8013e+07	4.64941e+06	1.03817e+07	4.44109e+06	2.50974e+07	4.25246e+07	2.15365e+07	-	-	-
Latp003004	2-Methyl-5-acetonyl-7-hydroxychromone glucoside	2-甲基-5-丙酮基-7-羟基色原酮 葡萄糖苷	Others	其它类	Chromone	色酮类	C19H22O9	395.13	233.08	394.126	[M+H]+	3	-	-	36586.4	59348.9	67710.5	36636.9	23795.1	45581.5	63930.9	32240.1	67357.3	-	-	-
PDP239937	Phe-Leu-Asp	苯丙氨酰-亮氨酰-天冬氨酸	Amino acids and derivatives	氨基酸及其衍生物	Amino acids and derivatives	氨基酸及其衍生物	C19H27N3O6	394.2	120.08	393.19	[M+H]+	1	-	-	223462	238226	179646	61084.8	57065.3	45280.3	215031	238419	194677	-	-	-
PDP097980	3-{[(2S,3R,4R,5R,6S)-4,5-dihydroxy-6-methyl-3-{[(2S,3R,4S,5S,6R)-3,4,5-trihydroxy-6-({[(2S,3R,4S,5R)-3,4,5-trihydroxyoxan-2-yl]oxy}methyl)oxan-2-yl]oxy}oxan-2-yl]oxy}-2-(3,4-dihydroxyphenyl)-5,7-dihydroxychromen-4-one	3-{[(2S,3R,4R,5R,6S)-4,5-二羟基-6-甲基-3-{[(2S,3R,4S,5S,6R)-3,4,5-三羟基-6-({[(2S,3R,4S,5R)-3,4,5-三羟基氧杂环己烷-2-基]氧甲基}氧基)氧杂环己烷-2-基]氧基}氧杂环己烷-2-基]氧基}-2-(3,4-二羟基苯基)-5,7-二羟基黄酮-4-酮	Flavonoids	黄酮	Flavonols	黄酮醇	C32H38O20	743.2	449.11	742.196	[M+H]+	2	-	-	55502.3	37998.1	72133.6	74155.6	49648.9	77400.7	76612.4	55363.7	60537.1	-	-	-
Lhbp073004	Oblongine*	Oblongine*	Alkaloids	生物碱	Isoquinoline alkaloids	异喹啉类生物碱	C19H24NO3+	314.17	269.12	314.175	[M]+	1	-	-	8.19466e+06	8.11402e+06	7.6036e+06	8.53177e+06	9.76953e+06	9.22142e+06	8.97903e+06	8.6067e+06	8.44964e+06	-	-	-
Lmbp002776	Amuronine	黑水罂粟螺酮碱	Alkaloids	生物碱	Quinorisidine alkaloids	奎诺里西啶类生物碱	C19H23NO3	314.18	283.13	313.168	[M+H]+	2	10214-56-9	-	117834	86774.2	104669	133889	120563	119211	65014.5	104052	116190	-	-	-
MWSHY0098	Epigallocatechin	表没食子儿茶素	Flavonoids	黄酮	Flavanols	黄烷醇类	C15H14O7	307.08	139.04	306.074	[M+H]+	1	970-74-1	C12136	66974.6	45933.6	115327	48515.1	93221.8	55117.9	51385.1	60357.1	65118.1	ko00941,ko01110	C12136	-
pmp000737	Magnocurarine*	木兰箭毒碱*	Alkaloids	生物碱	Isoquinoline alkaloids	异喹啉类生物碱	C19H24NO3+	314.18	269.12	314.175	[M]+	1	6801-40-7	C16991	9.39819e+06	9.17694e+06	8.45493e+06	1.07119e+07	1.00963e+07	1.00802e+07	1.01219e+07	9.70332e+06	9.61956e+06	-	C16991	-
Lcfp121039	Hexaethyleneglycol	六乙二醇	Others	其它类	Alcohol compounds	醇类化合物	C12H26O7	283.17	89.06	282.168	[M+H]+	2	2615-15-8	-	43041.9	52174.4	31914.7	52732.9	71521.5	40101.8	60593.6	77960.1	49194.2	-	-	-
Rdp03200	Luteolin 5-glucoside*	木犀草素 5-葡萄糖苷*	Flavonoids	黄酮	Flavones	黄酮	C21H20O11	449.11	287.06	448.101	[M+H]+	1	20344-46-1	-	432530	399895	486303	521583	526420	515901	570091	322689	510342	-	-	-
WapTKC026991	Canangaionoside	Canangaionoside	Terpenoids	萜类	Sesquiterpenoids	倍半萜	C19H30O9	403.2	121.06	402.189	[M+H]+	1	1307279-59-9	-	393829	322886	295279	361761	267409	276482	307035	330430	262101	-	-	-
Hmdp003991	(R,S)-Scoulerine*	金黄紫堇碱*	Alkaloids	生物碱	Isoquinoline alkaloids	异喹啉类生物碱	C19H21NO4	328.15	178.08	327.147	[M+H]+	1	6451-73-6	C12326	3.89785e+06	4.0153e+06	3.31013e+06	6.65451e+06	7.41583e+06	7.74803e+06	4.90139e+06	5.18306e+06	4.94333e+06	-	C12326	-
MW0145954	Asn-Val-Leu	L-天冬酰胺-L-缬氨酰-L-亮氨酸	Amino acids and derivatives	氨基酸及其衍生物	Amino acids and derivatives	氨基酸及其衍生物	C15H28N4O5	345.21	186.12	344.206	[M+H]+	3	-	-	640745	582028	668258	301920	261124	296217	487558	433200	496492	-	-	-
Rfn02742	2-Oxo-2H-indole-3-acetic acid*	2-氧代-2H-吲哚-3-乙酸*	Alkaloids	生物碱	Alkaloids	生物碱	C10H7NO3	190.05	144.04	189.043	[M+H]+	1	-	-	1.94124e+07	1.91105e+07	1.77707e+07	392972	478011	469739	1.19026e+07	1.2683e+07	1.19633e+07	-	-	-
Ladp002935	3-quinolinecarboxylic acid*	3-喹啉羧酸*	Alkaloids	生物碱	Quinoline alkaloids	喹啉类生物碱	C10H7NO3	190.05	144.04	189.043	[M+H]+	1	-	-	1.66445e+07	1.65303e+07	1.53286e+07	366237	326804	376753	1.02394e+07	1.05264e+07	9.90284e+06	-	-	-
Zmsp002938	Quercetin 3-rutinoside-7-glucoside*	槲皮素-3-O-芸香糖苷-7-O-葡萄糖苷*	Flavonoids	黄酮	Flavonols	黄酮醇	C33H40O21	773.22	303.05	772.206	[M+H]+	1	30311-61-6	-	1.85293e+06	3.0346e+06	1.92058e+06	3.39289e+06	3.31013e+06	3.51645e+06	2.02053e+06	2.18441e+06	2.32262e+06	-	-	-
Zmqp002952	Delphinidin-3-O-rutinoside-7-O-glucoside	飞燕草素-3-O-芸香糖苷-7-O-葡萄糖苷	Flavonoids	黄酮	Anthocyanidins	花青素	C33H41O21+	773.21	465.1	773.213	[M]+	3	-	-	5.6095e+06	4.35511e+06	5.72947e+06	1.00588e+07	9.72547e+06	1.038e+07	6.46624e+06	6.73557e+06	6.63467e+06	-	-	-
Lmfp002421	Quercetin-3-O-[rhamnosyl(1→2)glucosyl]-5-O-glucoside*	槲皮素-3-O-[鼠李糖(1→2)葡萄糖基]-5-O-葡萄糖苷*	Flavonoids	黄酮	Flavonols	黄酮醇	C33H40O21	773.21	303.05	772.206	[M+H]+	1	-	-	1.89841e+06	1.64506e+06	1.8672e+06	3.31853e+06	3.18463e+06	3.31296e+06	2.07931e+06	2.34676e+06	2.2172e+06	-	CM00636	MetMap115,MetMap116
Rfn03429	(E)-N-[2-(4-hydroxyphenyl)ethyl]-3-[3-methoxy-4-[(2R,3S,4R,5R,6S)-3,4,5-trihydroxy-6-(hydroxymethyl)oxan-2-yl]oxyphenyl]prop-2-enamide	（E）-N-[2-（4-羟基苯基）乙基]-3-[3-甲氧基-4-[（2R，3S，4R，5R，6S）-3,4,5-三羟基-6-（羟甲基）氧杂-2-基]氧苯基]丙-2-烯酰胺	Alkaloids	生物碱	Phenolamine	酚胺	C24H29NO9	476.19	314.14	475.184	[M+H]+	3	-	-	3.78175e+06	3.60436e+06	4.16842e+06	3.41625e+06	3.22375e+06	3.40914e+06	3.54993e+06	3.65103e+06	3.49461e+06	-	-	-
Zjzp091612	3-O-rhamnosyl(1→6)glucosyl jujubogenin-20-O-rhamnoside*	3-O-鼠李糖基(1→6)葡萄糖基 酸枣仁皂苷元-20-O-鼠李糖苷*	Terpenoids	萜类	Triterpene Saponin	三萜皂苷	C48H78O17	927.53	781.47	926.524	[M+H]+	1	-	-	97630.4	94375.1	81580.4	91912.4	66939.6	83423.8	85541.2	70559	80869	-	-	-
mws0251	Thymine	胸腺嘧啶	Nucleotides and derivatives	核苷酸及其衍生物	Nucleotides and derivatives	核苷酸及其衍生物	C5H6N2O2	127.05	110.02	126.043	[M+H]+	3	65-71-4	C00178	321156	329511	317489	339950	352051	270547	313812	398425	305109	ko00240,ko01100,ko01232	C00178	-
PDP269193	(3E,5E)-8-hydroxytetradeca-3,5-dienoic acid	(3E,5E)-8-羟基十四碳-3,5-二烯酸	Lipids	脂质	Free fatty acids	游离脂肪酸	C14H24O3	241.18	55.02	240.173	[M+H]+	2	-	-	338000	343860	242078	2.21256e+06	2.25228e+06	2.26827e+06	1.14134e+06	1.24973e+06	1.13042e+06	-	-	-
WapTKC049208	Camellisin B	Camellisin B	Terpenoids	萜类	Triterpene	三萜	C30H44O6	501.32	455.32	500.314	[M+H]+	2	1313612-56-4	-	429005	461700	457666	422846	326044	357898	410938	412303	385561	-	-	-
WapTKC036161	4-Hydroperoxyawabukinol	4-Hydroperoxyawabukinol	Terpenoids	萜类	Sesquiterpenoids	倍半萜	C15H24O3	253.18	81.07	252.173	[M+H]+	2	178178-20-6	-	207242	273338	168194	220788	159922	186880	199782	194341	145225	-	-	-
PDP232539	5-(1-hydroxy-2-methylpropyl)-8a-methyl-4-methylidene-1,2,3,4a,5,6,7,8-octahydronaphthalen-1-ol	5-(1-羟基-2-甲基丙基)-8a-甲基-4-亚甲基-1,2,3,4a,5,6,7,8-八氢萘-1-醇	Terpenoids	萜类	Sesquiterpenoids	倍半萜	C16H28O2	253.22	55.05	252.209	[M+H]+	1	-	-	100919	116410	90638.5	84593.1	64127.7	129785	120249	116550	103498	-	-	-
WapTKC034476	Agripilol D	Agripilol D	Terpenoids	萜类	Sesquiterpenoids	倍半萜	C16H30O3	271.23	69.07	270.219	[M+H]+	2	1330065-50-3	-	185172	190291	166155	157174	172224	219876	173791	193852	225094	-	-	-
Salp002154	Phe-Tyr	Phe-Tyr	Amino acids and derivatives	氨基酸及其衍生物	Amino acids and derivatives	氨基酸及其衍生物	C18H20N2O4	329.15	120.08	328.142	[M+H]+	2	-	-	4.84969e+06	4.86892e+06	5.04902e+06	415081	435191	420401	3.00942e+06	3.23517e+06	2.70341e+06	-	-	-
Lcwp000595	9alpha-Hydroxy-11beta,13-Dihydrozaluzanin C	9alpha-Hydroxy-11beta,13-Dihydrozaluzanin C	Terpenoids	萜类	Sesquiterpenoids	倍半萜	C15H20O4	265.14	119.08	264.136	[M+H]+	3	-	-	453286	501141	452685	281732	457584	343024	444250	375886	360846	-	-	-
Sadp003518	Abscisic acid glucose ester*	脱落酸葡萄糖酯*	Terpenoids	萜类	Sesquiterpenoids	倍半萜	C21H30O9	427.2	265.14	426.189	[M+H]+	3	-	C15970	180867	110560	180940	139319	214520	138813	189814	189992	172425	ko00906,ko01100,ko01110	C15970	-
MWStz526	Daphnin*	瑞香苷*	Lignans and Coumarins	木脂素和香豆素	Coumarins	香豆素	C15H16O9	341.09	179.04	340.079	[M+H]+	3	486-55-5	C01421	1.06544e+06	986015	916287	393590	395194	391789	870576	788548	748784	-	C01421	-
Layp002880	5,7-Dihydroxychromone glucoside	5,7-二羟基色酮葡萄糖苷	Others	其它类	Chromone	色酮类	C15H16O9	341.09	179.03	340.079	[M+H]+	3	-	-	1.00794e+06	910507	858623	398597	525809	356519	791751	919564	761618	-	-	-
pmp000463	Lotusine	牛角花素	Alkaloids	生物碱	Isoquinoline alkaloids	异喹啉类生物碱	C19H23NO3	314.18	299.15	313.168	[M+H]+	1	6871-67-6	C17567	2.97981e+06	2.96786e+06	2.93722e+06	5.51025e+06	5.7509e+06	5.86972e+06	3.82492e+06	3.67069e+06	3.79838e+06	-	C17567	-
Lmhp002001	L-Valyl-L-Phenylalanine	L-缬氨酰-L-苯丙氨酸	Amino acids and derivatives	氨基酸及其衍生物	Amino acids and derivatives	氨基酸及其衍生物	C14H20N2O3	265.15	72.08	264.147	[M+H]+	1	3918-92-1	-	1.71903e+07	1.82707e+07	1.73461e+07	2.723e+06	2.69888e+06	2.53555e+06	1.2652e+07	1.2617e+07	1.22379e+07	-	-	-
Wcgp002561	6-(1,2-dihydroxyethyl)-3-hydroxy-2,2,5,7-tetramethyl-3H-inden-1-one	6-(1,2-dihydroxyethyl)-3-hydroxy-2,2,5,7-tetramethyl-3H-inden-1-one	Others	其它类	Others	其它	C15H20O4	265.14	119.09	264.136	[M+H]+	3	-	-	437676	622200	523116	461406	318654	450033	489075	554425	508880	-	-	-
WapTKC030186	Prenantheside A*	Prenantheside A*	Terpenoids	萜类	Sesquiterpenoids	倍半萜	C21H30O9	427.2	265.14	426.189	[M+H]+	3	112606-68-5	-	198632	169797	209053	156934	132735	129241	225057	212560	177826	-	-	-
MW0155849	Pro-Glu-Glu	脯氨酰-谷氨酰-谷氨酸	Amino acids and derivatives	氨基酸及其衍生物	Amino acids and derivatives	氨基酸及其衍生物	C15H23N3O8	374.16	177.05	373.149	[M+H]+	3	-	-	1.30953e+06	1.25231e+06	1.18368e+06	925680	763406	975266	1.26572e+06	1.3539e+06	1.14497e+06	-	-	-
Wasyqp2836	3-O-Feruloyl Aminogalactitol	3-O-阿魏酰氨基半乳糖醇	Phenolic acids	酚酸类	Phenolic acids	酚酸类	C16H23NO9	374.14	177.06	373.137	[M+H]+	2	-	-	1.34372e+06	1.43465e+06	1.27266e+06	893653	918758	908440	1.34244e+06	1.09537e+06	1.26168e+06	-	-	-
PDP152838	Kaempferol 3-rhamnosyl-(1->2)-glucosyl-(1->6)-galactoside	山奈酚 3-鼠李糖基-（1->2）-葡萄糖基-（1->6）-半乳糖苷	Flavonoids	黄酮	Flavonols	黄酮醇	C33H40O20	757.22	287.06	756.211	[M+H]+	1	-	-	51229.5	52334	39369.8	41687.7	61462.2	58143.7	58251.4	104161	47649.6	-	-	-
PDP035949	3-[(5-{[3,4-dihydroxy-6-(hydroxymethyl)-5-[(3,4,5-trihydroxy-6-methyloxan-2-yl)oxy]oxan-2-yl]oxy}-3,4-dihydroxy-6-(hydroxymethyl)oxan-2-yl)oxy]-2-(3,4-dihydroxyphenyl)-5-hydroxy-7-{[3,4,5-trihydroxy-6-(hydroxymethyl)oxan-2-yl]oxy}-4H-chromen-4-one	3-[(5-{[3,4-二羟基-6-(羟甲基)-5-[(3,4,5-三羟基-6-甲基氧杂环己烷-2-基)氧基]氧杂环己烷-2-基]氧基}-3,4-二羟基-6-(羟甲基)氧杂环己烷-2-基)氧基]-2-(3,4-二羟基苯基)-5-羟基-7-{[3,4,5-三羟基-6-(羟甲基)氧杂环己烷-2-基]氧基}-4H-色满-4-酮	Flavonoids	黄酮	Flavonols	黄酮醇	C39H50O26	935.27	465.1	934.259	[M+H]+	2	-	-	75720.8	62728.9	56780.9	119738	124272	107982	73718.2	86078.8	91821.8	-	-	-
PDP002577	Kaempferol 3-(2G-xylosylrutinoside)-7-glucoside	山奈酚 3-（2G-木糖基芸香糖苷）-7-葡萄糖苷	Flavonoids	黄酮	Flavonols	黄酮醇	C38H48O24	889.26	449.11	888.254	[M+H]+	1	-	-	819219	1.04837e+06	693304	1.27838e+06	1.36394e+06	1.12067e+06	1.00569e+06	998301	1.07148e+06	-	-	-
Zmcp002924	Cyanidin 3-O-sophoroside*	矢车菊素-3-O-(2''-O-葡萄糖基)葡萄糖苷*	Flavonoids	黄酮	Anthocyanidins	花青素	C27H31O16+	611.16	287.05	611.161	[M]+	3	38820-68-7	C16306	75190.2	56004.6	83221.7	66015.5	123819	96386.5	67245.4	94587	80343.5	ko00942	C16306	-
WapTKC174903	4-(hydroxymethyl)-3-[(1E,3E,7R)-7-hydroxy-3-methylocta-1,3-dienyl]-2,4-dimethylcyclohex-2-en-1-one	4-(hydroxymethyl)-3-[(1E,3E,7R)-7-hydroxy-3-methylocta-1,3-dienyl]-2,4-dimethylcyclohex-2-en-1-one	Terpenoids	萜类	Sesquiterpenoids	倍半萜	C18H28O3	293.21	119.08	292.204	[M+H]+	2	-	-	181362	201973	214118	528831	529115	562795	328631	352493	328049	-	-	-
Sadp013043	(9Z,12Z,15Z)-(7S,8S)-Dihydroxyoctadeca-9,12,15-trienoic acid	(9Z,12Z,15Z)-(7S,8S)-Dihydroxyoctadeca-9,12,15-trienoic acid	Lipids	脂质	Free fatty acids	游离脂肪酸	C18H30O4	311.22	81.07	310.214	[M+H]+	2	-	C07357	137804	119281	138827	715758	484953	739240	303306	294263	279825	-	C07357	-
WapTKC168307	5-Ethenyl-2-(2-Hydroxypropan-2-Yl)-4-(Prop-1-En-2-Yl)Cyclohexan-1-Ol	5-Ethenyl-2-(2-Hydroxypropan-2-Yl)-4-(Prop-1-En-2-Yl)Cyclohexan-1-Ol	Terpenoids	萜类	Sesquiterpenoids	倍半萜	C14H24O2	225.18	55.05	224.178	[M+H]+	1	-	-	240256	313912	352347	649941	677626	720000	508810	399616	379691	-	-	-
pmf0440	p-Methoxycinnamaldehyde	4-甲氧基肉桂醛	Others	其它类	Aldehyde compounds	醛类化合物	C10H10O2	163.08	91.05	162.068	[M+H]+	3	1963-36-6	C10475	493454	415151	669153	364330	618737	459535	410599	470648	410014	-	C10475	-
PDP152325	5,8,4'-Trihydroxyflavanone*	5,8,4'-三羟基黄烷酮*	Flavonoids	黄酮	Flavanones	二氢黄酮	C15H12O5	273.08	153.02	272.068	[M+H]+	1	123067-25-4	-	100233	115325	74684.2	118111	111337	124190	92998.3	125411	120562	-	-	-
pme0057	L-Homocysteine	L-高半胱氨酸	Amino acids and derivatives	氨基酸及其衍生物	Amino acids and derivatives	氨基酸及其衍生物	C4H9NO2S	136.04	118.03	135.035	[M+H]+	3	6027-13-0	C00155	209459	221964	190543	103136	127574	133538	193382	190660	161565	ko00270,ko00920,ko01100,ko01110,ko01230	C00155	-
MEDP1886	Pro-val	脯氨酸-缬氨酸	Amino acids and derivatives	氨基酸及其衍生物	Amino acids and derivatives	氨基酸及其衍生物	C10H18N2O3	215.14	70.07	214.132	[M+H]+	3	-	-	2.93389e+06	2.75462e+06	2.63578e+06	592550	716210	667630	1.91025e+06	2.21015e+06	1.78575e+06	-	-	-
MW0151443	Ile-His-Ala	L-异亮氨酸-L-组氨酸-L-丙氨酸	Amino acids and derivatives	氨基酸及其衍生物	Amino acids and derivatives	氨基酸及其衍生物	C15H25N5O4	340.2	86.1	339.191	[M+H]+	3	-	-	2.36159e+06	3.54604e+06	2.8229e+06	790880	701375	752068	1.9966e+06	2.22083e+06	1.97061e+06	-	-	-
Wbsp007365	3α,21β-Dihydroxy-β-serrata-14-ene-16,24-dione*	3α,21β-二羟基-β-勘误表-14-烯-16,24-二酮*	Terpenoids	萜类	Triterpene	三萜	C30H46O4	471.34	453.34	470.34	[M+H]+	2	-	-	369085	431327	344987	433490	339143	478659	448553	356267	417993	-	-	-
Lmhp008589	LysoPE 18:3(2n isomer)	溶血磷脂酰乙醇胺 18:3(2n异构)	Lipids	脂质	LPE	溶血磷脂酰乙醇胺	C23H42NO7P	476.28	335.26	475.27	[M+H]+	1	-	-	2.97301e+06	3.6248e+06	3.27133e+06	765720	763590	901871	2.42027e+06	2.35155e+06	2.39628e+06	-	-	-
MWStz254	Isofebrifugine	异常山乙素	Alkaloids	生物碱	Piperidine alkaloids	哌啶类生物碱	C16H19N3O3	302.15	121.07	301.143	[M+H]+	3	32434-44-9	C10698	29966.1	26837.6	40619.5	37455	55903.1	51114.1	60169.7	29769.2	53936	-	C10698	-
PDP058521	[(2r,3s,4s,5r,6r)-3,4,5,6-tetrahydroxyoxan-2-yl]methyl 4-hydroxybenzoate	[(2r,3s,4s,5r,6r)-3,4,5,6-四羟基氧杂环己烷-2-基]甲基 4-羟基苯甲酸酯	Phenolic acids	酚酸类	Phenolic acids	酚酸类	C13H16O8	301.09	139.04	300.084	[M+H]+	2	-	-	371700	391670	309337	310180	407010	391798	387624	354272	396162	-	-	-
Lcsp002261	Thr-Trp	苏氨酸-色氨酸	Amino acids and derivatives	氨基酸及其衍生物	Amino acids and derivatives	氨基酸及其衍生物	C15H19N3O4	306.14	188.07	305.138	[M+H]+	1	186761-42-2	-	1.84963e+06	1.82546e+06	2.01547e+06	405562	419871	366972	1.30572e+06	1.40537e+06	1.11042e+06	-	-	-
Zbqp002380	Tyr-Leu	酪氨酰-亮氨酸	Amino acids and derivatives	氨基酸及其衍生物	Amino acids and derivatives	氨基酸及其衍生物	C15H22N2O4	295.16	136.08	294.158	[M+H]+	1	17355-10-1	-	2.20848e+07	2.28566e+07	2.04068e+07	2.66156e+06	3.28253e+06	2.64753e+06	1.81202e+07	1.48563e+07	1.39883e+07	-	-	-
PDP080182	2-(2-aminopropanamido)-3-(1H-indol-2-yl)propanoic acid*	2-(2-氨基丙酰胺)-3-(1H-吲哚-2-基)丙酸*	Amino acids and derivatives	氨基酸及其衍生物	Amino acids and derivatives	氨基酸及其衍生物	C14H17N3O3	276.13	188.07	275.127	[M+H]+	1	-	-	2.50387e+06	2.57711e+06	2.50534e+06	315204	281828	348800	1.78444e+06	1.66949e+06	1.75357e+06	-	-	-
PDP235226	(1e,5r,6s,7r,8r)-5,6,7,8,9-pentahydroxy-1-(4-hydroxy-3,5-dimethoxyphenyl)non-1-ene-3,4-dione	(1e,5r,6s,7r,8r)-5,6,7,8,9-五羟基-1-(4-羟基-3,5-二甲氧基苯基)壬-1-烯-3,4-二酮	Phenolic acids	酚酸类	Phenolic acids	酚酸类	C17H22O10	387.13	207.07	386.121	[M+H]+	2	-	-	6.36676e+06	6.58253e+06	7.44051e+06	8.03843e+06	8.07448e+06	8.02233e+06	6.86016e+06	7.34044e+06	6.89197e+06	-	-	-
Sadp003738	3-Hydroxytropolone	3-Hydroxytropolone	Others	其它类	Others	其它	C7H6O3	139.04	65.04	138.032	[M+H]+	1	-	-	1.86285e+06	1.88159e+06	1.6845e+06	1.83703e+06	2.0462e+06	1.65423e+06	2.00347e+06	1.89508e+06	1.85122e+06	-	-	-
Rfn02447	2-[[2-amino-3-(4-hydroxyphenyl)propanoyl]amino]-3-methylpentanoic acid	2-[[2-氨基-3-（4-羟基苯基）丙酰基]氨基]-3-甲基戊酸	Alkaloids	生物碱	Phenolamine	酚胺	C15H22N2O4	295.16	136.07	294.158	[M+H]+	1	-	-	1.78187e+07	1.67241e+07	1.85365e+07	2.43834e+06	2.31248e+06	2.3638e+06	1.09639e+07	1.12333e+07	1.19848e+07	-	-	-
Rlp02736	Tyrosyl-Hydroxyproline	酪氨酰-羟脯氨酸	Amino acids and derivatives	氨基酸及其衍生物	Amino acids and derivatives	氨基酸及其衍生物	C14H18N2O5	295.13	136.07	294.122	[M+H]+	1	-	-	2.09469e+07	2.11942e+07	2.21874e+07	3.18811e+06	2.74421e+06	2.91234e+06	1.45094e+07	1.43514e+07	1.43194e+07	-	-	-
WapTKC020006	Hedyotoside	Hedyotoside	Terpenoids	萜类	Monoterpenoids	倍萜	C17H22O10	387.13	147.04	386.121	[M+H]+	1	210109-25-4	-	683265	749926	714518	845905	848362	754638	780393	699473	822512	-	-	-
MW0149669	Gln-Gln-Ile	谷酰氨-谷酰氨-异亮氨酸	Amino acids and derivatives	氨基酸及其衍生物	Amino acids and derivatives	氨基酸及其衍生物	C16H29N5O6	388.22	208.07	387.212	[M+H]+	3	-	-	1.13215e+06	1.24019e+06	1.12088e+06	1.36597e+06	1.26196e+06	1.13719e+06	1.11244e+06	1.0638e+06	1.12916e+06	-	-	-
Wbmp002623	7,16,17-trimethoxy-3,5-dioxa-11-azapentacyclo[10.7.1.02,6.08,20.014,19]icosa-1,6,8(20),14,16,18-hexaene	7,16,17-三甲氧基-3,5-二氧杂-11-氮杂五环[10.7.1.02,6.08,20.014,19]二十碳-1,6,8(20),14,16,18-己烯	Alkaloids	生物碱	Alkaloids	生物碱	C20H21NO5	356.15	58.07	355.142	[M+H]+	1	-	-	2.72082e+06	2.55249e+06	2.34698e+06	2.13711e+06	2.22065e+06	4.96433e+06	3.11781e+06	3.37455e+06	3.148e+06	-	-	-
PD0462863	2-aminooctadec-12-ene-1,3,4-triol*	2-氨基十八烷-12-烯-1,3,4-三醇*	Lipids	脂质	Sphingolipids	鞘脂	C18H37NO3	316.29	60.04	315.277	[M+H]+	1	-	-	2.87742e+07	2.98149e+07	2.70247e+07	3.66472e+07	3.95903e+07	3.87333e+07	3.4243e+07	3.21088e+07	2.53084e+07	-	-	-
PDP060686	6-hydroxysphingosine*	6-羟基鞘氨醇*	Lipids	脂质	Sphingolipids	鞘脂	C18H37NO3	316.29	60.04	315.277	[M+H]+	1	-	-	2.61203e+07	2.67125e+07	2.62944e+07	3.59082e+07	3.79463e+07	3.84365e+07	3.09911e+07	3.12728e+07	3.13775e+07	-	-	-
PDP018419	3-(1-hydroxybutyl)-2,4-dimethylcyclopent-2-en-1-one*	3-(1-羟基丁基)-2,4-二甲基环戊-2-烯-1-酮*	Others	其它类	Ketone compounds	酮类化合物	C11H18O2	183.14	81.07	182.131	[M+H]+	1	-	-	345992	353219	320489	249687	260790	227064	303510	280151	345152	-	-	-
pmp000583	Diosmetin-7-O-glucuronide*	香叶木素-7-O-葡萄糖醛酸苷*	Flavonoids	黄酮	Flavones	黄酮	C22H20O12	477.1	301.07	476.096	[M+H]+	3	35110-20-4	-	760701	644728	872050	966512	998832	889112	805160	825596	741711	-	-	-
Lahp003659	5,7,3',4',5'-pentahydroxyflavan glucoside	5,7,3',4',5'-五羟基黄烷葡萄糖苷	Flavonoids	黄酮	Other Flavonoids	其它类黄酮	C21H24O11	453.14	139.04	452.132	[M+H]+	3	-	-	271877	239486	372915	281958	260231	244581	202412	195790	203615	-	-	-
Lahp004470	5,7,3',4',5'-Pentahydroxyflavan-7-gallate	5,7,3',4',5'-五羟基黄烷-7-没食子酸酯	Flavonoids	黄酮	Other Flavonoids	其它类黄酮	C22H18O10	443.1	139.04	442.09	[M+H]+	2	-	-	115547	24850.8	232194	57135.1	48091.6	69927	109883	89619.2	119618	-	-	-
MW0144505	Ala-Asn-Val	L-丙氨酰-L-天冬酰胺酰-L-缬氨酸	Amino acids and derivatives	氨基酸及其衍生物	Amino acids and derivatives	氨基酸及其衍生物	C12H22N4O5	303.15	186.11	302.159	[M+H]+	3	-	-	721443	764876	733213	268542	214257	229235	658127	693822	623504	-	-	-
Xmyp005654	Kaempferol-4'-O-glucoside*	山柰酚-4'-O-葡萄糖苷*	Flavonoids	黄酮	Flavonols	黄酮醇	C21H20O11	449.11	287.06	448.101	[M+H]+	1	52222-74-9	-	1.05961e+06	574429	1.09762e+06	3.63346e+06	3.02626e+06	3.28226e+06	1.37374e+06	1.69471e+06	1.59407e+06	-	CM00461	MetMap114
WapTKC023599	9,10-Dihydroxy-4,7-Megastigmadien-3-one	9,10-Dihydroxy-4,7-Megastigmadien-3-one	Terpenoids	萜类	Sesquiterpenoids	倍半萜	C13H20O3	225.15	149.1	224.141	[M+H]+	1	349642-88-2	-	483992	406781	582172	709103	625798	633504	449830	530846	509912	-	-	-
Wacyp04721	Rhodioloside F	红景天苷 F	Terpenoids	萜类	Monoterpenoids	倍萜	C21H36O11	482.26	153.13	464.226	[M+NH4]+	2	-	-	3.05764e+06	4.72189e+06	2.84706e+06	3.42557e+06	3.3631e+06	3.94939e+06	4.445e+06	4.09663e+06	4.0778e+06	-	-	-
WapTKC024686	9-Hydroxy-4-Megastigmen-3-one 9-O-[β-D-Glucopyranosyl-(1-6)-Glucopyranoside]*	9-Hydroxy-4-Megastigmen-3-one 9-O-[β-D-Glucopyranosyl-(1-6)-Glucopyranoside]*	Terpenoids	萜类	Sesquiterpenoids	倍半萜	C25H42O12	535.28	211.17	534.268	[M+H]+	2	-	-	137422	156273	111838	78577.6	73212	134461	133496	89125	105860	-	-	-
Salp004657	Blumenol C 9-O-(4'-O-glucosyl-beta-glucoside)*	布卢门醇 C 9-O-（4'-O-葡萄糖基-beta-葡萄糖苷）*	Terpenoids	萜类	Monoterpenoids	倍萜	C25H42O12	535.27	211.17	534.268	[M+H]+	2	1015063-56-5	-	158701	146232	129965	88645.4	110966	103847	172569	95537.4	100186	-	-	-
WapTKC155867	3,6-dihydroxy-3-(3-hydroxyprop-1-en-2-yl)-4a,5-dimethyl-5,6-dihydro-4H-naphthalen-2-one	3,6-dihydroxy-3-(3-hydroxyprop-1-en-2-yl)-4a,5-dimethyl-5,6-dihydro-4H-naphthalen-2-one	Terpenoids	萜类	Sesquiterpenoids	倍半萜	C15H20O4	265.14	187.11	264.136	[M+H]+	3	-	-	101804	146592	41389.3	86045.9	101016	104645	130150	90751.3	93783.6	-	-	-
Qmyp101114	9-O-β-D-Glucoside of 3-hydroxy-7,8-didehydro-β-ionol	9-O-β-D-葡萄糖苷3-羟基-7,8-二氢-β-紫罗兰醇	Terpenoids	萜类	Sesquiterpenoids	倍半萜	C19H30O7	371.21	209.15	370.199	[M+H]+	2	-	-	190692	214521	129990	139026	143417	179075	239565	192091	178497	-	-	-
MWSmce040	Isovanillin	异香草醛	Others	其它类	Aldehyde compounds	醛类化合物	C8H8O3	153.05	65.04	152.047	[M+H]+	3	621-59-0	-	120921	119151	159885	258704	395288	234617	193412	238596	191090	-	-	-
PDP233943	5,7-dihydroxy-6-[3,4,5-trihydroxy-6-(hydroxymethyl)oxan-2-yl]oxychromen-2-one	5,7-二羟基-6-[3,4,5-三羟基-6-(羟甲基)氧杂戊环-2-基]氧苯并吡喃-2-酮	Lignans and Coumarins	木脂素和香豆素	Coumarins	香豆素	C15H16O10	357.08	195.03	356.074	[M+H]+	3	-	-	238510	234079	326984	232600	340395	277238	249141	273907	339375	-	-	-
MW0145995	Asn-Trp	Asn Trp	Amino acids and derivatives	氨基酸及其衍生物	Amino acids and derivatives	氨基酸及其衍生物	C15H18N4O4	319.14	188.07	318.133	[M+H]+	3	-	-	435358	744707	533721	308989	270571	314921	415516	677884	290471	-	-	-
MWS4309	Glycyl-tryptophan	甘氨酰-色氨酸	Amino acids and derivatives	氨基酸及其衍生物	Amino acids and derivatives	氨基酸及其衍生物	C13H15N3O3	262.12	188.07	261.111	[M+H]+	1	2390-74-1	-	2.29328e+06	2.24952e+06	2.23812e+06	427536	422615	397941	1.57656e+06	1.73589e+06	1.54474e+06	-	-	-
PD0605830	Leucyl-Isoleucine	亮氨酸-异亮氨酸	Amino acids and derivatives	氨基酸及其衍生物	Amino acids and derivatives	氨基酸及其衍生物	C12H24N2O3	245.19	86.1	244.179	[M+H]+	2	-	-	2.19074e+07	2.29865e+07	2.39378e+07	4.29685e+06	4.0965e+06	4.29176e+06	1.59943e+07	1.71374e+07	1.60381e+07	-	-	-
Wcfp002357	N6-Threonylcarbamoyladenosine	N6-苏氨酰氨基甲酰基腺苷	Nucleotides and derivatives	核苷酸及其衍生物	Nucleotides and derivatives	核苷酸及其衍生物	C15H20N6O8	413.14	162.04	412.134	[M+H]+	1	24719-82-2	-	448926	523498	491276	2.09838e+06	2.13215e+06	2.00346e+06	1.12554e+06	1.04025e+06	1.02503e+06	-	-	-
MW0148062	Cys-Pro-His	半胱氨酸-脯氨酸-组氨酸	Amino acids and derivatives	氨基酸及其衍生物	Amino acids and derivatives	氨基酸及其衍生物	C14H21N5O4S1	356.14	194.08	355.131	[M+H]+	3	-	-	2.95085e+06	2.58717e+06	2.12267e+06	1.9972e+06	2.57371e+06	2.14038e+06	2.51815e+06	2.83296e+06	2.18125e+06	-	-	-
PDP052345	4,5,6,7-Tetrahydro-1H-indole-2-carboxylic acid	4,5,6,7-四氢-1H-吲哚-2-羧酸	Alkaloids	生物碱	Alkaloids	生物碱	C9H11NO2	166.08	120.08	165.079	[M+H]+	2	-	-	614092	578730	653036	369774	253756	338392	572011	486138	448672	-	-	-
Zbhp004191	Chrysin-5-7-diglucoside	白杨素-5,7-二-O-葡萄糖苷	Flavonoids	黄酮	Flavones	黄酮	C27H30O14	579.17	255.07	578.164	[M+H]+	3	-	-	93005.8	62385	138782	105174	76338.6	112428	108251	107727	58310	-	CM00885	MetMap110
Hmpp003270	Luteolin-4'-O-glucoside*	木犀草素-4'-O-葡萄糖苷*	Flavonoids	黄酮	Flavones	黄酮	C21H20O11	449.11	287.05	448.101	[M+H]+	1	6920-38-3	-	1.18465e+06	1.47033e+06	999205	2.58419e+06	2.96836e+06	3.07924e+06	1.8491e+06	1.68072e+06	2.26182e+06	-	-	-
Zkep004670	Kaempferol 3-O-rhamnoside-7-O-glucoside*	Kaempferol-3-O-rhamnoside-7-O-glucoside*	Flavonoids	黄酮	Flavonols	黄酮醇	C27H30O15	595.17	287.06	594.159	[M+H]+	1	64323-49-5	C21854	5.18378e+06	6.00561e+06	3.94506e+06	1.67789e+07	1.59329e+07	1.75862e+07	1.18997e+07	1.15962e+07	1.02854e+07	ko00944	C21854	-
MWSHY0080	Luteolin-7-O-neohesperidoside (Lonicerin)*	木犀草素-7-O-新橘皮糖苷 (忍冬苷)*	Flavonoids	黄酮	Flavones	黄酮	C27H30O15	595.17	287.06	594.159	[M+H]+	1	25694-72-8	C12630	5.86331e+06	6.74637e+06	4.01985e+06	1.63431e+07	1.67362e+07	1.81584e+07	1.22606e+07	1.20144e+07	1.12818e+07	ko00944	C12630	-
MWSslk254	Kaempferol-3-O-glucorhamnoside*	山柰酚-3-O-葡萄糖鼠李糖苷*	Flavonoids	黄酮	Flavonols	黄酮醇	C27H30O15	595.17	287.06	594.159	[M+H]+	1	40437-72-7	-	5.49441e+06	6.80599e+06	3.94325e+06	1.68712e+07	1.61475e+07	1.90736e+07	1.29705e+07	1.19609e+07	1.15216e+07	-	CM00488	MetMap113
MWSslk120	N-Acetyl-L-phenylalanine	N-乙酰基-苯丙氨酸	Amino acids and derivatives	氨基酸及其衍生物	Amino acids and derivatives	氨基酸及其衍生物	C11H13NO3	208.1	120.08	207.089	[M+H]+	1	2018-61-3	C03519	9.58697e+06	9.26457e+06	8.68957e+06	1.76253e+06	2.23503e+06	2.1535e+06	6.71622e+06	7.38002e+06	6.50229e+06	ko00360,ko01100	C03519	-
PDP001275	2-ethenylbenzenamine	2-乙烯基苯胺	Alkaloids	生物碱	Alkaloids	生物碱	C8H9N	120.08	77.04	119.073	[M+H]+	2	-	-	64519.3	65029.1	85487.5	58351.9	63005	34282.2	58672.3	75863.3	48249.9	-	-	-
MWStz612	Neoeriocitrin*	新北美圣草苷*	Flavonoids	黄酮	Flavanones	二氢黄酮	C27H32O15	597.18	289.07	596.174	[M+H]+	3	13241-32-2	C09805	169968	153202	141083	545167	450087	468282	333357	292932	336500	-	C09805	-
Hmjp003123	Quercetin-5-O-glucuronide	槲皮素-5-O-葡萄糖醛酸苷	Flavonoids	黄酮	Flavonols	黄酮醇	C21H18O13	479.08	303.06	478.075	[M+H]+	3	-	-	27022.8	51907.4	32860	40817.6	56113.3	43288.3	63352.4	51680.2	66327.8	-	-	-
PDP002938	Vitexin 7-O-glucoside*	Vitexin 7-O-葡萄糖苷*	Flavonoids	黄酮	Flavones	黄酮	C27H30O15	595.16	287.06	594.159	[M+H]+	1	35109-95-6	-	7.04794e+06	5.74873e+06	6.63212e+06	2.13838e+07	2.17472e+07	2.4409e+07	1.26184e+07	1.27952e+07	1.3105e+07	-	-	-
Smzp002615	11-o-Galloylbergenin	11-O-没食子酰基岩白菜素	Lignans and Coumarins	木脂素和香豆素	Coumarins	香豆素	C21H20O13	481.09	153.01	480.09	[M+H]+	3	82958-44-9	C17520	107964	76432.2	167686	140910	122433	102304	112743	103144	113258	-	C17520	-
Hmzp004605	Ladanetin-6-O-β-D-glucoside*	鼬瓣花亭-6-O-β-D-葡萄糖苷*	Flavonoids	黄酮	Flavones	黄酮	C22H22O11	463.13	301.08	462.116	[M+H]+	1	89647-63-2	-	235786	187106	218112	206850	188155	159947	167053	188651	190467	-	CM00894	MetMap110
MWStz547	Yuanhuanin*	芫花叶苷*	Flavonoids	黄酮	Flavones	黄酮	C22H22O11	463.12	301.08	462.116	[M+H]+	1	83133-14-6	-	153128	173653	254839	200819	155898	212258	182420	197985	200447	-	-	-
MW0144692	Ala-Phe-Ile	L-丙氨酰-L-苯丙氨酰-L-异亮氨酸	Amino acids and derivatives	氨基酸及其衍生物	Amino acids and derivatives	氨基酸及其衍生物	C18H27N3O4	350.21	153.13	349.2	[M+H]+	3	-	-	892450	1.01787e+06	954482	656145	662237	566172	880342	745808	782075	-	-	-
Hmlp004943	Nitensoside B	Nitensoside B	Lignans and Coumarins	木脂素和香豆素	Coumarins	香豆素	C28H32O16	625.18	317.07	624.169	[M+H]+	1	-	-	1.4078e+06	1.7067e+06	1.12809e+06	4.54e+06	4.294e+06	4.78701e+06	3.17655e+06	2.94891e+06	2.69303e+06	-	-	-
Rlp03843	Tamarixetin 7-rutinoside*	柽柳黄素 7-芸香糖苷*	Flavonoids	黄酮	Flavonols	黄酮醇	C28H32O16	625.18	317.07	624.169	[M+H]+	1	14265-53-3	-	1.69416e+06	2.22197e+06	1.29153e+06	6.04269e+06	5.3106e+06	6.15877e+06	3.86868e+06	3.75895e+06	3.44388e+06	-	-	-
Zmgp004060	paratensein-7-O-glucoside*	paratensein-7-O-glucoside*	Flavonoids	黄酮	Isoflavones	异黄酮	C22H22O11	463.12	301.07	462.116	[M+H]+	1	-	-	171001	107754	249306	246709	202698	130402	89306.6	151309	152557	-	-	-
pme1439	4-Coumarate	对香豆酸	Phenolic acids	酚酸类	Phenolic acids	酚酸类	C9H8O3	165.05	119.05	164.047	[M+H]+	3	501-98-4	C00811	447949	375220	457333	1.98454e+06	2.36619e+06	1.84072e+06	968575	1.06632e+06	862196	ko00130,ko00350,ko00940,ko00950,ko01100,ko01110	C00811	MetMap166,MetMap169,MetMap170
MWSHY0064	Isorhamnetin-3-O-neohesperidoside*	异鼠李素-3-O-新橙皮糖苷*	Flavonoids	黄酮	Flavonols	黄酮醇	C28H32O16	625.17	317.07	624.169	[M+H]+	1	55033-90-4	-	2.29608e+06	2.48858e+06	1.95459e+06	7.75272e+06	7.7542e+06	8.40712e+06	5.13184e+06	4.93887e+06	4.47711e+06	-	-	-
Lmpp003815	Peonidin-3-O-(6''-O-p-coumaroyl)glucoside	牵牛花素-3-O-(6''-O-对香豆酰)葡萄糖苷	Flavonoids	黄酮	Anthocyanidins	花青素	C31H29O14+	625.16	317.07	625.155	[M]+	3	-	-	2.54065e+06	2.58564e+06	1.96037e+06	8.04779e+06	8.75624e+06	9.25219e+06	5.51864e+06	5.06832e+06	4.59753e+06	-	-	-
Hmgp002148	Nepetin-7-O-alloside*	泽兰黄酮-7-O-阿洛糖苷*	Flavonoids	黄酮	Flavones	黄酮	C22H22O12	479.12	317.06	478.111	[M+H]+	1	-	-	303090	386315	355470	1.42321e+06	1.16355e+06	1.02326e+06	589583	715060	622335	-	-	-
Ladp004020	tenuiflorin C glucoside	细花含羞草素C 葡萄糖苷	Others	其它类	Chromone	色酮类	C22H22O12	479.12	317.06	478.111	[M+H]+	1	-	-	218001	419687	355657	1.28134e+06	1.01355e+06	961614	395629	789460	613362	-	-	-
PDP112451	8-Methoxyluteolin-8-glucoside*	8-甲氧基木犀草素-8-葡萄糖苷*	Flavonoids	黄酮	Flavones	黄酮	C22H22O12	479.12	317.07	478.111	[M+H]+	1	-	-	280197	374069	512134	1.50861e+06	1.04311e+06	1.03031e+06	695571	852773	801469	-	-	-
Rdp04215	5,7,3',4'-Tetrahydroxy-8-methoxyflavone*	5,7,3'，4'-四羟基-8-甲氧基黄酮*	Flavonoids	黄酮	Flavones	黄酮	C16H12O7	317.07	302.04	316.058	[M+H]+	1	-	-	21645	26461.1	45628.6	164599	144091	103972	40841.6	86960.9	88860	-	-	-
MWSmce417	5-O-Methylvisammioside	5-O-甲基维斯阿米醇苷	Others	其它类	Chromone	色酮类	C22H28O10	453.17	291.13	452.168	[M+H]+	3	84272-85-5	-	88393.1	81005.3	44996.8	84530.6	69095.1	44256.9	61604.1	66584.3	77871.3	-	-	-
Lacp005171	3-(3'-Hydroxybutyl)-2,4,4-trimethylcyclohexa-2,5-dienone glucoside	3-(3'-羟基丁基)-2,4,4-三甲基环己烷-2,5-二烯酮葡萄糖苷	Terpenoids	萜类	Sesquiterpenoids	倍半萜	C19H30O7	371.21	133.1	370.199	[M+H]+	1	-	-	2.34512e+06	3.07199e+06	1.89531e+06	2.28011e+06	2.06421e+06	2.16517e+06	2.85231e+06	2.72158e+06	2.566e+06	-	-	-
WaYp004901	Reseoside*	Reseoside*	Terpenoids	萜类	Monoterpenoids	倍萜	C19H30O7	371.21	191.14	370.199	[M+H]+	2	-	-	779233	981028	723352	687297	582341	836346	1.12201e+06	988058	956551	-	-	-
Lmsp102909	Deoxysappanol	去氧苏木酚	Others	其它类	Others	其它	C19H30O7	371.21	133.1	370.199	[M+H]+	1	-	-	3.35243e+06	3.99442e+06	3.438e+06	2.64257e+06	2.53453e+06	3.42507e+06	4.37884e+06	3.40578e+06	3.98151e+06	-	-	-
Jmlp004238	Byzantionoside A	Byzantionoside A	Others	其它类	Ketone compounds	酮类化合物	C19H30O7	371.2	133.1	370.199	[M+H]+	2	189109-41-9	-	3.8831e+06	4.68308e+06	3.59847e+06	2.6673e+06	2.60677e+06	3.75777e+06	4.12405e+06	3.90268e+06	4.64532e+06	-	-	-
Zbpp001992	Isorhamnetin-3-O-Glucoside*	异鼠李素-3-O-葡萄糖苷*	Flavonoids	黄酮	Flavonols	黄酮醇	C22H22O12	479.12	317.07	478.111	[M+H]+	1	5041-82-7	C22589	359739	189943	305904	1.46917e+06	1.16048e+06	1.15217e+06	617934	499620	347889	-	C22589	-
Lmjp003295	6-Methoxykaempferol-3-O-glucoside*	6-甲氧基山柰酚-3-O-葡萄糖苷*	Flavonoids	黄酮	Flavonols	黄酮醇	C22H22O12	479.12	317.07	478.111	[M+H]+	1	63422-27-5	-	291541	215319	271954	1.41145e+06	1.14815e+06	1.22171e+06	538804	547924	536270	-	CM00471	MetMap113,MetMap114
PDP155547	6-Hydroxyrhamnocitrin 3-O-glucoside*	6-羟基鼠李柠檬素-3-O-葡萄糖苷*	Flavonoids	黄酮	Flavonols	黄酮醇	C22H22O12	479.12	317.07	478.111	[M+H]+	1	-	-	316656	177503	260124	1.42831e+06	1.12477e+06	1041933	655925	607669	528761	-	-	-
Zbsp004450	3'-O-Methyltricetin-7-O-glucoside*	3'-O-甲基五羟黄酮-7-O-葡萄糖苷*	Flavonoids	黄酮	Flavones	黄酮	C22H22O12	479.12	317.07	478.111	[M+H]+	1	-	-	269964	245976	271367	1.64926e+06	1.11268e+06	1.11815e+06	705163	521327	471853	-	-	-
Lmmp002463	Sexangularetin-3-O-glucoside-7-O-rhamnoside*	3,5,7,4'-四羟基-8-甲氧基黄酮-3-O-葡萄糖苷-7-O-鼠李糖苷*	Flavonoids	黄酮	Flavonols	黄酮醇	C28H32O16	625.18	317.07	624.169	[M+H]+	1	-	-	2.02993e+06	1.42036e+06	2.29135e+06	7.78639e+06	8.76764e+06	6.86144e+06	3.25086e+06	3.63397e+06	3.88313e+06	-	-	-
Lmsp004721	Tamarixetin-3-O-glucoside-7-O-rhamnoside*	柽柳黄素-3-O-葡萄糖苷-7-O-鼠李糖苷*	Flavonoids	黄酮	Flavonols	黄酮醇	C28H32O16	625.18	317.07	624.169	[M+H]+	1	-	-	1.87706e+06	1.53583e+06	2.40603e+06	7.51559e+06	8.3122e+06	7.4048e+06	3.4225e+06	3.73636e+06	3.80302e+06	-	-	-
PDP002433	Luteolin 3'-methyl ether 7,4'-diglucoside*	木犀草素 3'-甲基醚7,4'-二葡萄糖苷*	Flavonoids	黄酮	Flavones	黄酮	C28H32O16	625.18	317.07	624.169	[M+H]+	1	36451-45-3	-	2.06919e+06	1.36012e+06	2.31953e+06	7.8656e+06	8.67877e+06	6.9735e+06	3.57045e+06	3.74084e+06	3.56914e+06	-	-	-
MWSmce346	1,3-Dicaffeoylquinic acid	1,3-O-双咖啡酰奎宁酸(洋蓟酸)	Phenolic acids	酚酸类	Phenolic acids	酚酸类	C25H24O12	517.13	163.04	516.127	[M+H]+	3	30964-13-7	C10445	340036	359993	389925	326156	356711	307285	353471	377837	346587	-	C10445	-
Salp004689	Platanionoside F	Platanionoside F	Terpenoids	萜类	Sesquiterpenoids	倍半萜	C24H38O11	503.25	133.1	502.241	[M+H]+	1	450414-28-5	-	156564	193470	133949	137070	107121	99706.6	164346	124176	183909	-	-	-
MWSHY0135	Isorhamnetin-3-O-rutinoside; Narcissoside; Narcissin*	异鼠李素-3-O-芸香糖苷 (水仙苷)*	Flavonoids	黄酮	Flavonols	黄酮醇	C28H32O16	625.18	317.08	624.169	[M+H]+	1	604-80-8	-	1.49999e+06	1.19559e+06	1.85865e+06	5.84232e+06	5.75153e+06	5.44953e+06	2.30041e+06	2.75761e+06	2.65446e+06	-	-	-
Zblp004717	3'-methoxyquercetin-3-O-L-rhamnosyl(1→2)-glucopyranoside*	3'-甲氧基-槲皮素-3-O-α-L-鼠李糖基(1→2)-β-D-葡萄糖吡喃苷*	Flavonoids	黄酮	Flavonols	黄酮醇	C28H32O16	625.17	317.07	624.169	[M+H]+	1	-	-	1.50136e+06	1.18665e+06	1.67708e+06	6.10816e+06	6.23424e+06	5.48253e+06	2.30936e+06	2.86665e+06	3.1408e+06	-	CM00608	MetMap115,MetMap116
PDP156996	Isoinosine	异肌苷	Nucleotides and derivatives	核苷酸及其衍生物	Nucleotides and derivatives	核苷酸及其衍生物	C10H12N4O5	269.09	137.05	268.081	[M+H]+	3	-	-	1.91026e+06	2.20226e+06	2.03454e+06	364442	413318	457586	1.4852e+06	1.4096e+06	1.49137e+06	-	-	-
pmb1912	10-Formyltetrahydrofolate*	10-甲酰四氢叶酸*	Alkaloids	生物碱	Alkaloids	生物碱	C20H23N7O7	474.17	327.12	473.166	[M+H]+	1	2800-34-2	C00234	1.23794e+07	1.29159e+07	1.44149e+07	1.39386e+07	1.20122e+07	1.37196e+07	1.25028e+07	1.28647e+07	1.28537e+07	ko00670,ko00970,ko01100,ko01200,ko01240	C00234	-
Lcsp002026	Pro-Val-Val	脯氨酰-缬氨酰-缬氨酸	Amino acids and derivatives	氨基酸及其衍生物	Amino acids and derivatives	氨基酸及其衍生物	C15H27N3O4	314.21	169.13	313.2	[M+H]+	1	-	-	764150	797302	766636	63130.6	94582.9	99053.4	613083	453025	625696	-	-	-
MEDP0637	Phenylalanylproline*	L-苯丙氨酸-L-脯氨酸*	Amino acids and derivatives	氨基酸及其衍生物	Amino acids and derivatives	氨基酸及其衍生物	C14H18N2O3	263.14	70.06	262.132	[M+H]+	1	7669-65-0	-	5.99351e+06	6.27248e+06	6.32884e+06	587013	612618	617729	4.29869e+06	4.26526e+06	4.10131e+06	-	-	-
Wcdp001953	2-methyl-1-nitronaphthalene	2-甲基-二硝基萘酚	Others	其它类	Others	其它	C11H9NO2	188.07	118.07	187.063	[M+H]+	1	881-03-8	-	1.5435e+07	1.46644e+07	1.5325e+07	5.67538e+06	5.44505e+06	5.93221e+06	1.17257e+07	1.2023e+07	1.11853e+07	-	-	-
Smcp001137	naphthisoxazol A*	naphthisoxazol A*	Alkaloids	生物碱	Alkaloids	生物碱	C11H9NO2	188.07	118.06	187.063	[M+H]+	1	-	-	1.46386e+07	1.37035e+07	1.52989e+07	5.10717e+06	5.13035e+06	5.35592e+06	1.09421e+07	1.13477e+07	1.0925e+07	-	-	-
pmb0818	5-Methoxyindoleacetate	甲氧基吲哚乙酸	Alkaloids	生物碱	Plumerane	吲哚类生物碱	C11H11NO3	206.08	145.05	205.074	[M+H]+	3	3471-31-6	C05660	1.4126e+06	1.40887e+06	1.37266e+06	484001	499427	474554	862095	1.08921e+06	1.09517e+06	ko00380	C05660	-
Zazp002547	cyclo-(Gly-Phe)	环(丙氨酰-苯丙氨酸)	Amino acids and derivatives	氨基酸及其衍生物	Amino acids and derivatives	氨基酸及其衍生物	C11H12N2O2	205.1	146.06	204.09	[M+H]+	1	10125-07-2	-	5.64934e+07	5.36711e+07	5.53716e+07	2.10267e+07	2.02501e+07	2.10435e+07	4.23728e+07	4.37921e+07	4.61785e+07	-	-	-
Rlp001162	5-(2-aminoethyl)-8-hydroxyquinolin-2(1H)-one	5-（2-氨基乙基）-8-羟基喹啉-2（1H）-酮	Alkaloids	生物碱	Alkaloids	生物碱	C11H12N2O2	205.1	146.06	204.09	[M+H]+	1	94592-62-8	-	5.28541e+07	5.20317e+07	5.36102e+07	2.01717e+07	1.95019e+07	2.03821e+07	4.07204e+07	4.13225e+07	4.37331e+07	-	-	-
MWSmce056-1	Tryptophan	色氨酸	Amino acids and derivatives	氨基酸及其衍生物	Amino acids and derivatives	氨基酸及其衍生物	C11H12N2O2	205.09	188.06	204.09	[M+H]+	1	54-12-6	C00806	4.36918e+06	4.20926e+06	4.76221e+06	1.42179e+06	1.35893e+06	1.51482e+06	3.33422e+06	3.19234e+06	3.55806e+06	-	C00806	-
MEDP0617	N-(2-Furoyl)glycine	2-呋喃酰甘氨酸	Amino acids and derivatives	氨基酸及其衍生物	Amino acids and derivatives	氨基酸及其衍生物	C7H7NO4	170.06	115.05	169.037	[M+H]+	3	5657-19-2	-	125879	129723	129938	70779	60159.8	64531.3	117079	93379.8	86165.3	-	-	-
PDP151744	Quercetin 3-gentiobioside-7-glucoside*	槲皮素 3-龙胆二糖苷-7-葡萄糖苷*	Flavonoids	黄酮	Flavonols	黄酮醇	C33H40O22	789.21	465.1	788.201	[M+H]+	1	-	-	72224.3	53157.5	58172.2	46976.8	51757.6	57374.8	44572.4	46148.9	51626.1	-	-	-
Wagp002398	Tryptophan N-Rutinoside	色氨酸 N-芸香苷	Amino acids and derivatives	氨基酸及其衍生物	Amino acids and derivatives	氨基酸及其衍生物	C23H32N2O11	513.21	205.1	512.201	[M+H]+	3	-	-	151856	130751	96541.8	30939.9	17408.3	32144.9	88780.7	105709	95915.9	-	-	-
Lmmp001965	Gossypetin-3-O-rutinoside-8-O-glucoside*	棉黄素-3-O-芸香糖苷-7-O-葡萄糖苷*	Flavonoids	黄酮	Flavonols	黄酮醇	C33H40O22	789.2	465.1	788.201	[M+H]+	1	-	-	72297.6	80312.4	48134.5	47776.9	63907.8	58900.3	38452.8	43973.4	84990.1	-	-	-
pmp001312	6-Hydroxykaempferol-3,6,7-O-triglucoside	6-羟基山柰酚-3,6,7-O-三葡萄糖苷	Flavonoids	黄酮	Flavonols	黄酮醇	C33H40O22	789.21	303.05	788.201	[M+H]+	1	-	-	107549	89414.9	119248	84860.7	55561.8	68293.2	108993	77281.9	111696	-	CM00515	MetMap113,MetMap114
Lmyp003025	Coixlactam	薏苡仁内酰胺	Alkaloids	生物碱	Quinoline alkaloids	喹啉类生物碱	C11H11NO3	206.08	146.06	205.074	[M+H]+	2	-	-	520520	667601	622693	207844	164502	165794	512108	522564	508465	-	-	-
PDP090282	Pyroglutamylvaline	焦谷氨酰缬氨酸	Amino acids and derivatives	氨基酸及其衍生物	Amino acids and derivatives	氨基酸及其衍生物	C10H16N2O4	229.12	72.08	228.111	[M+H]+	3	21282-10-0	-	570856	427434	524997	343024	291058	326280	458450	434889	490913	-	-	-
mws0629	L-Aspartyl-L-Phenylalanine	L-天冬氨酰-L-苯丙氨酸	Amino acids and derivatives	氨基酸及其衍生物	Amino acids and derivatives	氨基酸及其衍生物	C13H16N2O5	281.11	166.09	280.106	[M+H]+	1	13433-09-5	-	2.62665e+06	2.68546e+06	2.43668e+06	1.04595e+06	1.22761e+06	1.58701e+06	2.19118e+06	2.18351e+06	1.73946e+06	-	-	-
MWSslk102	6-Chloropurine	6-氯嘌呤	Nucleotides and derivatives	核苷酸及其衍生物	Nucleotides and derivatives	核苷酸及其衍生物	C5H3ClN4	155.01	119.04	154.005	[M+H]+	3	87-42-3	-	790928	562653	919361	755347	628931	732932	610236	633408	682289	-	-	-
Wbmp002398	Thaliporphine-glucose*	唐松草坡芬碱*	Alkaloids	生物碱	Alkaloids	生物碱	C26H33NO9	504.22	342.17	503.216	[M+H]+	1	-	-	3.83249e+06	4.18832e+06	4.02992e+06	3.76199e+06	4.55018e+06	3.84567e+06	4.08972e+06	3.94096e+06	4.04585e+06	-	-	-
Sadp003054	(2R)-2-azaniumyl-3-(4-chlorophenyl)propanoate	(2R)-2-氮-3-(4-氯苯基)丙酸酯	Amino acids and derivatives	氨基酸及其衍生物	Amino acids and derivatives	氨基酸及其衍生物	C9H10ClNO2	200.05	154.04	199.04	[M+H]+	1	634-290-0	-	5.08952e+06	3.92298e+06	5.82135e+06	4.50941e+06	3.16962e+06	4.78756e+06	4.1555e+06	3.86508e+06	5.08427e+06	-	-	-
PDP158497	17-Decarboxyneobetanin	17-去羧基新甜菜碱	Alkaloids	生物碱	Plumerane	吲哚类生物碱	C23H24N2O11	505.14	343.09	504.138	[M+H]+	2	852290-49-4	-	916118	842980	864657	817575	846501	831868	928285	847241	854573	-	-	-
MW0155889	Pro-Ile-Ala	脯氨酰-异亮氨酰-丙氨酸	Amino acids and derivatives	氨基酸及其衍生物	Amino acids and derivatives	氨基酸及其衍生物	C14H25N3O4	300.19	116.07	299.185	[M+H]+	3	-	-	1.65324e+06	1.71699e+06	1.70523e+06	1.35534e+06	1.37244e+06	1.24768e+06	1.54589e+06	1.58651e+06	1.63896e+06	-	-	-
MWSmce043	Cephalotaxine	三尖杉碱	Alkaloids	生物碱	Isoquinoline alkaloids	异喹啉类生物碱	C18H21NO4	316.15	284.12	315.147	[M+H]+	3	24316-19-6	C10580	598589	555530	515944	881068	980034	846735	651316	706409	598655	-	C10580	-
Rfp46518	Aescuflavoside	Aescuflavoside	Flavonoids	黄酮	Flavonols	黄酮醇	C38H48O25	905.26	465.11	904.249	[M+H]+	2	-	-	290850	306489	314649	835492	1.12452e+06	775643	633791	538657	605026	-	-	-
MWS201381	Ser-Trp	L-丝氨酸-L-色氨酸	Amino acids and derivatives	氨基酸及其衍生物	Amino acids and derivatives	氨基酸及其衍生物	C14H17N3O4	292.13	188.07	291.122	[M+H]+	1	94421-70-2	-	2.31058e+06	1.89636e+06	2.21537e+06	591816	596841	636962	1.5596e+06	1.54567e+06	1.64739e+06	-	-	-
Sasp002487	2-oxindole-3-acetyl-β-D-glucose	2-羟吲哚-3-乙酰-β-D-葡萄糖	Alkaloids	生物碱	Plumerane	吲哚类生物碱	C16H19NO8	354.12	174.06	353.111	[M+H]+	1	945774-92-5	-	253474	268087	219954	287796	243208	312956	269356	220895	312575	-	-	-
pmp000457	Nornuciferine	降荷叶碱	Alkaloids	生物碱	Aporphine alkaloids	阿朴啡型生物碱	C18H19NO2	282.15	265.12	281.142	[M+H]+	1	54750-04-8	-	4.53103e+07	4.22195e+07	4.44713e+07	4.36474e+07	4.36828e+07	4.17906e+07	4.15288e+07	4.43005e+07	4.42926e+07	-	-	-
MWSmce565	N-Nornuciferine	N-去甲基荷叶碱	Alkaloids	生物碱	Aporphine alkaloids	阿朴啡型生物碱	C18H19NO2	282.15	250.11	281.142	[M+H]+	1	4846-19-9	-	3.5997e+06	3.52221e+06	3.7513e+06	3.57275e+06	3.42827e+06	3.51062e+06	3.47959e+06	3.52305e+06	3.61129e+06	-	-	-
MW0156908	Ser-Ser-Gly	L-丝氨酰-L-丝氨酰-甘氨酸	Amino acids and derivatives	氨基酸及其衍生物	Amino acids and derivatives	氨基酸及其衍生物	C8H15N3O6	250.1	207.08	249.096	[M+H]+	3	-	-	1.04549e+06	992303	1.00479e+06	1.09205e+06	1.05618e+06	1.05248e+06	967894	995056	893515	-	-	-
MWStz446	Isorhamnetin-7-O-glucoside (Brassicin)*	异鼠李素-7-O-葡萄糖苷 (蔓菁苷)*	Flavonoids	黄酮	Flavonols	黄酮醇	C22H22O12	479.12	317.07	478.111	[M+H]+	1	6743-96-0	-	409032	424596	307204	347760	183485	361602	381953	370235	437179	-	-	-
Lmjp004581	Integracide H	Integracide H	Terpenoids	萜类	Triterpene	三萜	C36H54O7	599.4	337.21	598.387	[M+H]+	3	-	-	383635	431861	300648	391028	399765	315063	370055	277112	312767	-	-	-
MWSHY0151	Quercetagetin	槲皮万寿菊素; 六羟黄酮	Flavonoids	黄酮	Flavonols	黄酮醇	C15H10O8	319.04	273.04	318.038	[M+H]+	3	90-18-6	C10122	56803.4	39767	39682.1	37856.3	23236.2	48338.5	36347.8	19959	39406.3	-	C10122	MetMap116
Lhnp111726	13-Nor-desacylcynaropicrin	13-降-去酰基菜蓟苦素	Terpenoids	萜类	Sesquiterpenoids	倍半萜	C14H18O4	251.13	163.11	250.12	[M+H]+	3	-	-	77735.7	149297	80776.7	183137	107840	125796	103249	109003	77050.8	-	-	-
Rdp04104	2-(3,4-dihydroxyphenyl)-5,7-dihydroxy-3-[(2S,3S,4R,5S,6R)-2,3,5-trihydroxy-6-methyloxan-4-yl]oxychromen-4-one*	2-(3,4-dihydroxyphenyl)-5,7-dihydroxy-3-[(2S,3S,4R,5S,6R)-2,3,5-trihydroxy-6-methyloxan-4-yl]oxychromen-4-one*	Flavonoids	黄酮	Flavonols	黄酮醇	C21H20O11	449.11	303.06	448.101	[M+H]+	3	-	-	771624	587537	864742	1.27866e+06	1.435e+06	1.42357e+06	901107	1.19687e+06	1.11379e+06	-	-	-
Zkep004166	Quercetin 3-O-rhamnoside 7-O-glucoside*	槲皮素-3-O-鼠李糖苷-7-O-葡萄糖苷*	Flavonoids	黄酮	Flavonols	黄酮醇	C27H30O16	611.16	303.05	610.153	[M+H]+	1	-	C19796	1.17951e+06	493017	1.51202e+06	2.96523e+06	3.01391e+06	2.75396e+06	1.30457e+06	1.22084e+06	1.60172e+06	ko00944	C19796	-
Lmsp004166	Quercetin-3-O-glucoside-7-O-rhamnoside*	槲皮素-3-O-葡萄糖苷-7-O-鼠李糖苷*	Flavonoids	黄酮	Flavonols	黄酮醇	C27H30O16	611.16	303.05	610.153	[M+H]+	1	-	-	1.27294e+06	600709	1.65998e+06	3.12633e+06	3.08927e+06	2.79513e+06	1.35943e+06	1.31203e+06	1.70536e+06	-	CM00600	MetMap115
MWSslk148	Rutin Trihydrate	芦丁三水合物	Flavonoids	黄酮	Flavonols	黄酮醇	C27H36O19	611.16	303.06	664.185	[M-3H2O+H]+	1	207671-50-9	-	881478	432234	1.00353e+06	2.3983e+06	2.30929e+06	2.03987e+06	995103	799020	1.21376e+06	-	-	-
PDP002906	Isoswertiajaponin*	异日本獐牙菜素*	Flavonoids	黄酮	Flavones	黄酮	C22H22O11	463.12	343.08	462.116	[M+H]+	3	6980-41-2	-	301221	140183	155416	180417	161184	179203	140530	162548	130779	-	-	-
Zbnp004589	Limocitrin 7-neohesperidoside	柠檬素-7-O-新橘皮糖苷	Flavonoids	黄酮	Flavonols	黄酮醇	C29H34O17	655.19	347.07	654.18	[M+H]+	3	-	-	50455.9	47734.8	87209.2	53376.3	57555.8	64267.5	40965.5	31959.5	76343	-	-	-
Labp004808	3-Oxo-Alpha-Ionol diglucoside	3-氧代-α-紫罗兰醇 二葡萄糖苷	Terpenoids	萜类	Sesquiterpenoids	倍半萜	C25H40O12	533.26	133.1	532.252	[M+H]+	1	-	-	395165	342393	489468	450314	464058	347140	433802	377546	370660	-	-	-
Lmnp002845	Hispidulin-8-C-glucoside*	高车前素-8-C-葡萄糖苷*	Flavonoids	黄酮	Flavones	黄酮	C22H22O11	463.13	343.09	462.116	[M+H]+	3	-	-	132714	167773	92637	116002	106042	135598	102480	119311	79325.6	-	CM00912	MetMap110
HJAP011	Chrysoeriol-8-C-glucoside (Scoparin)*	金圣草黄素-8-C-葡萄糖苷 (金雀花素)*	Flavonoids	黄酮	Flavones	黄酮	C22H22O11	463.11	343.08	462.116	[M+H]+	3	301-16-6	-	98862.4	211079	107698	102696	115031	105862	114407	110825	43984.8	-	-	-
PDP002631	Sexangularetin 3-glucoside-7-rutinoside*	3,5,7,4'四羟基-8-甲氧基黄酮 3-芸香糖苷-7-葡萄糖苷*	Flavonoids	黄酮	Flavonols	黄酮醇	C34H42O21	787.23	317.07	786.222	[M+H]+	1	-	-	93886.9	119336	79734.4	257869	193985	275315	152439	191355	142979	-	-	-
Lmnp002762	Cirsimaritin-8-C-[glucosyl-(1-2)]-glucoside	蓟黄素-8-C-[葡萄糖基-(1-2)]-葡萄糖苷	Flavonoids	黄酮	Flavones	黄酮	C29H34O16	639.2	477.14	638.185	[M+H]+	3	-	-	218119	144747	140903	188168	211900	177926	165219	154729	167196	-	CM00904	MetMap110
MWStz387	Kaempferol-3-O-sambubioside*	山柰酚-3-O-桑布双糖苷*	Flavonoids	黄酮	Flavonols	黄酮醇	C26H28O15	581.15	287.06	580.143	[M+H]+	1	27661-51-4	-	465519	321916	467591	699069	597232	455497	444954	399045	498854	-	-	-
WapTKC024652	3-Hydroxy-5,7-Megastigmadien-9-one 3-O-[β-D-Glucopyranosyl-(1-6)-β-D-Glucopyranoside]	3-Hydroxy-5,7-Megastigmadien-9-one 3-O-[β-D-Glucopyranosyl-(1-6)-β-D-Glucopyranoside]	Terpenoids	萜类	Sesquiterpenoids	倍半萜	C25H40O12	533.26	209.15	532.252	[M+H]+	1	-	-	553157	569679	556280	311979	367950	359208	436093	518835	444879	-	-	-
PDP241164	Kaempferol 3-xylosylglucoside*	山奈酚 3-木糖基葡糖苷*	Flavonoids	黄酮	Flavonols	黄酮醇	C26H28O15	581.15	287.06	580.143	[M+H]+	1	-	-	383293	218563	393278	452416	422742	354174	261495	361058	304303	-	-	-
Sazp005324	HydroxySanjoinine F	HydroxySanjoinine F	Alkaloids	生物碱	Alkaloids	生物碱	C31H42N4O6	567.32	148.11	566.31	[M+H]+	1	-	-	1.21851e+06	1.28245e+06	1.27921e+06	883714	893436	887198	1.09252e+06	1.1351e+06	1.06963e+06	-	-	-
mws0072	Apigenin-5-O-glucoside	芹菜素-5-O-葡萄糖苷	Flavonoids	黄酮	Flavones	黄酮	C21H20O10	433.11	271.06	432.106	[M+H]+	3	28757-27-9	-	63430	57084.7	77580.2	64170.7	122297	76355.5	47852	74502.6	48458.5	-	-	-
mws0124	N-(3-Indolylacetyl)-L-alanine	N-(3-吲哚乙酰基)-L-丙氨酸	Amino acids and derivatives	氨基酸及其衍生物	Amino acids and derivatives	氨基酸及其衍生物	C13H14N2O3	247.11	130.06	246.1	[M+H]+	2	57105-39-2	-	105877	118647	96203.2	38128	32830.1	60120.8	103001	145911	97520.9	-	-	-
Lajp004824	Medicarpinglucoside	美迪紫檀素葡萄糖苷	Flavonoids	黄酮	Isoflavones	异黄酮	C22H24O9	433.15	271.1	432.142	[M+H]+	3	-	-	69293.6	32619.1	50653.3	50309.4	66974.6	44256.5	83903	46532.2	86342.6	-	-	-
MWSHY0189	Apigenin 7-O-beta-D-glucoside*	芹菜素-7-O-葡萄糖苷*	Flavonoids	黄酮	Flavones	黄酮	C21H20O10	433.11	271.07	432.106	[M+H]+	3	578-74-5	C04608	115965	98972.3	77031.9	98546	140221	136738	97755.6	91088.7	131287	ko00944	C04608	-
MWSslk002	Sophoricoside*	槐角苷*	Flavonoids	黄酮	Isoflavones	异黄酮	C21H20O10	433.11	271.06	432.106	[M+H]+	3	152-95-4	-	69341.9	41307.6	60006	68197.1	64766	47130.7	59988.3	63435.8	54154.5	-	-	-
HX1340	epiloliolide	淫羊藿内酯	Others	其它类	Others	其它	C11H16O3	197.12	133.1	196.11	[M+H]+	1	-	-	256529	317110	401135	254323	228142	223918	401257	235458	236824	-	-	-
MWStz333	Isololiolide*	异黑麦草内酯*	Terpenoids	萜类	Terpene	萜类	C11H16O3	197.12	133.1	196.11	[M+H]+	1	38274-00-9	-	233321	228042	212756	267451	251193	264312	278252	231678	246476	-	-	-
Lcfp092575	4-(2,3,6-Trimethylphenyl)butan-2-ol	4-(2,3,6-三甲基苯基)丁-2-醇	Others	其它类	Alcohol compounds	醇类化合物	C13H20O	193.16	133.1	192.151	[M+H]+	3	-	-	566244	746437	605561	4.83028e+06	5.15191e+06	5.19284e+06	2.38364e+06	1.99478e+06	2.2462e+06	-	-	-
PDP110112	2-[(1-methyl-1H-indol-4-yl)formamido]propanoic acid	2-[(1-甲基-1H-吲哚-4-基)甲酰胺]丙酸	Amino acids and derivatives	氨基酸及其衍生物	Amino acids and derivatives	氨基酸及其衍生物	C13H14N2O3	247.11	159.09	246.1	[M+H]+	2	-	-	312043	337406	368761	120420	108802	83732.2	219020	245327	241543	-	-	-
MWSHC20172	Isoscopoletin	异莨菪亭	Lignans and Coumarins	木脂素和香豆素	Coumarins	香豆素	C10H8O4	193.05	178.03	192.042	[M+H]+	1	776-86-3	C18079	567259	485622	528069	4.48786e+06	4.4398e+06	4.17909e+06	1.6464e+06	1.65954e+06	1.72348e+06	ko00999	C18079	-
MWStz282	3-Hydroxy-3-acetonyloxindole	3-羟基-3-乙酰甲基氧化吲哚	Alkaloids	生物碱	Plumerane	吲哚类生物碱	C11H11NO3	206.08	118.07	205.074	[M+H]+	1	33417-17-3	-	1.11987e+07	1.04928e+07	1.21317e+07	6.54609e+06	7.27146e+06	6.85382e+06	9.38009e+06	9.61142e+06	9.41163e+06	-	-	-
WapTKC024685	Gusanlungionoside C*	Gusanlungionoside C*	Terpenoids	萜类	Sesquiterpenoids	倍半萜	C25H42O11	519.28	211.17	518.273	[M+H]+	1	1301682-08-5	-	237241	242041	296762	309665	238051	209158	205801	273833	256516	-	-	-
Walp007095	2-Amino-7-methyltridecan-1-ol*	2-氨基-7-甲基十三烷-1-醇*	Lipids	脂质	Sphingolipids	鞘脂	C14H31NO	230.25	62.06	229.241	[M+H]+	1	-	-	100088	93014.8	103447	78877.4	112306	101137	91237.7	90979.6	95058.9	-	-	-
pme2060	N6-(Delta2-Isopentenyl)-adenine	N6-异戊烯腺嘌呤	Nucleotides and derivatives	核苷酸及其衍生物	Nucleotides and derivatives	核苷酸及其衍生物	C10H13N5	204.12	136.06	203.117	[M+H]+	3	2365-40-4	C04083	168524	171686	137591	26864.1	38987.1	32617.6	122973	131570	88172.3	ko00908,ko01110,ko04075	C04083	-
MWSHY0079	Liquiritin	甘草苷元-4'-O-葡萄糖苷 (甘草苷)	Flavonoids	黄酮	Flavanones	二氢黄酮	C21H22O9	419.13	257.08	418.126	[M+H]+	3	551-15-5	C16989	113198	76487	116845	100053	124979	73649.6	72591.9	99316.2	99198.7	-	C16989	-
Laxp005049	Bracteatin*	Bracteatin*	Flavonoids	黄酮	Aurones	橙酮类	C15H10O7	303.05	229.05	302.043	[M+H]+	1	3260-50-2	C08577	291021	200733	249355	290886	344518	324399	269244	202888	314049	-	C08577	MetMap144
PDP001555	quercetin 3-O-(2''-O-malonyl)glucoside*	槲皮素 3-O-(2''-O-丙二酰)葡萄糖苷*	Flavonoids	黄酮	Flavonols	黄酮醇	C24H22O15	551.11	303.05	550.096	[M+H]+	1	-	-	73322.5	41523.6	56892.2	35352.6	32571.5	41346.9	76212.8	60823.2	53887.7	-	-	-
pmp000589	Quercetin-7-O-(6''-malonyl)glucoside*	槲皮素-7-O-(6''-丙二酰)葡萄糖苷*	Flavonoids	黄酮	Flavonols	黄酮醇	C24H22O15	551.1	303.05	550.096	[M+H]+	1	98767-37-4	-	64896.9	48902	64962.6	39145.1	52086.3	64675.4	54592.7	60131.7	46259	-	CM00583	MetMap116
Cmsp004086	Dihydrokaempferide	二氢山柰素	Flavonoids	黄酮	Flavanonols	二氢黄酮醇	C16H14O6	303.09	229.08	302.079	[M+H]+	3	137225-59-3	-	199938	175505	241776	204378	210893	193947	175208	138892	228861	-	CM00456	MetMap114
Wbtp004961	1,2,4,5-tetrahydroxy-7-(hydroxymethyl)anthracene-9,10-dione*	1,2,4,5-四羟基-7-(羟甲基)蒽-9,10-二酮*	Flavonoids	黄酮	Other Flavonoids	其它类黄酮	C15H10O7	303.05	229.05	302.043	[M+H]+	1	-	-	246767	181514	278360	154503	201919	198060	192019	194411	276296	-	-	-
Lmfp004055	Morin-3-O-xyloside*	桑色素-3-O-木糖苷*	Flavonoids	黄酮	Flavonols	黄酮醇	C20H18O11	435.09	303.05	434.085	[M+H]+	3	-	-	93847.8	109908	100694	147233	177734	207116	141023	178823	112336	-	-	-
mws2186	Avicularin*	扁蓄苷(广寄生苷)*	Flavonoids	黄酮	Flavonols	黄酮醇	C20H18O11	435.09	303.05	434.085	[M+H]+	3	572-30-5	C22608	77305.8	90819.4	86030.3	167758	135070	162289	106940	130438	106406	-	C22608	MetMap116
Lmjp101403	3ξ-(1ξ-Hydroxyethyl)-7-hydroxy-1-isobenzofuranone	3ξ-(1ξ-羟基乙基)-7-羟基-1-异苯并呋喃酮	Others	其它类	Others	其它	C10H10O4	195.07	117.03	194.058	[M+H]+	3	-	-	89977.4	109825	88337.3	249580	297710	280827	112133	287309	183368	-	-	-
Sazp004032	Hemsine D	Hemsine D	Alkaloids	生物碱	Alkaloids	生物碱	C29H38N4O4	507.3	100.11	506.289	[M+H]+	3	-	-	63957	39368.7	50874.1	71519	61510.9	61131.6	57933.6	65538.7	66336.2	-	-	-
PD0221176	6-Hydroxylignan-6-O-(6''-O-malonyl)glucoside*	6-羟基木犀草素-6-O-(6''-O-丙二酰)葡萄糖苷*	Flavonoids	黄酮	Flavones	黄酮	C24H22O15	551.11	303.05	550.096	[M+H]+	1	-	-	60360.6	42794.1	101822	49049.7	49816.9	63705.9	57683.6	70660.2	47579	-	-	-
Lcfp121065	N-(4-aminobutyl)hexadecanamide	N-(4-氨基丁基)十六碳酰胺	Alkaloids	生物碱	Alkaloids	生物碱	C20H42N2O	327.34	310.31	326.33	[M+H]+	3	-	-	253800	215166	226646	181591	197651	215619	232695	189778	207534	-	-	-
MWS4354	N6-methyladenosine	N6-甲基腺苷	Nucleotides and derivatives	核苷酸及其衍生物	Nucleotides and derivatives	核苷酸及其衍生物	C11H15N5O4	282.12	150.08	281.112	[M+H]+	3	1867-73-8	-	83252.4	31013.2	33709	131917	226482	107814	75676.8	69998.4	103785	-	-	-
MW0150815	His-Ala-Gly	组氨酸-丙氨酸-甘氨酸	Amino acids and derivatives	氨基酸及其衍生物	Amino acids and derivatives	氨基酸及其衍生物	C11H17N5O4	284.13	223.08	283.128	[M+H]+	3	-	-	2.76454e+07	2.59526e+07	2.87736e+07	2.1493e+07	2.14253e+07	2.26564e+07	2.68712e+07	2.53769e+07	2.56687e+07	-	-	-
PDP241970	3-(3,4-dihydroxyphenyl)-7-hydroxy-8-[(2S,3R,4S,5S,6R)-3,4,5-trihydroxy-6-(hydroxymethyl)oxan-2-yl]oxychromen-4-one	3-(3,4-dihydroxyphenyl)-7-hydroxy-8-[(2S,3R,4S,5S,6R)-3,4,5-trihydroxy-6-(hydroxymethyl)oxan-2-yl]oxychromen-4-one	Flavonoids	黄酮	Isoflavones	异黄酮	C21H20O11	449.11	287.06	448.101	[M+H]+	2	-	-	6.55848e+06	6.30903e+06	5.29208e+06	5.33383e+06	6.01086e+06	5.87081e+06	5.93118e+06	5.56457e+06	5.38063e+06	-	-	-
Lmlp001118	3'-Glucosyl-6,7-dihydroxy-N-methyl-benzyltetrahydroisoquinoline*	3'-葡萄糖基-6,7-二羟基-N-甲基-苄基四氢异喹啉*	Alkaloids	生物碱	Isoquinoline alkaloids	异喹啉类生物碱	C23H29NO8	448.2	286.15	447.189	[M+H]+	1	-	-	3.15207e+07	3.27399e+07	2.81156e+07	2.97112e+07	3.22951e+07	3.10743e+07	3.1504e+07	3.39237e+07	3.09003e+07	-	-	-
WaJp002039	Coclaurine Glucoside*	Coclaurine Glucoside*	Alkaloids	生物碱	Isoquinoline alkaloids	异喹啉类生物碱	C23H29NO8	448.2	286.14	447.189	[M+H]+	1	-	-	3.10119e+07	3.33347e+07	2.86016e+07	2.96662e+07	3.349e+07	3.19394e+07	3.02002e+07	3.44767e+07	3.05001e+07	-	-	-
MW0147998	Cys-Gln-Gln	半胱氨酸-谷酰氨-谷酰氨	Amino acids and derivatives	氨基酸及其衍生物	Amino acids and derivatives	氨基酸及其衍生物	C13H23N5O6S1	378.14	199.06	377.137	[M+H]+	3	-	-	874610	968193	665176	815643	1.07747e+06	717830	929828	876161	740149	-	-	-
Lcsp001901	Leu-Ile-Glu*	L-亮氨酸-L-异亮氨酸-L-谷氨酸*	Amino acids and derivatives	氨基酸及其衍生物	Amino acids and derivatives	氨基酸及其衍生物	C17H31N3O6	374.23	199.18	373.221	[M+H]+	2	-	-	284954	328999	417266	407047	214728	317787	387970	236552	318927	-	-	-
Wahlp02143	3-Hydroxy-N-methylcoclaurine Glucoside*	3-羟基-N-甲基乌药碱 葡萄糖苷*	Alkaloids	生物碱	Isoquinoline alkaloids	异喹啉类生物碱	C24H31NO9	478.21	316.15	477.199	[M+H]+	2	-	-	266056	208010	337120	338194	306257	315667	234094	287997	271609	-	-	-
PDP075104	coumaroyl(-6)Glc(b1-6)b-Glc	coumaroyl(-6)Glc(b1-6)b-Glc	Phenolic acids	酚酸类	Phenolic acids	酚酸类	C21H28O13	489.16	147.04	488.153	[M+H]+	1	-	-	1.38492e+06	1.46993e+06	1.26407e+06	812510	864637	890946	1.22776e+06	1.1536e+06	1.37511e+06	-	-	-
PDP240682	Levofolinic acid*	叶酸杂质 H*	Alkaloids	生物碱	Alkaloids	生物碱	C20H23N7O7	474.18	327.12	473.166	[M+H]+	1	-	-	1.34919e+07	1.37812e+07	1.28e+07	1.18061e+07	1.34338e+07	1.1919e+07	1.31594e+07	1.45042e+07	1.26372e+07	-	-	-
Hmlp008487	Blumenol C	布卢门醇C	Terpenoids	萜类	Monoterpenoids	倍萜	C13H22O2	211.17	81.07	210.162	[M+H]+	3	36151-02-7	-	567182	499366	432676	702772	765156	826719	655603	602476	626880	-	-	-
Wasdp05532	5-hydroxy-4a-methyl-4,4a,5,6,7,8-hexahydronaphthalen-2(3h)-one	5-羟基-4a-甲基-4,4a,5,6,7,8-六氢萘-2(3h)-酮	Terpenoids	萜类	Monoterpenoids	倍萜	C11H16O2	181.12	107.09	180.115	[M+H]+	1	4242-00-6	-	190187	130096	151428	141871	198012	230044	171407	163929	170930	-	-	-
Sazp006516	Adouetine Y'	Adouetine Y'	Alkaloids	生物碱	Alkaloids	生物碱	C31H42N4O4	535.33	148.11	534.321	[M+H]+	1	-	-	5.07155e+06	5.41202e+06	5.49359e+06	4.99184e+06	4.95272e+06	4.78522e+06	5.02278e+06	5.04453e+06	4.96289e+06	-	-	-
PDP230912	5-hydroxy-1-(4-hydroxy-3-methoxyphenyl)decan-2-one*	5-羟基-1-(4-羟基-3-甲氧基苯基)癸-2-酮*	Others	其它类	Others	其它	C17H26O4	295.19	137.06	294.183	[M+H]+	1	-	-	724959	740748	691165	4.34182e+06	4.54705e+06	4.24569e+06	2.05533e+06	2.09045e+06	2.07704e+06	-	-	-
MW0156804	Ser-Ile-Ser	丝氨酰-异亮氨酰-丝氨酸	Amino acids and derivatives	氨基酸及其衍生物	Amino acids and derivatives	氨基酸及其衍生物	C12H23N3O6	306.16	173.13	305.159	[M+H]+	3	-	-	518062	516259	461637	217344	248368	166094	449854	486698	413098	-	-	-
Zmdp000292	Arginine methyl ester*	精氨酸甲酯*	Amino acids and derivatives	氨基酸及其衍生物	Amino acids and derivatives	氨基酸及其衍生物	C7H16N4O2	189.14	70.07	188.127	[M+H]+	3	-	-	2.66864e+06	2.61049e+06	2.8276e+06	1.62557e+06	1.88646e+06	1.57587e+06	2.35801e+06	1.75253e+06	2.44484e+06	-	-	-
Wacyp08016	2,5,8-trimethyldeca-2,4,7-triene-1,10-diol	2,5,8-三甲基癸-2,4,7-三烯-1,10-二醇	Terpenoids	萜类	Monoterpenoids	倍萜	C13H22O2	228.2	95.09	210.162	[M+NH4]+	1	-	-	1.74713e+07	8.4809e+06	1.15928e+07	6.6271e+06	1.2028e+07	9.61528e+06	5.27261e+06	5.42214e+06	5.51753e+06	-	-	-
PD0637880	2,3-Dihydroxycyclopentaneundecanoic acid	11-(2,3-二羟基环戊基)十一烷酸	Lipids	脂质	Free fatty acids	游离脂肪酸	C16H30O4	287.22	95.09	286.214	[M+H]+	1	6938-15-4	C14987	480279	545507	493825	152706	161130	177216	370067	562524	443520	-	C14987	-
pmb2221	Phytosphingosine	4-羟基鞘氨醇; 植物鞘氨醇	Lipids	脂质	Sphingolipids	鞘脂	C18H39NO3	318.3	60.04	317.293	[M+H]+	3	554-62-1	C12144	2.55833e+07	2.5508e+07	2.6755e+07	16490462	1.70964e+07	1.81194e+07	2.35406e+07	2.29531e+07	2.26993e+07	ko00600,ko01100	C12144	-
PDP191855	(3,4,5,6-tetrahydroxyoxan-2-yl)methyl 4-hydroxy-2-(hydroxymethyl)benzoate	(3,4,5,6-四羟基氧杂-2-基)甲基 4-羟基-2-(羟甲基)苯甲酸酯	Organic acids	有机酸	Organic acids	有机酸	C14H18O9	331.1	151.04	330.095	[M+H]+	3	-	-	79580.7	95918.2	108669	69018	63807.2	99742.9	83506.1	110506	73313.3	-	-	-
pmb0064	DIMBOA-glucoside	2,4-二羟基-7-甲氧基-1,4-苯并恶嗪-3-酮 葡糖苷	Alkaloids	生物碱	Alkaloids	生物碱	C15H19NO10	374.11	198.08	373.101	[M+H]+	3	18607-79-9	C04831	120601	170311	200711	178780	177838	186133	170422	188616	142185	ko00999,ko01100,ko01110	C04831	-
PD0270783	Leu Val Ala	Leu Val Ala	Amino acids and derivatives	氨基酸及其衍生物	Amino acids and derivatives	氨基酸及其衍生物	C14H27N3O4	302.21	185.17	301.2	[M+H]+	2	-	-	320811	368737	499435	188737	171647	177514	468861	414778	223443	-	-	-
pme3337	Succinyladenosine*	琥珀酰腺苷*	Nucleotides and derivatives	核苷酸及其衍生物	Nucleotides and derivatives	核苷酸及其衍生物	C14H17N5O8	384.12	252.07	383.108	[M+H]+	1	4542-23-8	-	1.14178e+07	1.22968e+07	1.31825e+07	5.43049e+07	5.92099e+07	5.71303e+07	2.80652e+07	3.11032e+07	2.85829e+07	-	-	-
MW0151034	His-Met-Val	组氨酸-蛋氨酸-缬氨酸	Amino acids and derivatives	氨基酸及其衍生物	Amino acids and derivatives	氨基酸及其衍生物	C16H27N5O4S1	386.2	254.08	385.178	[M+H]+	3	-	-	217942	173239	170792	594348	747735	715067	406225	432102	417028	-	-	-
Walbp01749	N-Glucosylpicolinate	N-葡糖基吡啶甲酸酯	Alkaloids	生物碱	Pyridine alkaloids	吡啶类生物碱	C12H16NO7+	286.09	124.04	286.093	[M]+	1	-	-	1.31321e+06	1.26514e+06	1.14125e+06	877454	980708	989087	1.14146e+06	1.0528e+06	1.08438e+06	-	-	-
PDP088091	5-(6-aminopurin-9-yl)-2-ethyl-4-sulfanyloxolan-3-ol	5-(6-氨基嘌呤-9-基)-2-乙基-4-磺酰氧戊环-3-醇	Nucleotides and derivatives	核苷酸及其衍生物	Nucleotides and derivatives	核苷酸及其衍生物	C11H15N5O2S	282.1	136.06	281.095	[M+H]+	2	-	-	5.96759e+06	6.14556e+06	5.25958e+06	4.40181e+06	5.72261e+06	4.69754e+06	6.10555e+06	6.28061e+06	5.53838e+06	-	-	-
WaXYp01907	N-[(R)-2-Hydroxy-3,3-dimethyl-4-(β-D-glucopyranosyloxy)butyryl]-β-alanine	N-[(R)-2-羟基-3,3-二甲基-4-(β-D-吡喃葡萄糖氧基)丁酰基]-β-丙氨酸	Alkaloids	生物碱	Alkaloids	生物碱	C15H27NO10	382.17	220.12	381.163	[M+H]+	3	29493-59-2	-	573938	581777	417425	634726	699805	572634	535692	775064	556718	-	-	-
MWS4296	Glycyl-phenylalanine	甘氨酰-苯丙氨酸	Amino acids and derivatives	氨基酸及其衍生物	Amino acids and derivatives	氨基酸及其衍生物	C11H14N2O3	223.11	120.08	222.1	[M+H]+	1	3321-03-7	-	3.84784e+07	4.15689e+07	3.98374e+07	6.42247e+06	7.23658e+06	6.60679e+06	2.88843e+07	2.87867e+07	2.75044e+07	-	-	-
mws1337	Pantothenate	D-泛酸(维生素B5)	Others	其它类	Vitamin	维生素	C9H17NO5	220.12	90.05	219.111	[M+H]+	1	79-83-4	C00864	1.89747e+07	2.08163e+07	1.86739e+07	8.47414e+06	1.19542e+07	9.55554e+06	1.65845e+07	1.67835e+07	1.93002e+07	ko00410,ko00770,ko01100,ko01110,ko01240	C00864	-
Zkep155056	p-Glucosyloxymandelonitrile	对-葡糖氧基扁桃腈	Alkaloids	生物碱	Alkaloids	生物碱	C14H17NO7	312.11	132.04	311.101	[M+H]+	2	22660-95-3	C08330	123630	92395.4	108896	80412.6	82550.3	69254.3	156686	103288	94786.2	-	C08330	-
Hmcp003852	Elemol	榄香醇	Terpenoids	萜类	Sesquiterpenoids	倍半萜	C15H26O	223.21	207.03	222.198	[M+H]+	1	639-99-6	-	9.85918e+06	1.13448e+07	9.11064e+06	1.36931e+07	1.39523e+07	1.31664e+07	9.90031e+06	1.03036e+07	9.76975e+06	-	-	-
pme3967	2-(Dimethylamino)guanosine*	2-(二甲基氨基)鸟苷*	Nucleotides and derivatives	核苷酸及其衍生物	Nucleotides and derivatives	核苷酸及其衍生物	C12H17N5O5	312.13	180.09	311.123	[M+H]+	1	2140-67-2	-	2.26558e+06	2.31791e+06	2.77792e+06	2.36124e+06	2.49742e+06	2.59959e+06	2.23919e+06	2.2539e+06	2.68329e+06	-	-	-
Lmrj002087	L-Isoleucyl-L-Aspartate*	L-异亮氨酰-L-天冬氨酸*	Amino acids and derivatives	氨基酸及其衍生物	Amino acids and derivatives	氨基酸及其衍生物	C10H18N2O5	247.13	86.09	246.122	[M+H]+	1	-	-	8.51256e+06	8.92206e+06	8.77517e+06	2.81959e+06	2.94444e+06	2.93939e+06	6.42e+06	6.88577e+06	6.53763e+06	-	-	-
PDP163604	H-Asp(Leu-OH)-OH*	H-Asp(Leu-OH)-OH*	Amino acids and derivatives	氨基酸及其衍生物	Amino acids and derivatives	氨基酸及其衍生物	C10H18N2O5	247.13	86.1	246.122	[M+H]+	1	14650-26-1	-	8.44328e+06	9.29473e+06	8.93188e+06	2.79435e+06	2.87366e+06	2.95623e+06	6.66795e+06	6.96642e+06	6.63771e+06	-	-	-
Lcsp001834	Gly-Val-Val	甘氨酸-缬氨酸-缬氨酸	Amino acids and derivatives	氨基酸及其衍生物	Amino acids and derivatives	氨基酸及其衍生物	C12H23N3O4	274.18	129.1	273.169	[M+H]+	1	79672-11-0	-	804526	767225	1.00742e+06	149163	171176	168950	653311	665275	629247	-	-	-
MWSslk106	Phenethylamine	2-苯乙胺	Alkaloids	生物碱	Benzylphenylethylamine alkaloids	苄基苯乙胺类生物碱	C8H11N	122.1	105.07	121.089	[M+H]+	3	156-28-5	C05332	248642	182564	166824	562355	474618	553721	317049	307076	295044	ko00360,ko01100	C05332	-
Safp002024	Trp-Asp	Trp-Asp	Amino acids and derivatives	氨基酸及其衍生物	Amino acids and derivatives	氨基酸及其衍生物	C15H17N3O5	320.12	159.09	319.116	[M+H]+	1	-	-	774678	1.00819e+06	722678	114421	154220	149602	668239	638813	562857	-	-	-
MW0150539	Gly-Val-Tyr	甘氨酸-缬氨酸-酪氨酸	Amino acids and derivatives	氨基酸及其衍生物	Amino acids and derivatives	氨基酸及其衍生物	C16H23N3O5	338.17	129.1	337.164	[M+H]+	3	-	-	519852	524531	455216	130610	150261	123267	407881	400470	393770	-	-	-
Wbmp002059	1,2,10-Trimethoxy-3,9-Dihydroxy-Aporphine	1,2,10-三甲氧基-3,9-二羟基-卟啉	Alkaloids	生物碱	Alkaloids	生物碱	C20H23NO5	358.16	58.06	357.158	[M+H]+	2	-	-	951026	907262	962461	1.17779e+06	1.0346e+06	2.18661e+06	1.12363e+06	1.03131e+06	1.195e+06	-	-	-
MWSmce448	Imidazol-1-yl-acetic acid	咪唑-1-乙酸	Alkaloids	生物碱	Alkaloids	生物碱	C5H6N2O2	127.05	81.04	126.043	[M+H]+	3	22884-10-2	-	360739	440875	379037	442841	464918	440916	392308	422001	470887	-	-	-
PD0959765	Tyr-pro	Tyr-pro	Amino acids and derivatives	氨基酸及其衍生物	Amino acids and derivatives	氨基酸及其衍生物	C14H18N2O4	279.13	136.08	278.127	[M+H]+	1	51871-47-7	-	5.02461e+06	5.07334e+06	5.48451e+06	1.29963e+06	1.44953e+06	1.37938e+06	3.76165e+06	3.92049e+06	3.7714e+06	-	-	-
MW0148061	Cys-Pro-Glu	半胱氨酸-脯氨酸-谷氨酸	Amino acids and derivatives	氨基酸及其衍生物	Amino acids and derivatives	氨基酸及其衍生物	C13H21N3O6S1	348.13	201.12	347.115	[M+H]+	3	-	-	1.10432e+06	1.11106e+06	1.08863e+06	144048	209199	297747	695888	609328	668119	-	-	-
mws4516	5-Oxo-D-proline	L-焦谷氨酸	Amino acids and derivatives	氨基酸及其衍生物	Amino acids and derivatives	氨基酸及其衍生物	C5H7NO3	130.05	84.05	129.043	[M+H]+	3	4042-36-8	C02237	1.06402e+06	1.35048e+06	960387	969555	1.28353e+06	994033	893022	1.41573e+06	768335	ko00470,ko01100	C02237	-
pme0152	5,6-Dihydrothymine	5,6-二氢胸腺嘧啶	Nucleotides and derivatives	核苷酸及其衍生物	Nucleotides and derivatives	核苷酸及其衍生物	C5H8N2O2	129.07	84.04	128.059	[M+H]+	3	696-04-8	C00906	1.38819e+07	1.72985e+07	1.48015e+07	1.48694e+07	1.63757e+07	1.39376e+07	1.29216e+07	1.88618e+07	1.18572e+07	-	C00906	-
Hmmp001541	3-(3',5'-Dimethoxy-4'-hydroxy-benzylidene')-2-indolinone	二甲氧羟苄吲哚酮	Alkaloids	生物碱	Plumerane	吲哚类生物碱	C17H15NO4	298.11	136.06	297.1	[M+H]+	2	-	-	408039	497298	430141	505949	412649	305980	345761	450458	518988	-	-	-
mws1599	2-Pyridinemethanamine	2-氨甲基吡啶	Alkaloids	生物碱	Pyridine alkaloids	吡啶类生物碱	C6H8N2	109.08	92.05	108.069	[M+H]+	3	3731-51-9	C17926	40051.8	40955.9	33246.9	32149.5	71824.1	56517	63953.6	62621.9	68862.8	-	C17926	-
MWS1854	4-Hydroxyaniline	4-氨基苯酚	Alkaloids	生物碱	Alkaloids	生物碱	C6H7NO	110.06	65.04	109.053	[M+H]+	2	123-30-8	C02372	202191	227227	175003	189538	227049	173343	222849	231155	200959	-	C02372	-
pme0120	5-Aminopentanoate	5-氨基戊酸	Organic acids	有机酸	Organic acids	有机酸	C5H11NO2	118.09	101.06	117.079	[M+H]+	3	660-88-8	C00431	169246	167984	158526	115927	81444.7	148511	131389	80697.8	182404	ko00310,ko00330,ko00470,ko01100	C00431	-
MWSmce706	Cyclo(Ala-Gly)	环(甘氨酰-L-丙氨酰)	Amino acids and derivatives	氨基酸及其衍生物	Amino acids and derivatives	氨基酸及其衍生物	C5H8N2O2	129.07	56.05	128.059	[M+H]+	3	4526-77-6	-	364572	395555	336516	330071	350339	380379	357240	249332	316641	-	-	-
Zbqp001907	Lys-Leu	赖氨酸亮氨酸	Amino acids and derivatives	氨基酸及其衍生物	Amino acids and derivatives	氨基酸及其衍生物	C12H25N3O3	260.2	130.09	259.19	[M+H]+	3	7369-79-1	-	6.48204e+06	6.88427e+06	6.1496e+06	932510	1.14605e+06	1.06112e+06	4.4166e+06	4.48457e+06	4.10617e+06	-	-	-
Rfn01132	Psicofuranine*	阿洛酮糖腺苷*	Nucleotides and derivatives	核苷酸及其衍生物	Nucleotides and derivatives	核苷酸及其衍生物	C11H15N5O5	298.12	136.06	297.107	[M+H]+	1	1874-54-0	-	723870	454007	537056	556739	591634	474257	492330	523756	450254	-	-	-
Lcfp013143	N(6)-OH-Me-Adenosine*	N(6)-羟甲基-腺苷*	Nucleotides and derivatives	核苷酸及其衍生物	Nucleotides and derivatives	核苷酸及其衍生物	C11H15N5O5	298.11	136.06	297.107	[M+H]+	1	-	-	666353	796119	684401	529682	483688	435779	687058	690611	646645	-	-	-
WaXYp00973	2-[[3-Mercapto-2-(alpha-glutamylamino)-1-oxopropyl]amino]acetic acid	2-[[3-巯基-2-(alpha-谷氨酰胺基)-1-氧代丙基]氨基]乙酸	Amino acids and derivatives	氨基酸及其衍生物	Amino acids and derivatives	氨基酸及其衍生物	C10H17N3O6S	308.09	162.02	307.083	[M+H]+	3	-	-	53581.8	52879.7	53533.7	33975.8	24406	19634.2	46159.5	46311.2	31824.4	-	-	-
PDP053679	gamma-L-Glutamyl-L-pipecolic acid	(2s)-1-[(4s)-4-amino-4-carboxybutanoyl]piperidine-2-carboxylic acid	Amino acids and derivatives	氨基酸及其衍生物	Amino acids and derivatives	氨基酸及其衍生物	C11H18N2O5	259.12	130.08	258.122	[M+H]+	3	-	-	2.46818e+06	2.73305e+06	2.42778e+06	528513	480855	520986	1.87834e+06	1.92988e+06	1.70503e+06	-	-	-
PDP119386	(2R)-2-[(2R)-2-ammonio-4-methylpentanamido]-4-carbamoylbutanoate	(2R)-2-[(2R)-2-氨基-4-甲基戊酰胺]-4-氨基甲酰基丁酸酯	Amino acids and derivatives	氨基酸及其衍生物	Amino acids and derivatives	氨基酸及其衍生物	C11H21N3O4	260.16	130.05	259.153	[M+H]+	2	-	-	6.82563e+06	7.95203e+06	7.36852e+06	1.19203e+06	1.45712e+06	1.29398e+06	5.34774e+06	5.44029e+06	4.81081e+06	-	-	-
MWS201437	Leu-Asp	L-亮氨酸-L-天冬氨酸	Amino acids and derivatives	氨基酸及其衍生物	Amino acids and derivatives	氨基酸及其衍生物	C10H18N2O5	247.13	86.1	246.122	[M+H]+	1	32949-40-9	-	1.37196e+07	1.35724e+07	1.38071e+07	4.29837e+06	3.90774e+06	4.31277e+06	1.06183e+07	1.07383e+07	9.80524e+06	-	-	-
Lcsp000959	Gly-Val-Ala	甘氨酸-缬氨酸-丙氨酸	Amino acids and derivatives	氨基酸及其衍生物	Amino acids and derivatives	氨基酸及其衍生物	C10H19N3O4	246.14	72.08	245.138	[M+H]+	3	-	-	3.49734e+06	3.4019e+06	3.41034e+06	1.34042e+06	1.15134e+06	1.36385e+06	2.75498e+06	2.34119e+06	2.64376e+06	-	-	-
Wayp001024	N-(1-Deoxy-1-fructosyl)Valine	N-(1-脱氧-1-果糖基)缬氨酸	Amino acids and derivatives	氨基酸及其衍生物	Amino acids and derivatives	氨基酸及其衍生物	C11H21NO7	280.14	216.12	279.132	[M+H]+	1	-	-	101898	103330	96767.4	83220.5	84041.7	59715.6	113159	83295.2	106772	-	-	-
Sazp000968	Passibiflorin	Passibiflorin	Alkaloids	生物碱	Isoquinoline alkaloids	异喹啉类生物碱	C18H27NO11	434.16	272.11	433.158	[M+H]+	3	-	-	1.49771e+06	1.60028e+06	1.56737e+06	2.14128e+06	1.93901e+06	2.17656e+06	1.61417e+06	1.91472e+06	1.9245e+06	-	-	-
Wayp001104	N-(1-Deoxy-1-fructosyl)Tyrosine	N-(1-脱氧-1-果糖基)酪氨酸	Amino acids and derivatives	氨基酸及其衍生物	Amino acids and derivatives	氨基酸及其衍生物	C15H21NO8	344.13	182.08	343.126	[M+H]+	3	-	-	58828.1	67960	58300	47072.3	66844.1	47872.7	59447.4	55516.8	48494.1	-	-	-
PDP041486	{[5-(6-amino-7H-purin-7-yl)-3,4-dihydroxyoxolan-2-yl]methoxy}phosphonic acid*	{[5-（6-氨基-7H-嘌呤-7-基）-3,4-二羟基氧杂环戊烷-2-基]甲氧基}膦酸*	Nucleotides and derivatives	核苷酸及其衍生物	Nucleotides and derivatives	核苷酸及其衍生物	C10H14N5O7P	348.07	136.06	347.063	[M+H]+	3	-	-	314950	328545	323967	125562	147426	99970	238950	340261	285672	-	-	-
Layp000971	Hydroxymenisdaurin D	Hydroxymenisdaurin D	Alkaloids	生物碱	Alkaloids	生物碱	C14H21NO8	332.13	152.07	331.127	[M+H]+	3	-	-	461152	535880	504207	565477	495414	595040	566376	498483	521893	-	-	-
pme3184	dAMP	2'-脱氧腺苷-5'-单磷酸	Nucleotides and derivatives	核苷酸及其衍生物	Nucleotides and derivatives	核苷酸及其衍生物	C10H14N5O6P	332.08	136.06	331.068	[M+H]+	3	653-63-4	C00360	80572.8	93175.3	78850.4	91324.8	91843.5	102295	98181.8	146622	75446.1	ko00230,ko01100,ko01232	C00360	-
Zblp001009	3-pyridine-methanol-O-β-D-glucopyranosyl*	3-吡啶-甲醇-O-β-D-吡喃葡萄糖基*	Alkaloids	生物碱	Pyridine alkaloids	吡啶类生物碱	C12H17NO6	272.11	110.06	271.106	[M+H]+	3	-	-	5.12781e+06	4.63309e+06	5.83455e+06	4.74002e+06	3.73979e+06	4.93655e+06	6.00199e+06	5.08524e+06	5.79103e+06	-	-	-
Sazp000955	Tetraphyllin A*	Tetraphyllin A*	Alkaloids	生物碱	Alkaloids	生物碱	C12H17NO6	272.11	110.06	271.106	[M+H]+	3	-	-	5.33859e+06	4.91319e+06	5.56023e+06	6.47414e+06	3.91727e+06	4.74732e+06	6.00459e+06	4.93163e+06	6.21948e+06	-	-	-
MW0107513	L-Isoleucyl-L-threonine	L-异亮氨酰-L-苏氨酸	Amino acids and derivatives	氨基酸及其衍生物	Amino acids and derivatives	氨基酸及其衍生物	C10H20N2O4	233.14	86.1	232.142	[M+H]+	2	59652-61-8	-	1.41101e+07	1.37046e+07	1.41637e+07	4.67208e+06	3.88849e+06	5.3752e+06	1.06162e+07	1.10717e+07	1.13391e+07	-	-	-
PDP066162	gamma-L-Glutamyl-L-2-aminobutyrate	γ-L-谷氨酰-L-2-氨基丁酸酯	Amino acids and derivatives	氨基酸及其衍生物	Amino acids and derivatives	氨基酸及其衍生物	C9H16N2O5	233.11	84.04	232.106	[M+H]+	3	-	C21015	3.02421e+06	2.53957e+06	3.18798e+06	7.01788e+06	5.69762e+06	7.64251e+06	4.2434e+06	3.76418e+06	4.56398e+06	ko00270,ko01100	C21015	-
Lasp001037	N-ethylcytisine	N-乙基金雀花碱	Alkaloids	生物碱	Piperidine alkaloids	哌啶类生物碱	C13H18N2O	219.15	72.08	218.142	[M+H]+	2	-	-	727691	592754	706875	232753	206310	227852	486326	532952	526029	-	-	-
MWS0811	L-Pipecolic Acid	L-哌啶酸	Organic acids	有机酸	Organic acids	有机酸	C6H11NO2	130.09	84.08	129.079	[M+H]+	1	3105-95-1	C00408	2.31123e+07	2.23684e+07	2.83621e+07	2.71304e+07	1.9806e+07	3.19393e+07	2.68985e+07	2.29538e+07	2.86366e+07	ko00310,ko00960,ko01100,ko01110	C00408	-
Rfn01259	(2R,4R)-4-methylpyrrolidine-2-carboxylic acid	（2R，4R）-4-甲基吡咯烷-2-羧酸	Alkaloids	生物碱	Alkaloids	生物碱	C6H11NO2	130.09	84.09	129.079	[M+H]+	3	31137-95-8	-	2.60452e+07	2.77346e+07	3.35953e+07	3.42168e+07	2.56805e+07	3.20517e+07	2.953e+07	2.53675e+07	3.0448e+07	-	-	-
MWSHC2054	Adenine	腺嘌呤	Nucleotides and derivatives	核苷酸及其衍生物	Nucleotides and derivatives	核苷酸及其衍生物	C5H5N5	136.06	119.04	135.054	[M+H]+	1	73-24-5	C00147	5.4106e+07	5.69352e+07	5.22992e+07	4.10266e+07	3.97685e+07	4.17689e+07	5.0607e+07	5.12562e+07	4.75942e+07	ko00230,ko00908,ko01100,ko01110,ko01232	C00147	-
PD0715740	methyl piperidine-2-carboxylate*	哌啶-2-甲酸甲酯*	Alkaloids	生物碱	Alkaloids	生物碱	C7H13NO2	144.1	98.1	143.095	[M+H]+	2	41994-45-0	-	1.22875e+06	938464	1.35435e+06	802391	520729	811972	1.0106e+06	934253	1.16653e+06	-	-	-
PD0095256	(2S,4R)-1,4-dimethylpyrrolidine-2-carboxylic acid*	(2S,4R)-1,4-二甲基吡咯烷-2-羧酸*	Alkaloids	生物碱	Alkaloids	生物碱	C7H13NO2	144.1	98.1	143.095	[M+H]+	2	-	-	1.15031e+06	1.11563e+06	1.27548e+06	782405	511206	866697	1.10111e+06	875070	1.17518e+06	-	-	-
Zmdp000972	S-Methyl-L-cysteine	S-甲基-L-半胱氨酸	Amino acids and derivatives	氨基酸及其衍生物	Amino acids and derivatives	氨基酸及其衍生物	C4H9NO2S	136.04	91.05	135.035	[M+H]+	3	1187-84-4	C22040	1.11201e+07	1.09367e+07	1.16793e+07	5.62046e+06	4.62196e+06	6.2201e+06	1.02456e+07	1.0148e+07	1.02688e+07	ko02010	C22040	-
HJKP000649	N-Benzylformamide*	正苄基甲酰胺*	Alkaloids	生物碱	Alkaloids	生物碱	C8H9NO	136.07	91.05	135.068	[M+H]+	3	6343-54-0	C15561	1.47273e+06	1.50796e+06	1.70682e+06	731256	661140	847085	1.61125e+06	1.33634e+06	1.44762e+06	-	C15561	-
pme1383	Pyridoxine	吡哆醇	Others	其它类	Vitamin	维生素	C8H11NO3	170.08	134.06	169.074	[M+H]+	1	65-23-6	C00314	2.93919e+06	2.8743e+06	2.97916e+06	4.76388e+06	4.51767e+06	4.84388e+06	3.75648e+06	3.29437e+06	3.57646e+06	ko00750,ko01100,ko01240	C00314	-
pmp001073	Synephrine	辛弗林; 4-[1-羟基-2-(甲基氨基)乙基]苯酚	Alkaloids	生物碱	Alkaloids	生物碱	C9H13NO2	168.1	150.09	167.095	[M+H]+	3	94-07-5	C04548	201646	263099	269080	198914	109384	94678	242001	211808	241270	-	C04548	-
Zmjp000624	Pyridoxal	吡哆醛	Others	其它类	Vitamin	维生素	C8H9NO3	168.06	150.05	167.058	[M+H]+	3	66-72-8	C00250	47682.8	82188	84695.3	39169.4	32941.4	36639.8	76036.7	62686.7	72799.9	ko00750,ko01100,ko01240	C00250	-
MWS04559g	3-Hydroxy-L-phenylalanine*	3-羟基-L-苯丙氨酸*	Amino acids and derivatives	氨基酸及其衍生物	Amino acids and derivatives	氨基酸及其衍生物	C9H11NO3	182.08	136.08	181.074	[M+H]+	1	587-33-7	C20807	3.60251e+07	3.41417e+07	3.83627e+07	1.66572e+07	1.43879e+07	1.85729e+07	3.62935e+07	3.10629e+07	3.46298e+07	-	C20807	-
MWS2984	8-Azaguanine	8-氮鸟嘌呤	Nucleotides and derivatives	核苷酸及其衍生物	Nucleotides and derivatives	核苷酸及其衍生物	C4H4N6O	153.05	136.03	152.045	[M+H]+	3	134-58-7	-	1.10693e+06	1.08312e+06	1.16687e+06	2.45904e+06	2.66267e+06	2.22196e+06	1.40728e+06	1.57878e+06	1.37288e+06	-	-	-
Sasp000823	Alloxanthine	别嘌呤二醇	Nucleotides and derivatives	核苷酸及其衍生物	Nucleotides and derivatives	核苷酸及其衍生物	C5H4N4O2	153.04	110.03	152.033	[M+H]+	1	2465-59-0	C07599	976008	1.15012e+06	921387	2.4522e+06	2.11774e+06	2.57472e+06	1.23869e+06	1.37201e+06	1.10196e+06	-	C07599	-
Wbmp001002	4-methoxybenzamide	4-甲氧基苯甲酰胺	Alkaloids	生物碱	Alkaloids	生物碱	C8H9NO2	152.07	107.05	151.063	[M+H]+	3	3424-93-9	-	748914	745536	546764	1.21312e+06	1.1522e+06	1.01301e+06	753363	801329	827704	-	-	-
pme1109	Guanine*	鸟嘌呤*	Nucleotides and derivatives	核苷酸及其衍生物	Nucleotides and derivatives	核苷酸及其衍生物	C5H5N5O	152.06	135.03	151.049	[M+H]+	1	73-40-5	C00242	8.55368e+06	1.00123e+07	8.12915e+06	2.07924e+07	2.01735e+07	2.16882e+07	1.3097e+07	1.3338e+07	1.2128e+07	ko00230,ko01100,ko01232	C00242	-
Hmlp000935	Vanillylamine	香兰素胺	Alkaloids	生物碱	Alkaloids	生物碱	C8H11NO2	154.09	137.06	153.079	[M+H]+	3	1196-92-5	C16666	92748.7	130804	113644	186231	188877	198870	121075	156389	99814.8	ko01100,ko01110	C16666	-
Safp001018	3-Carboxypropyltrimethylammonium	3-羧丙基三甲基铵	Others	其它类	Others	其它	C7H15NO2	146.12	87.04	145.11	[M+H]+	3	6249-56-5	-	2.22708e+06	2.24122e+06	2.42116e+06	4235018	3.57853e+06	4.63729e+06	3.71286e+06	3.28905e+06	3.43977e+06	-	-	-
pmb0530	NAD+	烟酸腺嘌呤二核苷酸	Nucleotides and derivatives	核苷酸及其衍生物	Nucleotides and derivatives	核苷酸及其衍生物	C21H27N7O14P2	664.12	136.06	663.109	[M+H]+	1	53-84-9	C00003	411299	355687	275982	72705.8	61000.1	67151.5	250278	254738	309305	ko00190,ko00730,ko00760,ko01100,ko01240,ko04148	C00003	-
MWS201394	Thr-Tyr	L-苏氨酸-L-酪氨酸	Amino acids and derivatives	氨基酸及其衍生物	Amino acids and derivatives	氨基酸及其衍生物	C13H18N2O5	283.13	136.08	282.122	[M+H]+	1	145295-02-9	-	413908	414348	514496	95747.8	87152.5	103768	451336	261612	426054	-	-	-
PDP266262	Tyrosylglutamine	酪氨酸谷氨酰胺	Amino acids and derivatives	氨基酸及其衍生物	Amino acids and derivatives	氨基酸及其衍生物	C14H19N3O5	310.14	136.07	309.132	[M+H]+	2	-	-	893279	835104	1.13274e+06	317334	346984	404170	526816	738590	746901	-	-	-
ML10180524	Cytarabine	胞嘧啶阿拉伯糖苷	Nucleotides and derivatives	核苷酸及其衍生物	Nucleotides and derivatives	核苷酸及其衍生物	C9H13N3O5	244.09	112.05	243.085	[M+H]+	3	147-94-4	C02961	1.2813e+07	1.33966e+07	1.56861e+07	2.91817e+06	2.29026e+06	3.34695e+06	1.11398e+07	1.00105e+07	1.11433e+07	-	C02961	-
PDP256603	(2S)-2-amino-5-(2-carboxyprop-2-enylamino)-5-oxopentanoic acid	(2S)-2-氨基-5-（2-羧基丙-2-烯氨基）-5-氧代戊酸	Alkaloids	生物碱	Alkaloids	生物碱	C9H14N2O5	231.1	84.04	230.09	[M+H]+	3	-	-	368908	303945	376107	157373	173084	134443	336873	223726	337125	-	-	-
PDP149466	4-amino-1-[(2R,3S,4R,5S)-3,4-dihydroxy-5-(hydroxymethyl)-3-methyloxolan-2-yl]pyrimidin-2-one*	4-氨基-1-[(2R,3S,4R,5S)-3,4-二羟基-5-(羟甲基)-3-甲基氧杂环己烷-2-基]嘧啶-2-酮*	Nucleotides and derivatives	核苷酸及其衍生物	Nucleotides and derivatives	核苷酸及其衍生物	C10H15N3O5	258.11	112.05	257.101	[M+H]+	3	-	-	963873	992285	976227	422615	327343	470771	1.10142e+06	911807	947846	-	-	-
PDP228792	(2r,3s,4s,5r,6r)-2-(hydroxymethyl)-6-(pyridin-3-ylmethoxy)oxane-3,4,5-triol*	(2r,3s,4s,5r,6r)-2-(羟甲基)-6-(吡啶-3-基甲氧基)氧杂环己烷-3,4,5-三醇*	Alkaloids	生物碱	Alkaloids	生物碱	C12H17NO6	272.11	110.06	271.106	[M+H]+	3	-	-	2.00548e+06	1.53639e+06	2.02735e+06	1.61585e+06	926890	1.76776e+06	2.20294e+06	1.49065e+06	2.31002e+06	-	-	-
Zkep1869	Histidylleucine	组氨酸亮氨酸	Amino acids and derivatives	氨基酸及其衍生物	Amino acids and derivatives	氨基酸及其衍生物	C12H20N4O3	269.16	110.07	268.154	[M+H]+	1	7763-65-7	C05010	4.50584e+06	3.69325e+06	4.40227e+06	2.28518e+06	1.84502e+06	2.7079e+06	5.15372e+06	3.03856e+06	4.03449e+06	-	C05010	-
pmb0952	Thiamine	硫胺素 (维生素 B1)	Others	其它类	Vitamin	维生素	C12H17N4OS+	265.11	122.07	265.112	[M]+	3	70-16-6	C00378	2.71815e+06	1.94288e+06	1.95592e+06	3.89395e+06	2.86273e+06	4.09817e+06	3.22631e+06	2.88646e+06	3.19043e+06	ko00730,ko01100,ko01240,ko02010,ko04122	C00378	-
MWStz103	S-Adenosyl-L-methionine	S-(5'-腺苷基)-L-蛋氨酸	Amino acids and derivatives	氨基酸及其衍生物	Amino acids and derivatives	氨基酸及其衍生物	C15H22N6O5S	399.15	250.09	398.137	[M+H]+	1	29908-03-0	C00019	687303	521575	584388	162110	165506	181215	376894	372039	341918	ko00261,ko00270,ko00330,ko00908,ko00999,ko01100,ko01110,ko01230,ko01240,ko04122,ko04148	C00019	-
PD0641953	Phe-arg	苯丙氨酸-精氨酸	Amino acids and derivatives	氨基酸及其衍生物	Amino acids and derivatives	氨基酸及其衍生物	C15H23N5O3	322.19	175.12	321.18	[M+H]+	1	1238-09-1	-	403929	392582	532221	57410.3	63621.6	179852	250760	324779	329602	-	-	-
MW0152422	Leu-Lys-Ser	L-亮氨酸-L-赖氨酸-L-丝氨酸	Amino acids and derivatives	氨基酸及其衍生物	Amino acids and derivatives	氨基酸及其衍生物	C15H30N4O5	347.22	137.05	346.222	[M+H]+	3	-	-	94449.7	54279.1	62242.8	114558	61892.5	97117.5	86787.8	59222	77396.3	-	-	-
PDP188031	3-[3,4-dihydroxy-5-(hydroxymethyl)oxolan-2-yl]-1,2,3,4-tetrahydropyrimidine-2,4-dione*	3-[3,4-二羟基-5-(羟甲基)氧杂环丁烷-2-基]-1,2,3,4-四氢嘧啶-2,4-二酮*	Nucleotides and derivatives	核苷酸及其衍生物	Nucleotides and derivatives	核苷酸及其衍生物	C9H12N2O6	245.08	113.03	244.07	[M+H]+	1	-	-	6.06482e+06	5.38434e+06	6.30954e+06	4.74057e+06	4.28668e+06	5.06068e+06	5.99699e+06	6.73519e+06	5.89961e+06	-	-	-
Rfn0959	1-β-D-Ribofuranosyl-2-oxo-4-imidazoline-4-carbaldehyde	1-β-D-核呋喃糖基-2-氧代-4-咪唑啉-4-甲醛	Alkaloids	生物碱	Alkaloids	生物碱	C9H12N2O6	245.08	113.03	244.07	[M+H]+	1	-	-	5.70655e+06	5.96358e+06	5.75017e+06	5.22015e+06	4.4935e+06	5.03048e+06	6.0405e+06	6.64252e+06	5.9646e+06	-	-	-
pmb0789	5'-O-beta-D-Glucosylpyridoxine	吡哆醇-5'-O-葡萄糖苷	Others	其它类	Vitamin	维生素	C14H21NO8	332.13	152.07	331.127	[M+H]+	3	-	C03996	84751.5	53554.3	59808.1	58366.2	74715.9	70197.1	65429.6	87554.5	79477.8	-	C03996	-
Qmgp102504	Angustoline	牛眼马钱灵/安枯斯特林碱	Alkaloids	生物碱	Plumerane	吲哚类生物碱	C20H17N3O2	332.13	152.07	331.132	[M+H]+	3	40041-95-0	-	236554	138720	219515	225824	130678	260185	211612	226554	264805	-	-	-
mws0250	L-Tyrosine*	L-酪氨酸*	Amino acids and derivatives	氨基酸及其衍生物	Amino acids and derivatives	氨基酸及其衍生物	C9H11NO3	182.08	136.08	181.074	[M+H]+	1	60-18-4	C00082	1.99272e+07	1.82525e+07	2.22195e+07	9.80506e+06	6.43518e+06	9.95689e+06	2.09042e+07	1.74493e+07	2.06704e+07	ko00130,ko00261,ko00350,ko00360,ko00400,ko00460,ko00730,ko00940,ko00950,ko00965,ko00966,ko00970,ko00999,ko01100,ko01110,ko01210,ko01230,ko01240	C00082	-
Zkep0460	N8-Acetylspermidine	N8-乙酰亚精胺	Amino acids and derivatives	氨基酸及其衍生物	Amino acids and derivatives	氨基酸及其衍生物	C9H21N3O	188.18	114.09	187.168	[M+H]+	3	13431-24-8	C01029	459933	633730	560803	340362	376768	509147	572499	623692	659637	-	C01029	-
PD0610021	Thr-Val	Thr-Val	Amino acids and derivatives	氨基酸及其衍生物	Amino acids and derivatives	氨基酸及其衍生物	C9H18N2O4	219.13	74.06	218.127	[M+H]+	2	-	-	1.01782e+06	655810	1.41704e+06	425216	451280	469768	1.01159e+06	920601	1.15639e+06	-	-	-
pme0170	N-Acetyl-L-Arginine	N-乙酰-L-精氨酸	Amino acids and derivatives	氨基酸及其衍生物	Amino acids and derivatives	氨基酸及其衍生物	C8H16N4O3	217.13	158.08	216.122	[M+H]+	1	155-84-0	-	3.31368e+06	4.324e+06	3.90352e+06	370492	424991	433058	2.96551e+06	2.87295e+06	2.93853e+06	-	-	-
pme0490	Nicotinate	烟酸 (维生素 B3)	Others	其它类	Vitamin	维生素	C6H5NO2	124.04	78.03	123.032	[M+H]+	2	59-67-6	C00253	1.31407e+06	1.66851e+06	1.56176e+06	1.22098e+06	1.01905e+06	1.31494e+06	1.3838e+06	1.42394e+06	1.45941e+06	ko00760,ko00960,ko01100,ko01110,ko01240	C00253	-
pme0033	Hypoxanthine	次黄嘌呤	Nucleotides and derivatives	核苷酸及其衍生物	Nucleotides and derivatives	核苷酸及其衍生物	C5H4N4O	137.05	119.04	136.038	[M+H]+	1	68-94-0	C00262	1.13317e+06	1.14731e+06	1.26e+06	3.06959e+06	2.78141e+06	3.14219e+06	1.7089e+06	1.74079e+06	1.59561e+06	ko00230,ko01100,ko01232	C00262	-
Lmgp000659	2-Phenylacetamide*	2-苯乙酰胺*	Alkaloids	生物碱	Alkaloids	生物碱	C8H9NO	136.08	91.05	135.068	[M+H]+	3	103-81-1	C02505	398308	549434	351786	108208	119339	124563	237796	278616	279306	ko00360,ko01100	C02505	-
Lmxp000939	Zarzissine	1H-咪唑并(4,5-D)哒嗪-2-胺	Alkaloids	生物碱	Alkaloids	生物碱	C5H5N5	136.06	119.04	135.054	[M+H]+	3	160568-14-9	-	5.05895e+07	5.55346e+07	5.01784e+07	3.6632e+07	38778100	3.61472e+07	4.80232e+07	4.98372e+07	4.53733e+07	-	-	-
pme0274	6-Aminohexanoate	6-氨基己酸	Organic acids	有机酸	Organic acids	有机酸	C6H13NO2	132.1	69.07	131.095	[M+H]+	3	60-32-2	C02378	9.36842e+06	1.02671e+07	1.15837e+07	5.06491e+06	3.50519e+06	4.74155e+06	1.21029e+07	1.04807e+07	1.09617e+07	ko01100	C02378	-
Sadp001224	4-Amino-6-hydroxypyrazolo[3,4-d]pyrimidine*	4-氨基-6-羟基吡唑并[3,4-d]嘧啶*	Nucleotides and derivatives	核苷酸及其衍生物	Nucleotides and derivatives	核苷酸及其衍生物	C5H5N5O	152.06	135.03	151.049	[M+H]+	1	5472-41-3	-	1.0555e+07	1.11028e+07	1.05044e+07	1.76149e+07	1.76481e+07	1.64184e+07	1.16363e+07	1.31618e+07	1.12259e+07	-	-	-
PD0012728	(2R)-5-oxooxolane-2-carboxamide	(2R)-5-氧代氧杂环戊烷-2-甲酰胺	Alkaloids	生物碱	Alkaloids	生物碱	C5H7NO3	130.05	84.04	129.043	[M+H]+	3	166765-04-4	-	4.92493e+07	5.47916e+07	4.97794e+07	3.927e+07	4.3298e+07	3.94872e+07	4.76318e+07	5.45009e+07	4.60942e+07	-	-	-
HX1348	2-hydroxymethyl-D-ribono-γ-lactone*	2-羟甲基-D-核糖基-γ-内酯*	Others	其它类	Others	其它	C5H8O4	133.05	69.03	132.042	[M+H]+	1	-	-	1.81965e+06	1.73386e+06	1.84144e+06	1.27204e+06	1.18302e+06	1.28192e+06	1.82411e+06	1.61547e+06	1.86065e+06	-	-	-
MWS201480	Tyr-Ala	L-酪氨酸-L-丙氨酸	Amino acids and derivatives	氨基酸及其衍生物	Amino acids and derivatives	氨基酸及其衍生物	C12H16N2O4	253.12	136.08	252.111	[M+H]+	2	730-08-5	-	3.96103e+06	4.09658e+06	3.91789e+06	903882	747502	740540	3.4499e+06	3.13288e+06	2.88082e+06	-	-	-
Walbp00984	N-(1-Deoxy-1-fructosyl)isoleucine	N-(1-脱氧-1-果糖基)异亮氨酸	Amino acids and derivatives	氨基酸及其衍生物	Amino acids and derivatives	氨基酸及其衍生物	C12H23NO7	294.15	86.1	293.147	[M+H]+	1	-	-	1.30464e+06	1.38691e+06	1.24082e+06	502416	516790	444640	931871	1.04332e+06	1.04118e+06	-	-	-
MEDP1367	Ala-Tyr	丙氨酸酪氨酸	Amino acids and derivatives	氨基酸及其衍生物	Amino acids and derivatives	氨基酸及其衍生物	C12H16N2O4	253.12	136.08	252.111	[M+H]+	3	3061-88-9	-	3.87308e+06	4.40892e+06	3.95646e+06	907685	861348	885129	3.44454e+06	3.4013e+06	3.11187e+06	-	-	-
Lcfp121022	N-Acetylmuramate	N-乙酰胞壁酸	Alkaloids	生物碱	Alkaloids	生物碱	C11H19NO8	294.12	138.06	293.111	[M+H]+	3	-	C02713	115794	112720	146945	181551	131672	157138	124558	157726	133870	ko00520,ko01100,ko01250	C02713	-
MEDP1611	Glutamylglutamine	H-γ-谷氨酰-谷氨酰胺	Amino acids and derivatives	氨基酸及其衍生物	Amino acids and derivatives	氨基酸及其衍生物	C10H17N3O6	276.11	128.07	275.112	[M+H]+	3	26848-14-6	-	1.08056e+06	1.13944e+06	1.20007e+06	3.68477e+06	3.55312e+06	3.66886e+06	2.21305e+06	2.08069e+06	2.30482e+06	-	-	-
MW0152403	Leu-Leu-Met	L-亮氨酸-L-亮氨酸-L-蛋氨酸	Amino acids and derivatives	氨基酸及其衍生物	Amino acids and derivatives	氨基酸及其衍生物	C17H33N3O4S1	398.2	132.1	375.219	[M+Na]+	3	-	-	586463	517477	605311	1.04029e+06	716953	993579	1.13434e+06	990560	915932	-	-	-
MW0144828	Ala-ile*	丙氨酸异亮氨酸*	Amino acids and derivatives	氨基酸及其衍生物	Amino acids and derivatives	氨基酸及其衍生物	C9H18N2O3	203.14	86.1	202.132	[M+H]+	1	29727-65-9	-	2.35507e+07	2.521e+07	2.26814e+07	4.04567e+06	4.26967e+06	4.09312e+06	1.73215e+07	1.84245e+07	1.66053e+07	-	-	-
Wcfp007836	Tetradecyldiethanolamine	十四烷基二乙醇胺	Alkaloids	生物碱	Alkaloids	生物碱	C18H39NO2	302.3	88.08	301.298	[M+H]+	2	18924-66-8	-	91385.7	81938.4	96210.4	68928.2	65282.5	75081.9	113486	126155	133492	-	-	-
Lskp211474	2,3,19-Trihydroxy-24-oxo-olean-12-en-28-oic acid*	2,3,19-三羟基-24-氧代-齐墩果-12-烯-28-酸*	Terpenoids	萜类	Triterpene	三萜	C30H46O6	503.34	439.32	502.329	[M+H]+	1	-	-	101977	113885	94593.9	115890	95492.6	95417.1	108072	80194.4	95637.8	-	-	-
PDP061473	(9Z,11Z)-13-hydroxyhexadeca-9,11-dienoic acid	(9Z,11Z)-13-羟基十六碳-9,11-二烯酸	Lipids	脂质	Free fatty acids	游离脂肪酸	C16H28O3	269.21	67.05	268.204	[M+H]+	1	-	-	882388	765097	808738	3.37275e+06	3.26215e+06	3.27796e+06	1.91669e+06	1.90336e+06	1.88874e+06	-	-	-
MWStz661	Neocnidilide	新蛇床内酯	Others	其它类	Lactones	内酯类化合物	C12H18O2	195.14	79.05	194.131	[M+H]+	2	4567-33-3	C17002	68115.3	76603.9	71883.6	60643	76856.5	66650.6	70339.9	67974.8	77480.9	-	C17002	-
WapTKC092953	(2S,3R,4S,5S,6R)-2-[(2R,3R,4S,5S,6R)-2-[[(3S,4R,4Ar,6Ar,6Bs,8S,8As,14Bs)-8-Hydroxy-4,8A-Bis(Hydroxymethyl)-4,6A,6B,11,11,14B-Hexamethyl-1,2,3,4A,5,6,7,8,9,10,12,14A-Dodecahydropicen-3-Yl]Oxy]-3,5-Dihydroxy-6-(Hydroxymethyl)Oxan-4-Yl]Oxy-6-Methyloxane-3,4,5-Triol	(2S,3R,4S,5S,6R)-2-[(2R,3R,4S,5S,6R)-2-[[(3S,4R,4Ar,6Ar,6Bs,8S,8As,14Bs)-8-Hydroxy-4,8A-Bis(Hydroxymethyl)-4,6A,6B,11,11,14B-Hexamethyl-1,2,3,4A,5,6,7,8,9,10,12,14A-Dodecahydropicen-3-Yl]Oxy]-3,5-Dihydroxy-6-(Hydroxymethyl)Oxan-4-Yl]Oxy-6-Methyloxane-3,4,5-Triol	Terpenoids	萜类	Triterpene Saponin	三萜皂苷	C42H68O13	781.47	437.35	780.466	[M+H]+	2	-	-	26109.1	22166.4	28781.2	27220.4	13090.8	24697.3	19642.9	20408.8	27197.2	-	-	-
WapTKC025999	Panduratin H	Panduratin H	Others	其它类	Others	其它	C20H26O2	299.2	155.09	298.193	[M+H]+	2	1039021-12-9	-	50903.5	42605.4	46048.2	48527	38022.4	51460.4	62329.9	56494.3	48547.3	-	-	-
Hmbp000568	Asperuloside	车叶草苷	Phenolic acids	酚酸类	Phenolic acids	酚酸类	C18H22O11	415.12	235.05	414.116	[M+H]+	3	14259-45-1	C09769	884872	838846	937568	780015	835524	771532	1.09517e+06	822611	852250	ko00902,ko01110	C09769	-
Lcfp009376	Homoisocitrate	高异柠檬酸	Organic acids	有机酸	Organic acids	有机酸	C7H10O7	207.05	143.03	206.043	[M+H]+	2	3562-75-2	C05662	1.38721e+06	1.43838e+06	1.46234e+06	947013	945059	879885	1.37403e+06	1.4681e+06	1.59392e+06	ko00300,ko01100,ko01110,ko01210,ko01230,ko01240	C05662	-
Zbkp003214	Tuliposide D	郁金香苷D	Others	其它类	Others	其它	C16H24O10	377.14	99.04	376.136	[M+H]+	2	-	-	227140	257758	275906	125800	54699	100255	128002	103425	143228	-	-	-
MW0156685	Ser-Asp-Ser	丝氨酸-天冬氨酸-丝氨酸	Amino acids and derivatives	氨基酸及其衍生物	Amino acids and derivatives	氨基酸及其衍生物	C10H17N3O8	308.11	176.07	307.102	[M+H]+	3	-	-	3.36405e+06	3.38606e+06	3.17971e+06	1.09915e+07	1.22379e+07	1.0013e+07	6.16719e+06	6.66202e+06	6.14856e+06	-	-	-
Rdp03554	Herbacetin 4'-glucoside*	草质素 4'-葡萄糖苷*	Flavonoids	黄酮	Flavonols	黄酮醇	C21H20O12	465.1	303.05	464.095	[M+H]+	1	-	-	2.57555e+06	2.40944e+06	1.38236e+06	2.34906e+06	3.61556e+06	2.70217e+06	2.17219e+06	2.80925e+06	2.67091e+06	-	-	-
Lmsp003511	Riboflavin	核黄素 (维生素 B2)	Others	其它类	Vitamin	维生素	C17H20N4O6	377.15	243.09	376.138	[M+H]+	1	83-88-5	C00255	5.02553e+06	3.57748e+06	1.16489e+07	2.54474e+06	1.71421e+06	1.97091e+06	1.9983e+06	1.99656e+06	2.55602e+06	ko00740,ko01100,ko01110,ko01240,ko02010	C00255	-
pme2743	Phenylacetylglycine	N-苯乙酰甘氨酸	Amino acids and derivatives	氨基酸及其衍生物	Amino acids and derivatives	氨基酸及其衍生物	C10H11NO3	194.08	91.05	193.074	[M+H]+	3	500-98-1	C05598	825141	906016	611003	830721	850995	653458	1.08518e+06	714880	689486	ko00360	C05598	-
Lmyp003387	2-Oxo-3,4-dihydro-1H-quinoline-3-carboxylic acid*	2-氧-3,4-二氢-1H-喹啉-3-羧酸*	Alkaloids	生物碱	Quinoline alkaloids	喹啉类生物碱	C10H9NO3	192.07	146.06	191.058	[M+H]+	3	246867-17-4	-	795177	738187	1.36298e+06	44395.1	63671.7	29554.1	618802	502893	688816	-	-	-
Lmmp002529	Gossypetin-3-O-rutinoside-8-O-rhamnoside*	棉黄素-3-O-芸香糖苷-8-O-鼠李糖苷*	Flavonoids	黄酮	Flavonols	黄酮醇	C33H40O21	773.21	465.1	772.206	[M+H]+	1	-	-	2.4361e+06	2.02278e+06	2.41635e+06	4.1444e+06	3.86957e+06	4.51542e+06	2.46541e+06	2.765e+06	2.61367e+06	-	-	-
PDP147074	2-(3,4-dihydroxyphenyl)-3-[(2S,4R,5S,6R)-3,4-dihydroxy-5-[(2R,3R,4S,5S,6R)-3,4,5-trihydroxy-6-(hydroxymethyl)oxan-2-yl]oxy-6-[[(2R,3R,4R,5R,6S)-3,4,5-trihydroxy-6-methyloxan-2-yl]oxymethyl]oxan-2-yl]oxy-5,7-dihydroxychromen-4-one	2-(3,4-dihydroxyphenyl)-3-[(2S,4R,5S,6R)-3,4-dihydroxy-5-[(2R,3R,4S,5S,6R)-3,4,5-trihydroxy-6-(hydroxymethyl)oxan-2-yl]oxy-6-[[(2R,3R,4R,5R,6S)-3,4,5-trihydroxy-6-methyloxan-2-yl]oxymethyl]oxan-2-yl]oxy-5,7-dihydroxychromen-4-one	Flavonoids	黄酮	Flavonols	黄酮醇	C33H40O21	773.21	303.05	772.206	[M+H]+	1	-	-	871715	794436	930325	1.64335e+06	1.55892e+06	1.72305e+06	934257	927671	1.03245e+06	-	-	-
MW0155992	Pro-Ser-Ile	脯氨酰-丝氨酰-异亮氨酸	Amino acids and derivatives	氨基酸及其衍生物	Amino acids and derivatives	氨基酸及其衍生物	C14H25N3O5	316.18	271.13	315.179	[M+H]+	3	-	-	421758	447351	415098	724645	705860	816435	667194	593245	657654	-	-	-
WapTKC021998	2-Pinen-4-ol O-β-D-Galactopyranoside	2-Pinen-4-ol O-β-D-Galactopyranoside	Terpenoids	萜类	Monoterpenoids	倍萜	C16H26O6	315.2	107.08	314.173	[M+H]+	3	223925-03-9	-	3.88394e+06	4.00286e+06	3.60348e+06	6.02315e+06	6247723	6.55571e+06	5.15692e+06	4.98865e+06	4.92704e+06	-	-	-
Lacp003399	Erysotrine	3-表刺桐特灵碱	Alkaloids	生物碱	Pyrrole alkaloids	吡咯类生物碱	C19H23NO3	314.18	282.15	313.168	[M+H]+	3	27740-43-8	C09423	793634	679983	657036	1.19208e+06	1.28862e+06	1.26903e+06	967805	919920	945277	-	C09423	-
MWSmce422	Armepavine	杏黄罂粟碱	Alkaloids	生物碱	Isoquinoline alkaloids	异喹啉类生物碱	C19H23NO3	314.17	283.14	313.168	[M+H]+	2	524-20-9	C09342	577478	558969	521054	911029	1.03046e+06	983157	786017	771220	668721	-	C09342	-
Lcsp003035	H-Leu-Trp-OH	H-亮氨酸-色氨酸-OH	Amino acids and derivatives	氨基酸及其衍生物	Amino acids and derivatives	氨基酸及其衍生物	C17H23N3O3	318.18	205.1	317.174	[M+H]+	1	5156-22-9	-	382257	337871	397104	71204	79096	100984	377600	178686	252919	-	-	-
Lcfp121207	Ile-Gly-Ile	L-异亮氨酸-L-甘氨酸-L-异亮氨酸	Amino acids and derivatives	氨基酸及其衍生物	Amino acids and derivatives	氨基酸及其衍生物	C14H27N3O4	302.21	143.12	301.2	[M+H]+	2	-	-	2.58453e+06	2.43711e+06	3.43614e+06	774789	632300	629529	2.06107e+06	1.89754e+06	1.83704e+06	-	-	-
PD0594049	Pyroglutamyl-Isoleucine*	焦谷氨酰-异亮氨酸*	Amino acids and derivatives	氨基酸及其衍生物	Amino acids and derivatives	氨基酸及其衍生物	C11H18N2O4	243.13	86.1	242.127	[M+H]+	1	-	-	1.07329e+06	1.02499e+06	729721	1.097e+06	1.41017e+06	1.06729e+06	1.11711e+06	1.13383e+06	1.02221e+06	-	-	-
PDP285550	Pyroglutamylleucine*	焦谷氨酰亮氨酸*	Amino acids and derivatives	氨基酸及其衍生物	Amino acids and derivatives	氨基酸及其衍生物	C11H18N2O4	243.13	86.1	242.127	[M+H]+	1	-	-	913636	1.09841e+06	729039	1.06028e+06	1.63058e+06	1.14239e+06	1.09716e+06	1.15713e+06	1.17698e+06	-	-	-
MW0155883	Pro-His-Phe	脯氨酰-组氨酰-苯丙氨酸	Amino acids and derivatives	氨基酸及其衍生物	Amino acids and derivatives	氨基酸及其衍生物	C20H25N5O4	400.2	281.08	399.191	[M+H]+	3	-	-	630450	543906	533082	236533	353678	303325	430081	569107	480149	-	-	-
Lmqp003013	Citroside A	柑橘苷 A	Terpenoids	萜类	Monoterpenoids	倍萜	C19H30O8	387.2	149.1	386.194	[M+H]+	2	120330-44-1	-	2.39624e+06	3.07548e+06	1.09113e+06	922972	1.04969e+06	889122	2.03467e+06	1.73063e+06	2.05165e+06	-	-	-
WapTKC023608	Glochidionionoside C	Glochidionionoside C	Terpenoids	萜类	Sesquiterpenoids	倍半萜	C19H30O8	387.2	123.08	386.194	[M+H]+	1	620598-41-6	-	1.78657e+06	3.12126e+06	997389	1.06426e+06	931925	761355	1.59165e+06	1.79635e+06	1.92777e+06	-	-	-
Wcfp003475	6,7-dimethyl-4-(2,3,4,5-tetrahydroxypentyl)-1H-quinoxaline-2,3-dione	6,7-dimethyl-4-(2,3,4,5-tetrahydroxypentyl)-1H-quinoxaline-2,3-dione	Others	其它类	Others	其它	C15H20N2O6	325.14	191.08	324.132	[M+H]+	2	-	-	5.99555e+06	4.75883e+06	5.91578e+06	4.1529e+06	3.43507e+06	4.00127e+06	4.98984e+06	4.33335e+06	5.59923e+06	-	-	-
MW0146040	Asp-Asn-Ile	L-天冬氨酰-L-天冬酰胺酰-L-异亮氨酸	Amino acids and derivatives	氨基酸及其衍生物	Amino acids and derivatives	氨基酸及其衍生物	C14H24N4O7	361.17	174.11	360.164	[M+H]+	3	-	-	5.18258e+06	6.7031e+06	3.13604e+06	3.31572e+06	4.45404e+06	3.8803e+06	6.28092e+06	5.76247e+06	4.96064e+06	-	-	-
pma3724	1-O-Feruloylquinic acid	1-O-阿魏酰奎宁酸	Phenolic acids	酚酸类	Phenolic acids	酚酸类	C17H20O9	369.12	177.05	368.111	[M+H]+	3	-	-	85842.1	132661	99375.8	181720	172245	147254	171918	131377	149631	-	CM02674	MetMap165,MetMap168,MetMap170
Rfn03718	(2S,3R)-2-(3,4-dihydroxyphenyl)-3,4-dihydro-2H-1-benzopyran-3,5,7-triol*	(2S,3R)-2-(3,4-dihydroxyphenyl)-3,4-dihydro-2H-1-benzopyran-3,5,7-triol*	Flavonoids	黄酮	Flavanols	黄烷醇类	C15H14O6	291.09	139.04	290.079	[M+H]+	1	-	-	589043	335303	839603	597489	524124	1.05529e+06	399520	474595	446278	-	-	-
Lskp211395	Corchoionoside C	Corchoionoside C	Others	其它类	Others	其它	C19H30O8	387.2	207.14	386.194	[M+H]+	2	-	-	2.91134e+06	2.99141e+06	2.02194e+06	1.49272e+06	1.68658e+06	1.64682e+06	2.58848e+06	2.51947e+06	2.5733e+06	-	-	-
WapTKC023606	Apocynoside I*	Apocynoside I*	Terpenoids	萜类	Sesquiterpenoids	倍半萜	C19H30O8	387.2	207.14	386.194	[M+H]+	1	358721-31-0	-	1.23382e+06	1.54097e+06	870067	618277	924848	818295	1.31398e+06	1.27285e+06	1.06071e+06	-	-	-
MWS1933	N-(2-Methylbenzoyl)glycine	N-(邻甲苯酰)甘氨酸	Amino acids and derivatives	氨基酸及其衍生物	Amino acids and derivatives	氨基酸及其衍生物	C10H11NO3	194.08	119.05	193.074	[M+H]+	3	42013-20-7	-	378814	356824	546742	441369	332719	401284	304939	342686	409074	-	-	-
Lmwp102712	5Z,8Z-tetradecadienoic acid	5Z,8Z-十四碳二烯酸	Lipids	脂质	Free fatty acids	游离脂肪酸	C14H24O2	225.19	67.06	224.178	[M+H]+	3	39039-37-7	-	559549	404942	308482	239814	215944	301886	368074	323834	310784	-	-	-
Wcfp003695	Oleracone B	Oleracone B	Others	其它类	Others	其它	C13H18O2	207.14	95.08	206.131	[M+H]+	2	-	-	7.47875e+06	8.21574e+06	6.0341e+06	3.37438e+06	6.36287e+06	4.7756e+06	5.38391e+06	7.96298e+06	8.07122e+06	-	-	-
MWSslk066	3-Hydroxy-4-methoxybenzoic acid; Isovanillic Acid	3-羟基-4-甲氧基苯甲酸; 异香草酸	Phenolic acids	酚酸类	Phenolic acids	酚酸类	C8H8O4	169.05	65.04	168.042	[M+H]+	3	645-08-9	-	139377	111986	166646	419888	510888	424579	209437	284526	176598	-	CM02392	MetMap157,MetMap161
PDP151748	Quercetin 3-glucoside-7-rutinoside*	槲皮素3-葡萄糖苷-7-芸香糖苷*	Flavonoids	黄酮	Flavonols	黄酮醇	C33H40O21	773.21	465.11	772.206	[M+H]+	1	28288-95-1	-	1.68525e+06	1.84457e+06	1.57535e+06	4.01172e+06	3.78197e+06	3.91991e+06	2.15495e+06	2.31056e+06	2.22936e+06	-	-	-
Yalp002446	(4R,4aR,5S,6R,7S,7aR,8S,10S,11R,11aR,12aR)-8-(acetoxymethyl)-4-(furan-3-yl)-5,7,9-trihydroxy-13-methylene-2-oxododecahydro-4H-7,12a-methanobenzo[b]pyrano[3,4-g]oxocine-6,10,11-triyl triacetate	(4R,4aR,5S,6R,7S,7aR,8S,10S,11R,11aR,12aR)-8-(acetoxymethyl)-4-(furan-3-yl)-5,7,9-trihydroxy-13-methylene-2-oxododecahydro-4H-7,12a-methanobenzo[b]pyrano[3,4-g]oxocine-6,10,11-triyl triacetate	Terpenoids	萜类	Triterpene	三萜	C29H34O15	623.2	485.15	622.19	[M+H]+	2	-	-	185289	180840	333312	560252	591237	550460	232742	325611	437442	-	-	-
WapTKC023587	Flacoside C	Flacoside C	Terpenoids	萜类	Sesquiterpenoids	倍半萜	C25H40O12	533.26	207.14	532.252	[M+H]+	1	81425-28-7	-	2.7443e+06	2.71594e+06	3.40505e+06	4.12507e+06	4.09328e+06	3.36369e+06	3.41294e+06	3.4e+06	3.95758e+06	-	-	-
MWSHY0174	(-)-Epicatechin*	表儿茶素*	Flavonoids	黄酮	Flavanols	黄烷醇类	C15H14O6	291.09	139.04	290.079	[M+H]+	1	490-46-0	C09727	347366	324011	474275	352987	221543	604367	181248	283304	262304	ko00941,ko01100,ko01110	C09727	MetMap141
Lmdp003110	2,6,7,4'-Tetrahydroxyisoflavanone	2,6,7,4'-四羟基异黄烷酮	Flavonoids	黄酮	Isoflavones	异黄酮	C15H12O6	289.07	243.07	288.063	[M+H]+	2	-	C16233	236549	141967	264232	545351	299147	485339	269488	251302	237606	ko00943,ko01110	C16233	-
MWStz248	Laurolitsine	新木姜子碱	Alkaloids	生物碱	Aporphine alkaloids	阿朴啡型生物碱	C18H19NO4	314.14	237.1	313.131	[M+H]+	3	5890-18-6	C16984	3.71786e+06	3.73302e+06	4.09662e+06	7.11347e+06	6.33654e+06	6.0637e+06	4.47274e+06	5.18122e+06	4.50583e+06	-	C16984	-
Jmhp004228	Nor-O-methylarmepavine	去甲基-O-甲基杏黄罂粟碱	Alkaloids	生物碱	Isoquinoline alkaloids	异喹啉类生物碱	C19H23NO3	314.18	107.05	313.168	[M+H]+	1	-	-	1.98736e+07	2.35191e+07	2.07796e+07	3.63513e+07	3.66221e+07	3.4466e+07	2.62522e+07	2.80781e+07	2.5605e+07	-	-	-
Wdsp003369	(1s)-7-methoxy-1-[(4-methoxyphenyl)methyl]-2-methyl-3,4-dihydro-1h-isoquinolin-6-ol	(1s)-7-甲氧基-1-[(4-甲氧苯基)甲基]-2-甲基-3,4-二氢-1h-异喹啉-6-醇	Alkaloids	生物碱	Isoquinoline alkaloids	异喹啉类生物碱	C19H23NO3	314.18	107.05	313.168	[M+H]+	2	-	-	1.97422e+07	2.19834e+07	1.97366e+07	3.37633e+07	3.54253e+07	3.00571e+07	2.5155e+07	2.84552e+07	2.32642e+07	-	-	-
MW0155984	Pro-Pro-Thr	脯氨酰-脯氨酰-苏氨酸	Amino acids and derivatives	氨基酸及其衍生物	Amino acids and derivatives	氨基酸及其衍生物	C14H23N3O5	314.17	107.05	313.164	[M+H]+	3	-	-	2.06157e+07	2.403e+07	2.09537e+07	3.51084e+07	3.76641e+07	3.35644e+07	2.54683e+07	2.91164e+07	2.49454e+07	-	-	-
Zbep003979	6-Ethylmorphine	6-乙基吗啡	Alkaloids	生物碱	Alkaloids	生物碱	C19H23NO3	314.17	269.12	313.168	[M+H]+	1	-	C11780	1.39318e+07	1.59965e+07	1.35003e+07	2.42031e+07	2.57032e+07	2.3206e+07	1.70679e+07	1.91441e+07	1.68793e+07	-	C11780	-
PDP133927	3-methyl-2-[(5-oxopyrrolidin-2-yl)formamido]pentanoic acid	3-甲基-2-[(5-氧代吡咯烷-2-基)甲酰氨基]戊酸	Amino acids and derivatives	氨基酸及其衍生物	Amino acids and derivatives	氨基酸及其衍生物	C11H18N2O4	243.13	84.04	242.127	[M+H]+	2	-	-	1.08008e+06	953822	1.34922e+06	1.53157e+06	1.41097e+06	1.66499e+06	1.05457e+06	1.15621e+06	1.26181e+06	-	-	-
mws5035	L-Leucyl-L-phenylalanine	L-亮氨酰-L-苯丙氨酸	Amino acids and derivatives	氨基酸及其衍生物	Amino acids and derivatives	氨基酸及其衍生物	C15H22N2O3	279.17	120.08	278.163	[M+H]+	1	56217-82-4	-	2.17861e+07	2.54401e+07	2.16522e+07	2.00149e+06	2.02391e+06	1.79279e+06	1.19645e+07	1.62119e+07	1.34857e+07	-	-	-
pmp000087	2-Feruloyl-sn-glycerol*	2-阿魏酰-sn-甘油*	Phenolic acids	酚酸类	Phenolic acids	酚酸类	C13H16O6	269.1	177.05	268.095	[M+H]+	3	-	-	506330	432964	805580	213675	218623	227127	350245	438891	422522	-	CM02632	MetMap165
Lahp003408	2-(3,4-dihydroxyphenyl)-4h-chromene-3,5,7-triol-glucoside	2-(3,4-二羟基苯基)-4h-色烯-3,5,7-三醇-葡萄糖苷	Flavonoids	黄酮	Flavanols	黄烷醇类	C21H22O11	451.12	243.06	450.116	[M+H]+	3	-	-	269574	175340	371975	699352	384631	566150	294031	266703	379394	-	-	-
MWSHY0094	Gallocatechin gallate*	没食子儿茶素没食子酸酯*	Flavonoids	黄酮	Flavanols	黄烷醇类	C22H18O11	459.09	139.04	458.085	[M+H]+	1	4233-96-9	-	924629	139685	1.28248e+06	555128	436542	373154	633974	658877	594122	-	-	-
PDP003713	Gallocatechin 3'-O-gallate*	Gallocatechin 3'-O-没食子酸酯*	Flavonoids	黄酮	Flavanols	黄烷醇类	C22H18O11	459.09	139.04	458.085	[M+H]+	1	142784-33-6	-	913413	144536	1.34826e+06	535418	387635	361983	568460	593614	638635	-	-	-
pma0104	N-Sinapoylhydroxycoumarin	芥子酰羟基香豆素	Lignans and Coumarins	木脂素和香豆素	Coumarins	香豆素	C20H16O7	369.1	207.07	368.09	[M+H]+	3	-	-	607665	590964	736559	1.29746e+06	1.2088e+06	1.26994e+06	919770	1.0255e+06	798446	-	-	-
Rfn04352	4-methoxy-5-methyl-7-{[(2S,3R,4S,5S,6R)-3,4,5-trihydroxy-6-(hydroxymethyl)oxan-2-yl]oxy}-2H-chromen-2-one*	4-methoxy-5-methyl-7-{[(2S,3R,4S,5S,6R)-3,4,5-trihydroxy-6-(hydroxymethyl)oxan-2-yl]oxy}-2H-chromen-2-one*	Lignans and Coumarins	木脂素和香豆素	Coumarins	香豆素	C17H20O9	369.12	207.06	368.111	[M+H]+	1	-	-	411301	320970	480676	685581	803835	782686	353728	514245	495726	-	-	-
Lmqp003432	6,9-Dihydroxy-7-megastigmen-3-one	6,9-二羟基-7-巨豆烯-3-酮	Terpenoids	萜类	Sesquiterpenoids	倍半萜	C13H22O3	227.16	121.1	226.157	[M+H]+	1	-	-	1.0203e+06	944200	902923	1.43591e+06	1.26477e+06	1.37846e+06	1.14485e+06	1.38369e+06	1.02424e+06	-	-	-
Lmyp003951	3,4-Dihydroxy-3-methoxypropiophenone	3,4-二羟基-3-甲氧基苯丙酮	Others	其它类	Ketone compounds	酮类化合物	C11H14O5	227.09	181.09	226.084	[M+H]+	3	-	-	144424	134640	87197.9	61477	107463	84183.1	100453	151897	85865.4	-	-	-
Hmzp003994	Pedaliin*	胡麻素-6-O-葡萄糖苷*	Flavonoids	黄酮	Flavones	黄酮	C22H22O12	479.12	317.08	478.111	[M+H]+	3	22860-72-6	-	223030	362399	195450	260726	485214	345148	250145	272237	357410	-	CM00897	MetMap110
mws1526	Sweroside	獐牙菜苷	Terpenoids	萜类	Monoterpenoids	倍萜	C16H22O9	359.13	197.08	358.126	[M+H]+	3	14215-86-2	C17071	438640	402383	462113	243351	350539	243114	409150	394466	552051	-	C17071	-
Hmcp001589	Isorhamnetin-3-O-rutinoside-4'-O-glucoside	异鼠李素-3-O-芸香糖苷-4'-O-葡萄糖苷	Flavonoids	黄酮	Flavonols	黄酮醇	C34H42O21	787.23	317.06	786.222	[M+H]+	1	111393-97-6	-	167295	183380	266222	315055	269497	251574	133082	162815	172320	-	-	-
HJAP061	Quercetin-3-O-(2''-O-arabinosyl)rutinoside	槲皮素-3-O-(2''-O-阿拉伯糖基)芸香糖苷	Flavonoids	黄酮	Flavonols	黄酮醇	C32H38O20	743.2	303.05	742.196	[M+H]+	1	-	-	7.1273e+06	5.69068e+06	1.02382e+07	1.97751e+07	1.99645e+07	1.76633e+07	8.46791e+06	1.09939e+07	1.08139e+07	-	CM00623	MetMap115
Zahp003766	Quercetin 3-O-glucoside 7-O-xyloside*	槲皮素-3-O-葡萄糖-7-O-木糖苷*	Flavonoids	黄酮	Flavonols	黄酮醇	C26H28O16	597.15	303.05	596.138	[M+H]+	1	-	-	224101	124114	271125	607319	468342	415072	195608	240459	257355	-	CM00591	MetMap115
Wajp004095	Apigenin-7-O-Gentiobioside	芹菜素-7-O-龙胆双糖苷	Flavonoids	黄酮	Flavones	黄酮	C27H30O15	595.17	271.06	594.159	[M+H]+	2	-	-	35409.5	33519.2	23635.3	73284	48088.3	44399.6	21135.6	50766.7	28290.1	-	-	-
WapTKC044484	15-Hydroxy-4-Cadinen-12-Oic Acid*	15-Hydroxy-4-Cadinen-12-Oic Acid*	Terpenoids	萜类	Sesquiterpenoids	倍半萜	C15H24O3	253.18	119.08	252.173	[M+H]+	2	1333171-80-4	-	95409.7	83723.5	76282.4	63589.7	75799	74705.5	105949	100474	113338	-	-	-
PDP039728	2-hydroxytricyclo[7.3.1.02,7]tridecan-13-one	2-羟基三环[7.3.1.02,7]十三烷-13-酮	Others	其它类	Ketone compounds	酮类化合物	C13H20O2	209.15	191.14	208.146	[M+H]+	2	-	-	259240	252973	240409	552405	578202	485786	315065	336449	328393	-	-	-
Lasp006411	5'-Demethylaquillochin	5'-去甲基沉香木质素	Lignans and Coumarins	木脂素和香豆素	Lignans	木脂素	C20H18O8	387.11	191.07	386.1	[M+H]+	3	305364-91-4	-	296585	227250	301022	298715	287677	327752	274578	397332	298755	-	-	-
Wbsp005646	3β,21β,24,29-tetrahydroxy-16-oxoserrat-14-en	3β,21β,24,29-四羟基-16-氧代塞拉-14-烯	Terpenoids	萜类	Triterpene	三萜	C30H48O5	489.36	489.36	488.35	[M+H]+	2	-	-	378735	412543	378462	294526	300690	261040	405615	341357	401814	-	-	-
mws5041	L-Glycyl-L-isoleucine*	L-甘氨酰-L-异亮氨酸*	Amino acids and derivatives	氨基酸及其衍生物	Amino acids and derivatives	氨基酸及其衍生物	C8H16N2O3	189.12	86.1	188.116	[M+H]+	1	19461-38-2	-	2.96767e+07	3.16131e+07	2.95917e+07	8.67381e+06	9.11481e+06	9.59865e+06	2.3092e+07	2.32252e+07	2.23329e+07	-	-	-
Zjmp102704	3,24-Dihydroxy-30-norolean-12,20(29)-dien-28-oic acid (Quinatic acid)	3,24-二羟基-30-去甲基齐墩果-12,20(29)-二烯-28-酸 (木通酸)	Terpenoids	萜类	Triterpene	三萜	C29H44O4	457.33	187.15	456.324	[M+H]+	2	119863-89-7	-	1.06241e+06	1.07614e+06	984136	1.35888e+06	1.16225e+06	1.42672e+06	1.22389e+06	1.14238e+06	1.15372e+06	-	-	-
MW0149682	Gln-Glu-Leu	谷酰氨-谷氨酸-亮氨酸	Amino acids and derivatives	氨基酸及其衍生物	Amino acids and derivatives	氨基酸及其衍生物	C16H28N4O7	389.2	200.14	388.196	[M+H]+	3	-	-	659675	621939	751399	67520.7	78624.4	42744.4	442110	505356	460031	-	-	-
MWS1872	Hydroxyanthraquinone	1-羟基蒽醌	Quinones	醌类	Anthraquinone	蒽醌	C14H8O3	225.05	105.03	224.047	[M+H]+	3	129-43-1	C02980	166772	135899	145593	556123	610872	528281	284183	292771	279875	-	C02980	-
PDP143190	4-Me-6E,8E-16:2 methyl ester	4-Me-6E,8E-16:2 甲酯	Lipids	脂质	Free fatty acids	游离脂肪酸	C18H32O2	281.25	81.07	280.24	[M+H]+	2	-	-	40724.6	36952.9	23580.7	47496.5	43441	34044.2	58585	86562.8	77893.2	-	-	-
Ljmp121504	Dehydroxyansonone H	脱氧曼宋酮 H	Terpenoids	萜类	Sesquiterpenoids	倍半萜	C15H14O3	243.1	215.1	242.094	[M+H]+	2	-	-	236211	139009	235802	154988	69630.9	94474.1	173597	179430	168745	-	-	-
Lskp211445	2,3,23-Trihydroxyolean-12-en-28-oic acid (Arjunolic acid)*	2,3,23-三羟基齐墩果-12-烯-28-酸 (Arjunolic acid)*	Terpenoids	萜类	Triterpene	三萜	C30H48O5	489.36	407.33	488.35	[M+H]+	1	465-00-9	-	194022	261897	178085	190098	184104	175615	202726	205744	225135	-	-	-
Lssp210412	Cuscohygrine	红古豆碱	Alkaloids	生物碱	Pyrrole alkaloids	吡咯类生物碱	C13H24N2O	225.2	100.11	224.189	[M+H]+	1	454-14-8	C06521	78415.5	70258.1	74708.6	79321.4	72183.2	82508.9	71971.2	87034.4	64238.1	ko00960,ko01110	C06521	-
PDP142723	LysoPE(0:0/14:1(9Z))	LysoPE(0:0/14:1(9Z))	Lipids	脂质	LPC	溶血磷脂酰胆碱	C19H38NO7P	424.25	283.23	423.239	[M+H]+	1	-	-	347030	419305	353657	192227	255079	252792	287758	270979	319987	-	-	-
PDP124875	Sphinga-4E,14Z-Dienine	Sphinga-4E,14Z-二烯胺	Lipids	脂质	Sphingolipids	鞘脂	C18H35NO2	298.27	280.27	297.267	[M+H]+	2	-	-	2.92731e+06	2.92579e+06	2.92193e+06	3.65963e+06	3.70238e+06	3.62082e+06	3.31016e+06	3.15607e+06	3.29437e+06	-	-	-
Wbsp007290	Lycoposerramine E	Lycoposerramine E	Others	其它类	Ketone compounds	酮类化合物	C17H24O3	277.18	137.06	276.173	[M+H]+	2	-	-	268819	282481	301540	1.83961e+06	1.86026e+06	1.70697e+06	802597	787590	758977	-	-	-
PDP011955	Orsellinic acid 2-O-beta-D-glucoside	4,6-二羟-2甲苯甲酸 2-O-beta-D-葡萄糖苷	Phenolic acids	酚酸类	Phenolic acids	酚酸类	C14H18O9	331.1	169.05	330.095	[M+H]+	3	-	-	176198	272198	217707	128713	169244	166159	231318	184250	210081	-	-	-
MW0151563	Ile-Pro-Thr*	L-异亮氨酸-L-脯氨酸-L-苏氨酸*	Amino acids and derivatives	氨基酸及其衍生物	Amino acids and derivatives	氨基酸及其衍生物	C15H27N3O5	330.2	116.07	329.195	[M+H]+	2	-	-	1.25707e+06	2.04428e+06	1.77591e+06	751553	925886	723871	1.45543e+06	1.49912e+06	1.19501e+06	-	-	-
MW0105473	Ala-Lys-Lys	L-丙氨酰-L-赖氨酰-L-赖氨酸	Amino acids and derivatives	氨基酸及其衍生物	Amino acids and derivatives	氨基酸及其衍生物	C15H31N5O4	368.23	206.04	345.238	[M+Na]+	3	-	-	926154	896561	936403	678388	702237	684653	844245	776380	808197	-	-	-
Rlp01992	Zeanoside B*	Zeanoside B*	Alkaloids	生物碱	Alkaloids	生物碱	C16H17NO9	368.1	206.05	367.09	[M+H]+	1	113202-67-8	-	1.13023e+06	1.04707e+06	1.14959e+06	802403	838150	814681	896430	896204	1.06888e+06	-	-	-
MW0156989	Ser-Val-Val	L-丝氨酰-L-缬氨酰-L-缬氨酸	Amino acids and derivatives	氨基酸及其衍生物	Amino acids and derivatives	氨基酸及其衍生物	C13H25N3O5	304.19	159.11	303.179	[M+H]+	3	-	-	1.86861e+06	1.69768e+06	1.67182e+06	271083	270968	258623	1.28153e+06	1.3639e+06	1.10113e+06	-	-	-
pmb0069	Benzamide	苯甲酰胺	Alkaloids	生物碱	Alkaloids	生物碱	C7H7NO	122.06	105.03	121.053	[M+H]+	3	55-21-0	C09815	130108	136474	137067	202464	256682	300317	208740	189729	277836	-	C09815	-
WapTKC019232	Mudanpioside G	牡丹皮苷G	Terpenoids	萜类	Monoterpenoids	倍萜	C16H24O8	345.15	183.1	344.147	[M+H]+	2	231280-70-9	-	224774	254500	239408	108958	62492	142203	201037	228526	223101	-	-	-
WaTKp01741	4-Ethynylbenzaldehyde	4-乙炔基苯甲醛	Others	其它类	Aldehyde compounds	醛类化合物	C9H6O	131.05	103.05	130.042	[M+H]+	1	63697-96-1	-	311573	306232	245720	85345.4	69646	65351.5	175839	249219	171385	-	-	-
mws5037	L-Alanyl-L-leucine	L-丙氨酰-L-亮氨酸	Amino acids and derivatives	氨基酸及其衍生物	Amino acids and derivatives	氨基酸及其衍生物	C9H18N2O3	203.14	86.1	202.132	[M+H]+	3	3303-34-2	-	1.40429e+07	1.62936e+07	1.50205e+07	1.85211e+06	1.85298e+06	2.09757e+06	1.02078e+07	9.97131e+06	1.00772e+07	-	-	-
Wasyqp1765	Styrylamine*	苯乙烯胺*	Alkaloids	生物碱	Alkaloids	生物碱	C8H9N	120.08	77.04	119.073	[M+H]+	1	83148-11-2	-	4.75787e+06	4.78217e+06	4.52361e+06	1.28746e+06	1.22631e+06	1.16218e+06	3.41831e+06	3.48872e+06	3.36159e+06	-	-	-
Sadp002248	(7S)-bicyclo[4.2.0]octa-1,3,5-trien-7-amine*	Bicyclo[4.2.0]octa-1,3,5-trien-7-amine, (S)-*	Alkaloids	生物碱	Alkaloids	生物碱	C8H9N	120.08	77.04	119.073	[M+H]+	1	-	-	1.00551e+07	9.58427e+06	9.55301e+06	3.04516e+06	2.99555e+06	2.93444e+06	7.05179e+06	7.28623e+06	7.10361e+06	-	-	-
PD0330133	Tyrosylvaline	酪氨酰缬氨酸	Amino acids and derivatives	氨基酸及其衍生物	Amino acids and derivatives	氨基酸及其衍生物	C14H20N2O4	281.15	136.08	280.142	[M+H]+	2	17355-09-8	-	8.97636e+06	9.15244e+06	9.26847e+06	2.57841e+06	2.87238e+06	2.99284e+06	6.7936e+06	7.16587e+06	6.9277e+06	-	-	-
PDP240455	N6-Succinyladenosine*	N6-琥珀酰腺苷*	Nucleotides and derivatives	核苷酸及其衍生物	Nucleotides and derivatives	核苷酸及其衍生物	C14H17N5O8	384.11	252.08	383.108	[M+H]+	1	-	-	1.00079e+07	1.03899e+07	1.00305e+07	4.85016e+07	5.27958e+07	5.25091e+07	2.33893e+07	2.50449e+07	2.30654e+07	-	-	-
PDP229836	propyl cinnamate	propyl cinnamate	Others	其它类	Others	其它	C12H14O2	191.11	131.05	190.099	[M+H]+	3	7778-83-8	C06360	43136.1	43921.3	94376.9	42758.7	70916.8	42849.5	62602.7	52345.2	53949.2	-	C06360	-
pma1303	LysoPC 16:2*	溶血磷脂酰胆碱 16:2*	Lipids	脂质	LPC	溶血磷脂酰胆碱	C24H46NO7P	492.31	184.07	491.301	[M+H]+	1	-	-	464086	599266	552115	74322.9	102164	77687.7	326040	296066	390286	-	-	-
pmb0862	LysoPC 12:0	溶血磷脂酰胆碱 12:0	Lipids	脂质	LPC	溶血磷脂酰胆碱	C20H42NO7P	440.28	184.07	439.27	[M+H]+	3	20559-18-6	-	174669	189482	184895	129944	107610	121752	168426	150295	140429	-	-	-
WapTKC063261	2,3,23-Trihydroxy-11-Oxo-12-Ursen-28-Oic Acid*	2,3,23-Trihydroxy-11-Oxo-12-Ursen-28-Oic Acid*	Terpenoids	萜类	Triterpene	三萜	C30H46O6	503.34	457.33	502.329	[M+H]+	1	107302-99-8	-	59314.5	59302.5	67433.9	69158.5	65006.6	67164.7	47802.1	67881.6	60709.9	-	-	-
Wccp001401	4-[2-formyl-5-(hydroxymethyl)pyrrol-1-yl]butanoic acid*	4-[2-甲酰基-5-(羟甲基)吡咯-1-基]丁酸*	Alkaloids	生物碱	Alkaloids	生物碱	C10H13NO4	212.09	194.08	211.084	[M+H]+	2	-	-	171082	221481	234502	173305	213938	158608	154743	232663	189222	-	-	-
mws1604	Capsaicin	辣椒碱	Alkaloids	生物碱	Phenolamine	酚胺	C18H27NO3	306.21	137.06	305.199	[M+H]+	3	404-86-4	C06866	184638	202754	188204	527093	669748	621159	322983	329264	396314	ko01100,ko01110	C06866	-
PD0902743	3-methyl-5-(2,6,6-trimethyl-4-oxocyclohex-2-en-1-yl)pentanoic acid	Pestabacillin B	Terpenoids	萜类	Sesquiterpenoids	倍半萜	C15H24O3	253.18	119.09	252.173	[M+H]+	1	-	-	105485	169008	97443	280387	331532	277183	225616	169019	186484	-	-	-
Hamp007458	Isolaureline	Isolaureline	Others	其它类	Others	其它	C19H19NO3	310.14	235.08	309.137	[M+H]+	2	-	-	599736	584909	578766	218258	197627	184461	479648	477202	462829	-	-	-
Zahp007439	3,4-Methylenedioxycinnamaldehyde	3,4-亚甲基二氧肉桂醛	Others	其它类	Aldehyde compounds	醛类化合物	C10H8O3	177.05	149.02	176.047	[M+H]+	3	58095-77-5	-	1.31159e+06	1.09781e+06	1.87626e+06	1.08617e+06	1.27676e+06	1.07984e+06	1.1513e+06	1.09935e+06	1.14445e+06	-	-	-
WapTKC173550	1,1,4,7-Tetramethyl-Decahydro-1H-Cyclopropa[A]Naphthalen-4-ol*	1,1,4,7-Tetramethyl-Decahydro-1H-Cyclopropa[A]Naphthalen-4-ol*	Terpenoids	萜类	Sesquiterpenoids	倍半萜	C15H26O	223.21	149.13	222.198	[M+H]+	1	-	-	5.13544e+06	4.5784e+06	7.38028e+06	4.6775e+06	5.11222e+06	4.55867e+06	4.46377e+06	4.70591e+06	4.5001e+06	-	-	-
WapTKC063882	3,11-Dihydroxy-23-Oxo-20(29)-Lupen-28-Oic Acid	3,11-Dihydroxy-23-Oxo-20(29)-Lupen-28-Oic Acid	Terpenoids	萜类	Triterpene	三萜	C30H46O5	487.34	405.32	486.334	[M+H]+	1	97165-51-0	-	133831	136720	94575.8	106483	135061	129020	133062	107837	109838	-	-	-
Ymjm000099	3-Oxooleana-11,13(18)-dien-28-oic acid	3-羰基齐墩果-11,13(18)-二烯-28-酸	Terpenoids	萜类	Triterpene	三萜	C30H44O3	453.34	201.17	452.329	[M+H]+	2	-	-	690471	849063	673122	749761	877950	796709	782978	676081	778433	-	-	-
WapTKC065015	3,6,23-Trihydroxy-12,19(29)-Ursadien-28-Oic Acid	3,6,23-Trihydroxy-12,19(29)-Ursadien-28-Oic Acid	Terpenoids	萜类	Triterpene	三萜	C30H46O5	487.34	441.33	486.334	[M+H]+	1	923561-24-4	-	171188	142109	184330	171446	143492	184473	196416	166897	146156	-	-	-
Sadp021687	MG(i-18:0/0:0/0:0)	MG(i-18:0/0:0/0:0)	Lipids	脂质	Free fatty acids	游离脂肪酸	C21H42O4	359.31	57.07	358.308	[M+H]+	1	-	-	830576	990418	1.4725e+06	595647	1.08264e+06	594126	455449	272440	496328	-	-	-
Wacyp04942	2,7-Dimethyl-2,4-Octadiene-1,8-Diol 8-O-B-D-Glucopyranoside	2,7-二甲基-2,4-辛二烯-1,8-二醇 8-O-葡萄糖苷	Terpenoids	萜类	Monoterpenoids	倍萜	C16H28O7	350.22	153.13	332.183	[M+NH4]+	1	-	-	1.44989e+06	1.68276e+06	1.25032e+06	1.02998e+06	809655	1.10389e+06	1.57867e+06	1.44564e+06	1.26937e+06	-	-	-
PD0992656	2-(1,2,4a-trimethyl-5-oxo-decahydronaphthalen-1-yl)acetic acid	(1,2,4a-三甲基-5-氧代-脱氢萘-1-基）乙酸	Terpenoids	萜类	Sesquiterpenoids	倍半萜	C15H24O3	253.18	81.07	252.173	[M+H]+	2	-	-	273020	282165	181745	634014	593852	687997	398857	315334	391016	-	-	-
MW0145792	Asn-Ile-Leu	L-天冬酰胺基-L-异亮氨酰-L-亮氨酸	Amino acids and derivatives	氨基酸及其衍生物	Amino acids and derivatives	氨基酸及其衍生物	C16H30N4O5	359.22	200.14	358.222	[M+H]+	3	-	-	887057	938738	676606	191637	234729	247419	452483	616691	581408	-	-	-
Lnrp102163	Quercetin-3-O-rutinoside-7-O-rhamnoside	槲皮素-3-O-芸香糖苷-7-O-鼠李糖苷	Flavonoids	黄酮	Flavonols	黄酮醇	C33H40O20	757.21	303.05	756.211	[M+H]+	3	-	-	36825	54870	32931.5	45972.1	38801	40282.4	58084.3	88307.2	40220.3	-	CM00624	MetMap115
WapTKC055613	19-Hydroxy-24-Nor-3-Oxo-12-Oleanen-28-Oic Acid	19-Hydroxy-24-Nor-3-Oxo-12-Oleanen-28-Oic Acid	Terpenoids	萜类	Triterpene	三萜	C29H44O4	457.33	411.33	456.324	[M+H]+	2	915385-50-1	-	785761	821259	682284	1.10138e+06	858013	1.07142e+06	862877	840573	892342	-	-	-
WapTKC049713	11α-Hydroxy-24-Nor-3-Oxo-20(29)-Lupen-28-Oic Acid	11α-Hydroxy-24-Nor-3-Oxo-20(29)-Lupen-28-Oic Acid	Terpenoids	萜类	Triterpene	三萜	C29H44O4	457.33	203.18	456.324	[M+H]+	2	99877-99-3	-	302058	288679	295328	378678	309662	355931	286518	312367	252742	-	-	-
WapTKC140539	Hederagenin 3-O-α-L-Arabinopyranoside,28-O-α-L-Rhamnopyranosyl Ester*	Hederagenin 3-O-α-L-Arabinopyranoside,28-O-α-L-Rhamnopyranosyl Ester*	Terpenoids	萜类	Triterpene Saponin	三萜皂苷	C41H66O12	751.46	437.34	750.455	[M+H]+	2	-	-	32971.4	31327.3	22346.3	20414.9	22313	27566.7	24911.4	21236.6	21790.9	-	-	-
Sazp005891	daechuine S3*	daechuine S3*	Alkaloids	生物碱	Alkaloids	生物碱	C34H53N5O6	628.41	255.21	627.4	[M+H]+	1	-	-	118589	109307	112424	97908.9	91058.1	129370	122590	95978.8	130115	-	-	-
WapTKC064570	3,6,24-Trihydroxy-12-Oleanen-27-Oic Acid*	3,6,24-Trihydroxy-12-Oleanen-27-Oic Acid*	Terpenoids	萜类	Triterpene	三萜	C30H48O5	489.36	201.16	488.35	[M+H]+	1	918963-82-3	-	782000	759682	641905	799188	780749	813167	797163	775071	691566	-	-	-
MEDP1613	Val-val	缬氨酸-缬氨酸	Amino acids and derivatives	氨基酸及其衍生物	Amino acids and derivatives	氨基酸及其衍生物	C10H20N2O3	217.15	72.08	216.147	[M+H]+	3	3918-94-3	-	2.71351e+07	2.74722e+07	2.77811e+07	7.77865e+06	9.08284e+06	8.91273e+06	2.03858e+07	21345240	1.99178e+07	-	-	-
PDP221087	1-(4-chlorophenyl)-4,4-dimethyl-3-[(1H-1,2,4-triazol-1-yl)methyl]pentane-1,3-diol	1-(4-氯苯基)-4,4-二甲基-3-[(1H-1,2,4-三唑-1-基)甲基]戊烷-1,3-二醇	Alkaloids	生物碱	Alkaloids	生物碱	C16H22ClN3O2	324.15	70.04	323.14	[M+H]+	2	-	-	608640	615395	577782	414970	412614	403379	500836	508279	504278	-	-	-
PDP151091	2α,3β,19α-trihydroxy-24-oxo-urs-12-en-oic acid	2α,3β,19α-三羟基-24-氧代-熊-12-烯-酸	Terpenoids	萜类	Triterpene	三萜	C30H46O6	503.33	457.34	502.329	[M+H]+	2	-	-	150692	215391	143477	115910	96353.7	83022.1	150101	171991	147175	-	-	-
lsdp210007	Elaeocarpucin D	Elaeocarpucin D	Terpenoids	萜类	Triterpene	三萜	C30H44O5	485.33	439.33	484.319	[M+H]+	2	-	-	441784	469491	437959	362879	255288	286263	383497	381643	430783	-	-	-
WapTKC095123	(4E,6E,11Z,13Z)-Hexadeca-4,6,11,13-Tetraen-1-ol	(4E,6E,11Z,13Z)-Hexadeca-4,6,11,13-Tetraen-1-ol	Others	其它类	Others	其它	C16H26O	235.21	81.07	234.198	[M+H]+	1	-	-	142824	98522.9	116194	250446	207002	234355	311655	209146	266679	-	-	-
Lmsp010222	19-Hydroxy-2-oxo-nor-A(3)-urs-12-en-28-oic acid (Rubuminatus A)	19-羟基-2-氧代-去甲基-A(3)-熊果-12-烯-28-酸 (Rubuminatus A)	Terpenoids	萜类	Triterpene	三萜	C29H44O4	457.33	203.14	456.324	[M+H]+	2	-	-	270901	287459	232599	343147	298233	340055	293180	288740	296526	-	-	-
MWS201444	Gln-Gly	L-谷氨酰胺-L-甘氨酸	Amino acids and derivatives	氨基酸及其衍生物	Amino acids and derivatives	氨基酸及其衍生物	C7H13N3O4	204.1	84.04	203.091	[M+H]+	3	2650-65-9	-	4.89234e+07	5.43658e+07	5.18332e+07	5.41119e+07	5.05927e+07	5.28602e+07	5.32603e+07	5.08294e+07	5.51119e+07	-	-	-
MWS201388	Asn-Hyp	L-天冬酰胺-L-羟脯氨酸	Amino acids and derivatives	氨基酸及其衍生物	Amino acids and derivatives	氨基酸及其衍生物	C9H15N3O5	246.11	141.07	245.101	[M+H]+	3	844640-50-2	-	121144	77128.6	75230.9	92679.4	100381	119288	114600	93290	95968.8	-	-	-
Lmbp005578	4-Hydroxy-8-sphingenine	脱水植物鞘氨醇	Lipids	脂质	Sphingolipids	鞘脂	C18H37NO3	316.28	60.04	315.277	[M+H]+	1	-	-	2.36818e+07	2.45779e+07	2.48887e+07	3.42312e+07	3.45519e+07	2.75895e+07	2.92939e+07	2.92285e+07	2.98377e+07	-	-	-
Lmsp102910	3-Hydroxyolean-12-ene-27,28-dioic acid (Cincholic acid)	3-羟基齐墩果-12-烯-27,28-二酸 (金鸡勒酸)	Terpenoids	萜类	Triterpene	三萜	C30H46O5	487.34	423.32	486.334	[M+H]+	3	5948-32-3	-	71957.4	72915	55586.4	46156.2	52160.1	50614.7	68401.2	53258.9	78676.2	-	-	-
pmp000336	3-O-Acetyl-16,26-dihydroxytrametenolic acid	3-O-乙酰基-16,26-二羟基栓菌酸	Terpenoids	萜类	Triterpene	三萜	C32H50O6	531.37	453.33	530.361	[M+H]+	3	-	-	36281.7	34447	38830.6	42043.2	43011.1	29355.5	44676.5	49324.8	43645.3	-	-	-
WapTKC124133	(R)-2-((1aR,1bS,5aS,6aS)-5a-hydroxy-1b-methyl-6-methylene-3-oxo-1,1a,1b,2,3,5a,6,6a-octahydrocyclopropa[a]inden-4-yl)propanoic acid	(R)-2-((1aR,1bS,5aS,6aS)-5a-hydroxy-1b-methyl-6-methylene-3-oxo-1,1a,1b,2,3,5a,6,6a-octahydrocyclopropa[a]inden-4-yl)propanoic acid	Terpenoids	萜类	Sesquiterpenoids	倍半萜	C15H18O4	263.13	123.08	262.121	[M+H]+	3	-	-	309137	336778	307883	223595	217339	207357	281460	282617	275511	-	-	-
MW0149670	Gln-Gln-Leu	谷酰氨-谷酰氨-亮氨酸	Amino acids and derivatives	氨基酸及其衍生物	Amino acids and derivatives	氨基酸及其衍生物	C16H29N5O6	388.21	145.05	387.212	[M+H]+	3	-	-	492901	658112	616390	476127	531180	493233	579960	578707	480510	-	-	-
pmp000453	(-)-Caaverine*	山矾碱*	Alkaloids	生物碱	Aporphine alkaloids	阿朴啡型生物碱	C17H17NO2	268.13	191.09	267.126	[M+H]+	1	6899-64-5	C09368	93275.1	106745	129788	96311.4	105589	68956.4	79713.7	95962.1	112621	-	C09368	-
Walp004752	2-Aminododecane-1,4-diol	2-氨基十二烷-1,4-二醇	Lipids	脂质	Sphingolipids	鞘脂	C12H27NO2	218.21	88.08	217.204	[M+H]+	1	-	-	58681.9	57983.5	31850.2	27634.8	39674.5	45108.9	58467.3	65543.9	59673.4	-	-	-
WapTKC025172	Ficumegasoside	Ficumegasoside	Terpenoids	萜类	Sesquiterpenoids	倍半萜	C24H38O11	503.25	209.15	502.241	[M+H]+	1	1275615-07-0	-	78381.2	77651.9	145722	61371.7	75666	87265.3	74243.4	93929.1	89282.5	-	-	-
Lmhp008833	LysoPC 16:1(2n isomer)*	溶血磷脂酰胆碱 16:1(2n异构)*	Lipids	脂质	LPC	溶血磷脂酰胆碱	C24H48NO7P	494.32	184.07	493.317	[M+H]+	1	-	-	2.45412e+07	2.91287e+07	2.63625e+07	1.04901e+07	1.11542e+07	1.13647e+07	2.15688e+07	2.05358e+07	2.14355e+07	-	-	-
WapTKC034567	9-Acetoxyfarnesol	9-Acetoxyfarnesol	Terpenoids	萜类	Sesquiterpenoids	倍半萜	C17H28O3	281.21	147.12	280.204	[M+H]+	3	74323-51-6	-	346553	337000	322211	429673	400984	376597	649365	689823	564235	-	-	-
Lcsp001899	Gly-Phe-Glu	甘氨酸-苯丙氨酸-谷氨酸	Amino acids and derivatives	氨基酸及其衍生物	Amino acids and derivatives	氨基酸及其衍生物	C16H21N3O6	352.15	177.1	351.143	[M+H]+	3	-	-	108042	80849.2	109964	48744.2	29724.1	57379.6	65571.5	90898.6	63417.7	-	-	-
MW0150822	His-Ala-Met	组氨酸-丙氨酸-蛋氨酸	Amino acids and derivatives	氨基酸及其衍生物	Amino acids and derivatives	氨基酸及其衍生物	C14H23N5O4S1	358.16	58.06	357.147	[M+H]+	3	-	-	941421	938027	968594	832406	1.14003e+06	1.98422e+06	1.33331e+06	1.3613e+06	1.34644e+06	-	-	-
Lcsp001861	Leu-Pro*	亮氨酰-脯氨酸*	Amino acids and derivatives	氨基酸及其衍生物	Amino acids and derivatives	氨基酸及其衍生物	C11H20N2O3	229.15	116.07	228.147	[M+H]+	1	-	-	4.46817e+07	4.70113e+07	4.41187e+07	1.19639e+07	1.20895e+07	1.2103e+07	3.34239e+07	3.39351e+07	3.21735e+07	-	-	-
PD0835571	Threoninyl-Isoleucine*	苏氨酰异亮氨酸*	Amino acids and derivatives	氨基酸及其衍生物	Amino acids and derivatives	氨基酸及其衍生物	C10H20N2O4	233.15	86.1	232.142	[M+H]+	1	-	-	2.9397e+06	3.94158e+06	3.39784e+06	435601	809058	613001	2.39397e+06	2.4417e+06	2.25955e+06	-	-	-
Walp006011	2-Aminotetradecane-1,4-diol	2-氨基十四烷-1,4-二醇	Lipids	脂质	Sphingolipids	鞘脂	C14H31NO2	246.24	88.08	245.236	[M+H]+	1	-	-	126927	127503	145065	53679.4	48719.2	48574.3	135399	140556	119628	-	-	-
PD0183899	4-(2-hydroxypropan-2-yl)-1,4a,6-trimethyl-2,3,4,7,8,8a-hexahydronaphthalen-1-ol	4-(2-hydroxypropan-2-yl)-1,4a,6-trimethyl-2,3,4,7,8,8a-hexahydronaphthalen-1-ol	Terpenoids	萜类	Sesquiterpenoids	倍半萜	C16H28O2	253.22	69.07	252.209	[M+H]+	1	-	-	143413	163999	118791	128800	120652	146223	154471	106597	119634	-	-	-
WapTKC053328	3,25-Epoxy-1,2,3-Trihydroxy-12-Ursen-28-Oic Acid*	3,25-Epoxy-1,2,3-Trihydroxy-12-Ursen-28-Oic Acid*	Terpenoids	萜类	Triterpene	三萜	C30H46O6	503.34	439.32	502.329	[M+H]+	1	192826-48-5	-	126668	92319.7	114658	100529	122610	118115	92054	133688	115764	-	-	-
MWS201449	Asn-Leu	L-天冬酰胺-L-亮氨酸	Amino acids and derivatives	氨基酸及其衍生物	Amino acids and derivatives	氨基酸及其衍生物	C10H19N3O4	246.14	141.1	245.138	[M+H]+	1	22601-71-4	-	4.60433e+06	4.97497e+06	4.19793e+06	2.65215e+06	2.89959e+06	2.62494e+06	4.05706e+06	3.97642e+06	3.71952e+06	-	-	-
WapTKC056239	3-Hydroxy-3,4-Seco-4(24),12-Oleanadiene-23,28-Dioic Acid*	3-Hydroxy-3,4-Seco-4(24),12-Oleanadiene-23,28-Dioic Acid*	Terpenoids	萜类	Triterpene	三萜	C30H46O5	487.34	423.33	486.334	[M+H]+	1	96386-63-9	-	477917	501027	485543	241574	199489	212898	429504	510068	445477	-	-	-
WapTKC050091	3,7-Dioxo-12-Oleanen-28-Oic Acid*	3,7-Dioxo-12-Oleanen-28-Oic Acid*	Terpenoids	萜类	Triterpene	三萜	C30H44O4	469.33	423.33	468.324	[M+H]+	1	113738-79-7	-	3.91793e+06	3.81667e+06	3.63532e+06	2.17177e+06	2.19507e+06	2.06236e+06	3.41862e+06	3.78726e+06	3.67613e+06	-	-	-
Jmwp003339	2-Phenylethy-1-O-β-D-glucoside	2-苯乙基-1-O-β-D-葡萄糖苷	Others	其它类	Alcohol compounds	醇类化合物	C14H20O6	285.13	123.04	284.126	[M+H]+	3	18997-54-1	-	335298	229271	200212	273330	270075	214035	220121	330003	301706	-	CM02879	MetMap172
Lcsp002875	Gly-Val-Phe	甘氨酸-缬氨酸-苯丙氨酸	Amino acids and derivatives	氨基酸及其衍生物	Amino acids and derivatives	氨基酸及其衍生物	C16H23N3O4	322.18	129.1	321.169	[M+H]+	3	82985-55-5	-	406557	318895	540139	102166	43506.6	108849	316612	246755	320356	-	-	-
Zbqp003125	Ile-Phe	L-异亮氨酸-L-苯丙氨酸	Amino acids and derivatives	氨基酸及其衍生物	Amino acids and derivatives	氨基酸及其衍生物	C15H22N2O3	279.17	86.1	278.163	[M+H]+	1	-	-	1.17088e+07	8.97131e+06	1.6523e+07	1.52683e+06	1.31751e+06	1.70042e+06	8.75006e+06	6.57657e+06	7.95207e+06	-	-	-
MW0152939	Lys-Gln-Ile	L-赖氨酸-L-谷氨酰胺-L-异亮氨酸	Amino acids and derivatives	氨基酸及其衍生物	Amino acids and derivatives	氨基酸及其衍生物	C17H33N5O5	388.25	89.06	387.248	[M+H]+	3	-	-	669403	631506	371669	800640	915860	579526	817667	890077	950588	-	-	-
Qmdp090204	O-Rnethylstepharinosine*	O-Rnethylstepharinosine*	Alkaloids	生物碱	Aporphine alkaloids	阿朴啡型生物碱	C19H23NO4	330.17	192.1	329.163	[M+H]+	1	-	-	2.65324e+06	2.52741e+06	3.23285e+06	2.64429e+06	3.11512e+06	3.17245e+06	2.68934e+06	2.68412e+06	2.32513e+06	-	-	-
Wdhp003929	(5R,11S)-7,8-dimethoxy-13-methyl-10,11-dihydro-5H-11,5-(epiminomethano)benzo[4',5']cyclohepta[1',2':4,5]benzo[1,2-d][1,3]dioxole	(5R,11S)-7,8-二甲氧基-13-甲基-10,11-二氢-5H-11,5-(表氨基甲烷)苯并[4,5']环庚[1,2':4,5]苯并[1,1-d][1,3]二恶英	Alkaloids	生物碱	Isoquinoline alkaloids	异喹啉类生物碱	C20H21NO4	340.15	295.1	339.147	[M+H]+	1	-	-	1.42988e+06	1.48603e+06	1.56492e+06	650216	708302	734017	1.28164e+06	1.1506e+06	1.12165e+06	-	-	-
Wdhp003746	(1s)-1-[(3-hydroxy-4-methoxyphenyl)methyl]-7-methoxy-2-methyl-3,4-dihydro-1h-isoquinolin-8-ol*	(1s)-1-[(3-羟基-4-甲氧基苯基)甲基]-7-甲氧基-2-甲基-3,4-二氢-1h-异喹啉-8-醇*	Alkaloids	生物碱	Isoquinoline alkaloids	异喹啉类生物碱	C19H23NO4	330.17	192.11	329.163	[M+H]+	2	-	-	2.16829e+06	2.05053e+06	3.0697e+06	2.30992e+06	2.31932e+06	2.49532e+06	2.7448e+06	2.38516e+06	2.71911e+06	-	-	-
Lcsp003132	Ala-Ile-Leu	丙氨酸-异亮氨酸-亮氨酸	Amino acids and derivatives	氨基酸及其衍生物	Amino acids and derivatives	氨基酸及其衍生物	C15H29N3O4	316.22	157.13	315.216	[M+H]+	1	-	-	859109	821837	854551	264590	301445	292413	658645	773254	684226	-	-	-
MW0153215	Lys-Abu-OH	Lys-Abu-OH	Amino acids and derivatives	氨基酸及其衍生物	Amino acids and derivatives	氨基酸及其衍生物	C15H21N3O6	340.15	263.07	339.143	[M+H]+	3	-	-	2.22043e+06	2.38467e+06	2.48748e+06	910577	1.00439e+06	1.071e+06	1.70542e+06	1.79747e+06	1.81314e+06	-	-	-
Zmxp002867	Chrysoeriol-5,7-di-O-glucoside	金圣草黄素-5,7-二-O-葡萄糖苷	Flavonoids	黄酮	Flavones	黄酮	C28H32O16	625.17	301.07	624.169	[M+H]+	3	-	-	157759	133102	193543	222273	185010	233163	216829	151732	229143	-	-	-
MWSmce704	5-Methyl-2-thiophenecarboxaldehyde	5-甲基-2-噻吩甲醛	Others	其它类	Aldehyde compounds	醛类化合物	C6H6OS	127.02	65.04	126.014	[M+H]+	3	13679-70-4	-	57669.6	59744.1	49655.1	35568.2	46687.2	24616.1	52588.9	44622.4	42450.6	-	-	-
Sazp003609	Zizyphusine	Zizyphusine	Alkaloids	生物碱	Isoquinoline alkaloids	异喹啉类生物碱	C20H24NO4+	342.17	265.09	342.171	[M]+	3	-	-	1.49447e+06	1.53649e+06	2.00451e+06	2.1386e+06	2.13629e+06	2.17955e+06	1.99328e+06	1.77657e+06	1.96072e+06	-	-	-
Wdhp003692	2,9,10-trimethoxy-6-methyl-5,6,6a,7-tetrahydro-4H-dibenzo[de,g]quinolin-1-ol	2,9,10-三甲氧基-6-甲基-5,6,6a,7-四氢-4H-二苯并[de,g]喹啉-1-醇	Alkaloids	生物碱	Isoquinoline alkaloids	异喹啉类生物碱	C20H23NO4	342.17	265.08	341.163	[M+H]+	3	-	-	1.55701e+06	1.46259e+06	1.84887e+06	2.06744e+06	2.06759e+06	2.13522e+06	1.85708e+06	1.75002e+06	2.02956e+06	-	-	-
pmp000541	Corydine	紫堇定碱	Alkaloids	生物碱	Aporphine alkaloids	阿朴啡型生物碱	C20H23NO4	342.17	297.11	341.163	[M+H]+	1	476-69-7	-	3.66789e+06	3.64963e+06	4.45328e+06	4.76851e+06	4.98736e+06	4.97219e+06	4.19752e+06	4.23681e+06	4.44788e+06	-	-	-
Wdsp003401	5-({6-methyl-2h,5h,7h,8h-[1,3]dioxolo[4,5-g]isoquinolin-5-yl}methyl)-2h-1,3-benzodioxol-4-ol	5-({6-甲基-2h,5h,7h,8h-[1,3]二氧基[4,5-g]异喹啉-5-基}甲基)-2h-1,3-苯并二氧基-4-醇	Alkaloids	生物碱	Isoquinoline alkaloids	异喹啉类生物碱	C19H19NO5	342.13	297.11	341.126	[M+H]+	3	-	-	4.22853e+06	3.92076e+06	4.60091e+06	5.15058e+06	5.31051e+06	5.27108e+06	4.38686e+06	4.33441e+06	4.48213e+06	-	-	-
MWStz095	Magnoflorine	木兰花碱	Alkaloids	生物碱	Aporphine alkaloids	阿朴啡型生物碱	C20H24NO4+	342.17	297.11	342.17	[M]+	1	2141-09-5	C09581	3.7595e+06	3.76699e+06	4.52591e+06	4.80272e+06	5.01981e+06	5.2462e+06	4.43867e+06	4.04743e+06	4.2904e+06	ko00950,ko01110	C09581	-
Lmmp003517	Solatuberenol A	Solatuberenol A	Others	其它类	Others	其它	C13H20O3	225.15	95.08	224.141	[M+H]+	2	-	-	1.03226e+06	1.07692e+06	652165	947910	1.05399e+06	794931	956804	1.17478e+06	977109	-	-	-
MWSHC2028	(1,3)-1-Methyl-1,2,3,4-tetrahydro-β-carboline-3-carboxylic acid*	(1,3)-1-甲基-1,2,3,4-四氢-β-咔啉-3-羧酸*	Alkaloids	生物碱	Plumerane	吲哚类生物碱	C13H14N2O2	231.11	158.1	230.106	[M+H]+	1	-	-	2.23846e+07	1.87591e+07	2.44503e+07	10907188	9.87697e+06	1.14055e+07	1.87355e+07	1.60434e+07	1.8093e+07	-	-	-
Labp003707	Glucosyl corchoionoside C	葡萄糖基黄麻诺苷 C	Terpenoids	萜类	Monoterpenoids	倍萜	C25H40O13	549.25	207.14	548.247	[M+H]+	2	-	-	690671	689695	593593	701776	694320	1.02146e+06	1.15274e+06	987547	1.12524e+06	-	-	-
MWSHC2027	(1R,3S)-1-Methyl-1,2,3,4-tetrahydro-β-carboline-3-carboxylic acid*	(1R,3S)-1-甲基-1,2,3,4-四氢-β-咔啉-3-羧酸*	Alkaloids	生物碱	Alkaloids	生物碱	C13H14N2O2	231.11	158.1	230.106	[M+H]+	1	42438-72-2	-	1.49603e+07	1.32925e+07	2.33117e+07	8.67098e+06	7.0273e+06	9.80217e+06	1.34195e+07	1.15038e+07	1.44072e+07	-	-	-
Lmqp001722	4,5-Epoxy-14-hydroxy sinomenine N-oxide	4,5-环氧-14-羟基青藤碱氮氧化物	Alkaloids	生物碱	Isoquinoline alkaloids	异喹啉类生物碱	C19H21NO6	360.15	315.09	359.137	[M+H]+	3	-	-	1.1982e+06	999857	1.41515e+06	771324	806065	812437	1.02425e+06	909611	920866	-	-	-
PDP155968	Stagonolide F	Stagonolide F	Terpenoids	萜类	Monoterpenoids	倍萜	C10H16O3	185.12	81.07	184.11	[M+H]+	1	-	-	1.03509e+06	989795	729827	410005	244554	403894	680334	663928	754901	-	-	-
PDP016691	5-O-Methyldihydroquercetin-7-glucoside	5-O-甲基二氢槲皮素-7-葡萄糖苷	Flavonoids	黄酮	Flavonols	黄酮醇	C22H24O12	481.13	319.08	480.127	[M+H]+	2	-	-	222593	202808	228925	85920.9	106563	71585.2	197403	140882	137602	-	-	-
pmb0864	LysoPE 14:0*	溶血磷脂酰乙醇胺 14:0*	Lipids	脂质	LPE	溶血磷脂酰乙醇胺	C19H40NO7P	426.26	285.24	425.254	[M+H]+	1	-	-	1.20589e+06	1.30802e+06	1.13554e+06	83329.2	70058.2	87107.6	731113	621375	697714	-	-	-
Rfn07045	4,2',3',4'-Tetrahydroxychalcone*	4,2'，3'，4'-四羟基查尔酮*	Flavonoids	黄酮	Chalcones	查耳酮	C15H12O5	273.07	153.02	272.068	[M+H]+	1	-	-	99419.6	70489.7	94060.2	150643	110175	97144.5	109506	125701	88623.9	-	-	-
MWSmce541	Cinnamoylglycine	肉桂酰甘氨酸	Amino acids and derivatives	氨基酸及其衍生物	Amino acids and derivatives	氨基酸及其衍生物	C11H11NO3	206.08	131.05	205.074	[M+H]+	3	16534-24-0	-	1.31785e+06	1.41183e+06	1.28389e+06	794518	885336	751546	1.17593e+06	1.20872e+06	1.11615e+06	-	-	-
WapTKC025313	Icariside B7*	Icariside B7*	Terpenoids	萜类	Sesquiterpenoids	倍半萜	C25H42O11	519.28	211.17	518.273	[M+H]+	1	117596-84-6	-	275229	355967	235986	126349	174251	162069	288426	216217	216732	-	-	-
Lmhp009497	LysoPE 20:4*	溶血磷脂酰乙醇胺 20:4*	Lipids	脂质	LPE	溶血磷脂酰乙醇胺	C25H44NO7P	502.29	361.27	501.286	[M+H]+	2	-	-	179812	245685	201943	25298.4	31483.7	28255.9	171841	157701	152561	-	-	-
WapTKC121645	Cupresin B*	Cupresin B*	Terpenoids	萜类	Ditepenoids	二萜	C18H28O2	277.22	93.07	276.209	[M+H]+	2	-	-	2.07212e+06	2.17405e+06	2.07132e+06	1.07903e+07	1.05218e+07	1.10147e+07	5.00476e+06	4.90526e+06	5.15514e+06	-	-	-
WapTKC157543	13-(methoxymethyl)-10,11,11-trimethyltetracyclo[8.2.1.01,5.08,12]tridec-6-en-13-ol	13-(methoxymethyl)-10,11,11-trimethyltetracyclo[8.2.1.01,5.08,12]tridec-6-en-13-ol	Terpenoids	萜类	Sesquiterpenoids	倍半萜	C18H28O2	277.21	93.07	276.209	[M+H]+	1	-	-	2.13324e+06	2.30414e+06	2.10596e+06	1.08485e+07	1.10094e+07	1.09394e+07	4.96462e+06	4.73846e+06	5.16154e+06	-	-	-
Lmhp008688	LysoPE 20:5	溶血磷脂酰乙醇胺 20:5	Lipids	脂质	LPE	溶血磷脂酰乙醇胺	C25H42NO7P	500.28	359.26	499.27	[M+H]+	2	-	-	553050	588691	575026	26035.1	25036.9	29897.5	448465	483752	465723	-	-	-
WapTKC064562	3,6,7-Trihydroxy-12-Oleanen-27-Oic Acid	3,6,7-Trihydroxy-12-Oleanen-27-Oic Acid	Terpenoids	萜类	Triterpene	三萜	C30H48O5	489.36	453.34	488.35	[M+H]+	2	1192706-45-8	-	193264	274511	182126	264604	188219	276246	244947	179364	237420	-	-	-
Wdsp002609	4-benzene-1,2-diol	4-苯-1,2-二醇	Alkaloids	生物碱	Isoquinoline alkaloids	异喹啉类生物碱	C18H21NO4	316.15	178.09	315.147	[M+H]+	3	-	-	327842	322719	327471	336643	284035	377384	377483	283009	283027	-	-	-
HJAP166	Stepharine	光千金藤碱	Alkaloids	生物碱	Isoquinoline alkaloids	异喹啉类生物碱	C18H19NO3	298.14	192.1	297.137	[M+H]+	1	2810-21-1	-	4.9534e+07	5.30942e+07	5.53599e+07	3.36888e+07	3.87687e+07	3.76191e+07	4.35032e+07	4.95912e+07	4.44093e+07	-	-	-
Sazp003630	3'-Hydroxy-N-methyl-(S)-coclaurine	3'-羟基-N-甲基乌药碱	Alkaloids	生物碱	Isoquinoline alkaloids	异喹啉类生物碱	C18H21NO4	316.15	178.09	315.147	[M+H]+	3	1936-17-0	C05202	276897	201587	460550	284382	207469	321921	299246	250535	346491	ko00950,ko01100,ko01110	C05202	-
Qmjp110320	Mangochinine	Mangochinine	Alkaloids	生物碱	Alkaloids	生物碱	C19H22NO4+	328.15	297.11	328.154	[M]+	2	209115-67-3	-	195803	242203	214172	272110	296070	414099	256924	222302	219938	-	-	-
Lacp003267	(S)-Tembetarine	甲基网叶番荔枝碱	Alkaloids	生物碱	Isoquinoline alkaloids	异喹啉类生物碱	C20H26NO4+	344.19	175.08	344.186	[M]+	1	18446-73-6	C21491	9.42921e+06	8.21712e+06	1.34379e+07	1.03524e+07	9.32578e+06	1.25275e+07	1.04239e+07	8.64561e+06	9.0789e+06	-	C21491	-
Lmwp102016	Erythroculine*	刺桐枯林碱*	Alkaloids	生物碱	Alkaloids	生物碱	C20H25NO4	344.19	58.07	343.178	[M+H]+	1	-	-	1.11032e+07	9.49841e+06	1.33656e+07	1.12096e+07	1.0832e+07	1.30692e+07	1.1192e+07	1.01115e+07	1.05497e+07	-	-	-
Lmlp001545	3',6-Dihydroxy-4',7-dimethoxyl-N,N-dimethyltetrahydroisoquinoline*	3',6-二羟基-4',7-二甲氧基-N,N-二甲基四氢异喹啉*	Alkaloids	生物碱	Isoquinoline alkaloids	异喹啉类生物碱	C20H25NO4	344.19	299.13	343.178	[M+H]+	1	-	-	2.22619e+07	2.21032e+07	2.5423e+07	2.34858e+07	2.44268e+07	2.53786e+07	2.47015e+07	2.28736e+07	2.28917e+07	-	-	-
PD0581576	Picrocrocinic acid	Picrocrocinic acid	Terpenoids	萜类	Monoterpenoids	倍萜	C16H26O8	347.17	185.12	346.163	[M+H]+	3	62218-53-5	-	146894	146936	156037	118386	95634.7	101739	155601	186234	147156	-	-	-
Wasyqp3230	4-O-Feruloyl Aminogalactitol	4-O-阿魏酰氨基半乳糖醇	Phenolic acids	酚酸类	Phenolic acids	酚酸类	C16H23NO9	374.15	177.05	373.137	[M+H]+	1	-	-	1.64653e+06	1.82429e+06	1.029e+06	1.3195e+06	1.43021e+06	1.12813e+06	1.54854e+06	1.42276e+06	1.40592e+06	-	-	-
Waptp03409	6-Hydroxy-7-Methoxychromanon*	6-羟基-7-甲氧基苯并二氢吡喃*	Lignans and Coumarins	木脂素和香豆素	Coumarins	香豆素	C10H10O4	195.06	117.03	194.057	[M+H]+	2	-	-	189534	142721	141440	144891	160887	106290	104819	163665	91518.1	-	-	-
Waptp03252	Procyanidin B7	原花青素 B7	Tannins	鞣质	Proanthocyanidins	原花青素	C30H26O12	579.15	127.04	578.142	[M+H]+	1	-	-	445723	386882	473194	375025	320127	482192	451077	410475	370096	-	-	-
MWS201421	Met-Phe	L-蛋氨酸-L-苯丙氨酸	Amino acids and derivatives	氨基酸及其衍生物	Amino acids and derivatives	氨基酸及其衍生物	C14H20N2O3S	297.13	104.06	296.12	[M+H]+	2	14492-14-9	-	436095	417184	603270	40087	35177.5	30244.9	262812	216093	249003	-	-	-
pmp000695	Swertiamarin	獐牙菜苦苷	Terpenoids	萜类	Monoterpenoids	倍萜	C16H22O10	375.13	177.05	374.121	[M+H]+	3	17388-39-5	C09800	115765	129730	118388	119940	140017	121794	98347.3	129202	132010	-	C09800	-
MW0144680	Ala-Met-Phe	L-丙氨酰-L-甲硫氨酰-L-苯丙氨酸	Amino acids and derivatives	氨基酸及其衍生物	Amino acids and derivatives	氨基酸及其衍生物	C17H25N3O4S1	368.16	159.09	367.157	[M+H]+	3	-	-	559264	539996	757633	102570	122181	125036	433756	368824	421886	-	-	-
Qmjp110317	Xylopinidine	Xylopinidine	Alkaloids	生物碱	Alkaloids	生物碱	C20H26NO4+	344.19	299.13	344.186	[M]+	2	-	-	9.00501e+06	8.17576e+06	8.28408e+06	9.44163e+06	1.01552e+07	9.77037e+06	9.75344e+06	9.53439e+06	1.00754e+07	-	-	-
PDP210926	1,3,8-trimethyl-2,3,6,7-tetrahydro-1H-purine-2,6-dione*	1,3,8-三甲基-2,3,6,7-四氢-1H-嘌呤-2,6-二酮*	Alkaloids	生物碱	Alkaloids	生物碱	C8H10N4O2	195.09	138.07	194.08	[M+H]+	1	-	-	4.48421e+06	406943	1.08182e+07	1.97104e+06	1.29929e+06	1.93815e+06	3.70302e+06	3.26711e+06	4.23297e+06	-	-	-
Cmyp003021	Codamine*	可达明碱*	Alkaloids	生物碱	Isoquinoline alkaloids	异喹啉类生物碱	C20H25NO4	344.19	299.13	343.178	[M+H]+	1	21040-59-5	-	2.95487e+07	2.76955e+07	2.66161e+07	3.25912e+07	3.01044e+07	3.06665e+07	3.20837e+07	2.93888e+07	3.07043e+07	-	-	-
PDP151763	Isorhamnetin-3-O-rutinoside-7-O-glucoside*	异鼠李素-3-O-芸香糖苷-7-O-葡萄糖苷*	Flavonoids	黄酮	Flavonols	黄酮醇	C34H42O21	787.23	479.12	786.222	[M+H]+	1	55481-91-9	-	533256	472472	730700	396821	404175	387095	526263	483506	520617	-	-	-
Zmsp003339	Rhamnocitrin-4'-O-glucoside-3-O-glucosyl(1→4)glucoside	鼠李柠檬素-4'-O-葡萄糖苷-3-O-葡萄糖基(1→4)葡萄糖苷	Flavonoids	黄酮	Flavonols	黄酮醇	C34H42O21	787.23	317.07	786.222	[M+H]+	1	-	-	196246	139277	317616	266880	274327	278911	264668	305443	263866	-	-	-
PDP247675	1-(4-hydroxy-3-methoxyphenyl)decan-5-yl acetate	1-(4-羟基-3-甲氧基苯基)-5-癸醇乙酸酯	Others	其它类	Others	其它	C19H30O4	323.22	137.06	322.214	[M+H]+	1	-	-	181390	263628	205830	498228	531095	546598	548230	496510	579793	-	-	-
lsdp210009	Elaeocarpucin F	Elaeocarpucin F	Terpenoids	萜类	Triterpene	三萜	C30H48O5	489.36	205.16	488.35	[M+H]+	2	-	-	675485	589567	526901	815586	662151	606148	755744	592944	685193	-	-	-
Qakp009426	Meliasenin D	Meliasenin D	Terpenoids	萜类	Triterpene	三萜	C30H44O5	485.32	449.3	484.319	[M+H]+	2	1221262-79-8	-	146009	172703	112733	79503.2	70960.3	79690.1	156551	114437	105820	-	-	-
Lcfp121057	Ile-Gly-Thr	异亮氨酸-甘氨酸-酪氨酸	Amino acids and derivatives	氨基酸及其衍生物	Amino acids and derivatives	氨基酸及其衍生物	C12H23N3O5	290.17	143.12	289.164	[M+H]+	1	-	-	1.45387e+06	1.59333e+06	1.42152e+06	263195	240106	260361	1.0856e+06	1.09937e+06	1.03879e+06	-	-	-
Cmyp001700	Hydrohydrastinine	氢化白毛莨分碱	Alkaloids	生物碱	Isoquinoline alkaloids	异喹啉类生物碱	C11H13NO2	192.1	177.08	191.095	[M+H]+	1	494-55-3	-	3.52776e+06	3.55427e+06	3.47916e+06	3.17045e+06	2.94674e+06	3.0349e+06	3.21148e+06	3.01114e+06	3.21633e+06	-	-	-
MWStz039	(S)-Coclaurine*	乌药碱*	Alkaloids	生物碱	Isoquinoline alkaloids	异喹啉类生物碱	C17H19NO3	286.14	107.05	285.137	[M+H]+	1	486-39-5	C06161	134018	99895	106426	178831	197195	210971	155982	147628	157064	ko00950,ko01100,ko01110	C06161	-
Wdsp003546	2-methyl-1betah-coclaurine	2-甲基-1贝塔-衡州乌药碱	Alkaloids	生物碱	Isoquinoline alkaloids	异喹啉类生物碱	C18H21NO3	300.16	107.16	299.152	[M+H]+	3	-	-	284888	145712	283339	311047	297954	407384	291550	197808	219575	-	-	-
Wbtp003341	(3,5-dihydroxyphenyl)-(4-hydroxy-2,6-dimethoxyphenyl)methanone	(3,5-二羟基苯基)-(4-羟基-2,6-二甲氧基苯基)甲酮	Others	其它类	Ketone compounds	酮类化合物	C15H14O6	291.09	139.04	290.079	[M+H]+	1	-	-	158595	178432	165468	166076	150143	503526	168284	180636	140238	-	-	-
PD1013337	L-Aspartyl-L-Tryptophan	L-天门冬氨酰-L-色氨酸	Amino acids and derivatives	氨基酸及其衍生物	Amino acids and derivatives	氨基酸及其衍生物	C15H17N3O5	320.13	188.07	319.117	[M+H]+	1	-	-	1.25223e+06	1.22554e+06	898501	496873	580263	419516	831549	945516	778416	-	-	-
Sadp004598	L-phenylalanyl-L-proline	L-苯丙氨酰-L-脯氨酸	Amino acids and derivatives	氨基酸及其衍生物	Amino acids and derivatives	氨基酸及其衍生物	C14H18N2O3	263.14	120.08	262.132	[M+H]+	1	-	-	1.68102e+07	1.67751e+07	1.76605e+07	3.6598e+06	3.62944e+06	3.42695e+06	1.18956e+07	1.18244e+07	1.0971e+07	-	-	-
Lcsp002568	Val-Ile-Val	缬氨酸-异亮氨酸-缬氨酸	Amino acids and derivatives	氨基酸及其衍生物	Amino acids and derivatives	氨基酸及其衍生物	C16H31N3O4	330.24	185.16	329.231	[M+H]+	1	-	-	1.47857e+06	1.41526e+06	1.68957e+06	234314	192537	269777	1061110	987959	1.01113e+06	-	-	-
Lcsp003475	Pro-Val-Leu	脯氨酰-缬氨酰-亮氨酸	Amino acids and derivatives	氨基酸及其衍生物	Amino acids and derivatives	氨基酸及其衍生物	C16H29N3O4	328.22	169.14	327.216	[M+H]+	3	-	-	502428	535009	494846	53729.5	69590	65610.4	327687	294601	292438	-	-	-
Sadp005928	Staphylin*	叶含省油素*	Others	其它类	Chromone	色酮类	C16H18O9	355.1	193.05	354.095	[M+H]+	2	58108-99-9	-	2.1167e+06	2.1246e+06	1.73878e+06	227587	281690	312865	1.4721e+06	1.40915e+06	1.38842e+06	-	-	-
PDP151683	Kaempferol 3-(2G-rhamnosylgentiobioside)*	山奈酚 3-（2G-鼠李糖基龙胆二糖苷）*	Flavonoids	黄酮	Flavonols	黄酮醇	C33H40O20	757.22	287.05	756.211	[M+H]+	1	55780-30-8	-	527234	243410	1.07128e+06	776203	481209	1.29636e+06	756426	428642	753761	-	-	-
PDP221023	quercetin-3-O-pentosyl-7-O-hexoside	槲皮素-3-O-戊糖基-7-O-己糖苷	Flavonoids	黄酮	Flavonols	黄酮醇	C26H28O16	597.15	303.05	596.138	[M+H]+	2	-	-	563187	676122	259657	428482	481118	347512	450848	498080	500146	-	-	-
PDP281283	3-{[6-({[2,4-dihydroxy-5-(hydroxymethyl)oxolan-3-yl]oxy}methyl)-3,4,5-trihydroxyoxan-2-yl]oxy}-2-(3,4-dihydroxyphenyl)-5,7-dihydroxy-4H-chromen-4-one*	3-{[6-({[2,4-二羟基-5-(羟甲基)氧杂环戊烷-3-基]氧基}甲基)-3,4,5-三羟基氧杂环戊烷-2-基]氧基}-2-(3,4-二羟基苯基)-5,7-二羟基-4H-色满-4-酮*	Flavonoids	黄酮	Flavonols	黄酮醇	C26H28O16	597.14	303.05	596.138	[M+H]+	1	-	-	726359	622864	416254	528597	595133	377117	624071	595657	585125	-	-	-
Zmgp003335	Okanin-3',4'-di-O-glucoside*	奥卡宁-3',4'-二-O-葡萄糖苷*	Flavonoids	黄酮	Chalcones	查耳酮	C27H32O16	613.17	289.07	612.169	[M+H]+	2	-	-	203089	218242	125150	318326	387716	219719	260714	218161	206275	-	-	-
PDP034555	Aromadendrin 3,7-diglucoside*	香橙素 3,7-二葡萄糖苷*	Flavonoids	黄酮	Flavanonols	二氢黄酮醇	C27H32O16	613.17	289.07	612.169	[M+H]+	2	-	-	225752	280601	132775	276252	342703	209958	218664	233341	259086	-	-	-
Zbsp003249	Orientin-6-C-arabinoside	荭草素-6-C-阿拉伯糖苷	Flavonoids	黄酮	Flavones	黄酮	C26H28O15	581.15	443.1	580.143	[M+H]+	3	-	-	50359.2	43811.7	13454.6	26881	25262.7	23525.8	31886.7	42958.5	21890.3	-	-	-
Lhmp122104	Diferuloyl caffeic acid	二阿魏酰咖啡酸	Others	其它类	Others	其它	C29H24O10	533.15	177.05	532.137	[M+H]+	3	-	-	54600.8	46435.2	169910	240238	164753	341849	119402	99589	112834	-	-	-
Safp004167	N6,N6-Dimethyladenosine	N6,N6-二甲基腺苷	Amino acids and derivatives	氨基酸及其衍生物	Amino acids and derivatives	氨基酸及其衍生物	C12H17N5O4	296.14	164.09	295.128	[M+H]+	1	-	C03416	1.75244e+06	1.74329e+06	809977	584002	593480	343383	1.29115e+06	1.37405e+06	1.09532e+06	-	C03416	-
MW0144585	Ala-His-Ala	L-丙氨酰-L-组氨酰-L-丙氨酸	Amino acids and derivatives	氨基酸及其衍生物	Amino acids and derivatives	氨基酸及其衍生物	C12H19N5O4	298.14	192.11	297.144	[M+H]+	3	-	-	7.02131e+07	6.84391e+07	5.99198e+07	5.3435e+07	5.44865e+07	4.75815e+07	6.64499e+07	6.17457e+07	6.60099e+07	-	-	-
Wbsp103327	(8R)-9-hydroxy-8-(hydroxymethyl)-6-methoxy-8-methylpyrano[2,3-f]chromen-2-one	(8R)-9-羟基-8-(羟甲基)-6-甲氧基-8-甲基吡喃并[2,3-f]色烯-2-酮	Terpenoids	萜类	Terpene	萜类	C15H14O6	291.09	139.04	290.079	[M+H]+	3	-	-	122885	155019	141162	206338	133446	425694	182594	171133	146706	-	-	-
MWS201400	Val-Trp	L-缬氨酸-L-色氨酸	Amino acids and derivatives	氨基酸及其衍生物	Amino acids and derivatives	氨基酸及其衍生物	C16H21N3O3	304.17	188.07	303.158	[M+H]+	1	24587-37-9	-	2.28559e+06	2.30767e+06	2.97923e+06	532809	478966	515146	1.70628e+06	1.55402e+06	1.61108e+06	-	-	-
PDP054030	Phloracetophenone 4'-O-glucoside	Phloracetophenone 4'-O-glucoside	Others	其它类	Others	其它	C14H18O9	331.1	169.05	330.095	[M+H]+	3	-	-	137736	80007.1	109870	79238.3	180735	109762	106445	159403	127903	-	-	-
Lmlp001567	4'-Hydroxy-6,7-dimethoxyl-N,N-dimethyltetrahydroisoquinoline	4'-羟基-6,7-二甲氧基-N,N-二甲基四氢异喹啉	Alkaloids	生物碱	Isoquinoline alkaloids	异喹啉类生物碱	C20H25NO3	328.19	313.13	327.183	[M+H]+	3	-	-	5.04616e+06	4.92486e+06	5.61169e+06	5.5889e+06	5.53726e+06	5.96747e+06	5.34724e+06	4.93613e+06	5.80833e+06	-	-	-
MW0155322	Phe-Pro-Val	苯丙氨酰-脯氨酰-缬氨酸	Amino acids and derivatives	氨基酸及其衍生物	Amino acids and derivatives	氨基酸及其衍生物	C19H27N3O4	362.21	158.12	361.2	[M+H]+	3	-	-	553700	457061	718522	1.22991e+06	1.01429e+06	1.63456e+06	838955	719952	894483	-	-	-
MW0150999	His-Leu-Thr	组氨酸-亮氨酸-苏氨酸	Amino acids and derivatives	氨基酸及其衍生物	Amino acids and derivatives	氨基酸及其衍生物	C16H27N5O5	370.21	159.1	369.201	[M+H]+	3	-	-	1.26453e+06	1.32609e+06	1.01357e+06	1.182e+06	1.48318e+06	1.23918e+06	1.38789e+06	1.34264e+06	1.17897e+06	-	-	-
MW0145273	Arg-Asn-Gly	L-精氨酰-L-天冬酰胺-甘氨酸	Amino acids and derivatives	氨基酸及其衍生物	Amino acids and derivatives	氨基酸及其衍生物	C12H23N7O5	346.19	201.12	345.176	[M+H]+	3	-	-	888567	749373	1.76572e+06	178433	121188	290884	742864	561825	866074	-	-	-
Safp004078	6,8-Di-C-glucopyranosylnaringenin	6,8-二-C-吡喃糖基柚皮苷	Flavonoids	黄酮	Flavones	黄酮	C27H32O15	597.18	459.13	596.174	[M+H]+	1	-	-	1.70321e+06	1.31897e+06	2.58383e+06	1.57091e+06	1.40384e+06	2.5037e+06	1.95909e+06	1.15983e+06	1.92403e+06	-	-	-
Zmgp002917	Okanin-4'-O-glucosyl-O-glucoside*	奥卡宁-4'-O-葡萄糖苷-O-葡萄糖苷*	Flavonoids	黄酮	Chalcones	查耳酮	C27H32O16	613.17	289.07	612.169	[M+H]+	2	-	-	114813	128387	183373	226622	141285	336802	190235	130979	211941	-	-	-
PDP139729	(2-aminoethoxy)({3-hydroxy-2-[(9E)-octadec-9-enoyloxy]propoxy})phosphinic acid*	(2-aminoethoxy)({3-hydroxy-2-[(9E)-octadec-9-enoyloxy]propoxy})phosphinic acid*	Lipids	脂质	LPE	溶血磷脂酰乙醇胺	C23H46NO7P	480.31	339.29	479.301	[M+H]+	2	-	-	6.11319e+07	6.93625e+07	6.14033e+07	7.35304e+06	7.41797e+06	7.24246e+06	4.81617e+07	4.54387e+07	4.69358e+07	-	-	-
mws0982	N-Methylhistamine	1-甲基组胺	Alkaloids	生物碱	Alkaloids	生物碱	C6H11N3	126.1	68.05	125.095	[M+H]+	3	501-75-7	C05127	67627.9	72111.5	60513.6	73717.3	75293.4	53587.6	59205.4	56790.5	61842	ko00340,ko01100	C05127	-
Lmhp009349	LysoPE 20:4(2n isomer)*	溶血磷脂酰乙醇胺 20:4(2n异构)*	Lipids	脂质	LPE	溶血磷脂酰乙醇胺	C25H44NO7P	502.29	361.27	501.286	[M+H]+	2	-	-	195943	241833	242051	29195	36381.7	16458.9	226782	162051	181353	-	-	-
Lcsp012679	linolenoyl ethanolamine	亚麻酰乙醇胺	Lipids	脂质	LPE	溶血磷脂酰乙醇胺	C20H35NO2	322.27	62.06	321.267	[M+H]+	1	57086-93-8	-	76215	108533	99846.4	127242	111911	132224	129116	116297	125482	-	-	-
Zmmp001941	Hydroxythreonine xyloside	羟基苏氨酸 木糖苷	Amino acids and derivatives	氨基酸及其衍生物	Amino acids and derivatives	氨基酸及其衍生物	C9H17NO8	268.1	136.06	267.095	[M+H]+	1	-	-	1.94662e+07	1.9783e+07	1.93936e+07	624437	702794	739756	1.25239e+07	1.29517e+07	1.28402e+07	-	-	-
Wcjp001256	9-Alpha-Ribofuranosyladenine*	9-Alpha-核糖基腺嘌呤*	Nucleotides and derivatives	核苷酸及其衍生物	Nucleotides and derivatives	核苷酸及其衍生物	C10H13N5O4	268.1	136.06	267.097	[M+H]+	1	235764-37-1	-	1.93938e+07	2.10922e+07	1.98279e+07	700398	628123	691829	1.24791e+07	1.28326e+07	1.2489e+07	-	-	-
Lmsp004915	Cernuoside*	锤石松黄酮苷*	Flavonoids	黄酮	Aurones	橙酮类	C21H20O11	449.11	287.06	448.101	[M+H]+	1	480-69-3	-	1.46559e+06	809186	1.52714e+06	4.17973e+06	3.52791e+06	3.77385e+06	1.49832e+06	1.98883e+06	2.03146e+06	-	CM01866	MetMap144
Zmhp003322	Isovitexin-2''-O-(6'''-p-coumaroyl)glucoside	异牡荆素-2''-O-(6'''-对香豆酰)葡萄糖苷	Flavonoids	黄酮	Flavones	黄酮	C36H36O17	741.2	433.11	740.195	[M+H]+	3	-	-	40920	67813.4	71954.4	49392	72970.5	45254	84672.5	61205.9	70536.8	-	-	-
MWStz735	Ganoderal A	灵芝醛A	Terpenoids	萜类	Triterpene	三萜	C30H44O2	437.34	391.33	436.334	[M+H]+	1	104700-98-3	-	563391	752177	510161	540325	504474	564664	578283	605336	642416	-	-	-
MWStz620	Echinocystic acid	3,16-二羟基齐墩果-12-烯-28-酸 (刺囊酸)	Terpenoids	萜类	Triterpene	三萜	C30H48O4	473.36	427.36	472.355	[M+H]+	2	510-30-5	C08942	156768	110347	134845	160437	145631	185866	178626	158476	146332	ko00999,ko01100,ko01110	C08942	-
Zmhp003514	6,7,8-Tetrahydroxy-5-methoxyflavone*	6,7,8-三羟基-5-甲氧基黄酮*	Flavonoids	黄酮	Flavones	黄酮	C16H12O6	301.07	286.05	300.063	[M+H]+	1	-	-	166278	115137	86540	183049	199772	301435	208972	218234	189661	-	-	-
Lhjp110329	6-Hydroxy-3-epi-oleanolic acid*	6-羟基-3-表-齐墩果酸*	Terpenoids	萜类	Triterpene	三萜	C30H48O4	473.36	191.18	472.355	[M+H]+	2	-	-	211544	236750	214856	237883	216044	273929	202651	157458	151832	-	-	-
MWSHC20114	5,7,2'-Trihydroxy-8-methoxyflavone; Scutevulin*	5,7,2'-三羟基-8-甲氧基黄酮; 半枝莲素*	Flavonoids	黄酮	Flavones	黄酮	C16H12O6	301.07	286.05	300.063	[M+H]+	1	80713-32-2	-	166112	148709	123368	238591	220404	331620	201335	222458	233836	-	CM00887	MetMap110
Wbmp007967	Vitexifolin F	Vitexifolin F	Terpenoids	萜类	Ditepenoids	二萜	C22H36O4	365.27	365.27	364.261	[M+H]+	3	-	-	1.19003e+06	2.23282e+06	1.84162e+06	1.91933e+06	1.94076e+06	2.5559e+06	918621	2.18989e+06	2.04291e+06	-	-	-
Walp007214	2-Aminohexadecane-1,5,6-triol	2-氨基十六烷-1,5,6-三醇	Lipids	脂质	Sphingolipids	鞘脂	C16H35NO3	290.27	88.08	289.262	[M+H]+	1	-	-	99072.6	63161.9	83647.8	82349	77901.1	91816.6	87260.6	81222.1	93815.3	-	-	-
Sasp013729	MG(18:0/0:0/0:0)	MG(18:0/0:0/0:0)	Lipids	脂质	Free fatty acids	游离脂肪酸	C21H42O4	359.32	341.31	358.308	[M+H]+	1	22610-61-3	-	247353	271285	433526	172178	292237	163357	136726	85562.1	148508	-	-	-
Lmhp009129	LysoPC 15:0(2n isomer)*	溶血磷脂酰胆碱 15:0(2n异构)*	Lipids	脂质	LPC	溶血磷脂酰胆碱	C23H48NO7P	482.32	184.07	481.317	[M+H]+	1	-	-	227761	278426	225049	62552.2	46473.6	46279	162296	160818	202280	-	-	-
PD0650935	1-(hydroxymethyl)-7,7-dimethylbicyclo[2.2.1]heptan-2-one*	1-（羟甲基）-7,7-二甲基二环[2.2.1]庚烷-2-酮*	Terpenoids	萜类	Monoterpenoids	倍萜	C10H16O2	169.12	81.07	168.115	[M+H]+	1	107243-99-2	-	3.12954e+06	3.24826e+06	2.97852e+06	291680	241460	272223	2.05264e+06	2.05452e+06	2.04524e+06	-	-	-
WapTKC021000	4,8-Epoxy-P-Menth-1-En-3-ol	4,8-Epoxy-P-Menth-1-En-3-ol	Terpenoids	萜类	Monoterpenoids	倍萜	C10H16O2	169.12	67.05	168.115	[M+H]+	1	263844-44-6	-	2.54941e+06	2.4036e+06	2.51476e+06	260393	256138	233155	1.69055e+06	1.73713e+06	1.62811e+06	-	-	-
PD0296445	2-(4-Methoxybenzylidene)imino-2-deoxy-D-glucopyranose	2-(4-甲氧基亚苄基)亚氨基-2-脱氧-D-吡喃葡萄糖	Alkaloids	生物碱	Alkaloids	生物碱	C14H19NO6	298.13	136.06	297.121	[M+H]+	3	-	-	3.97268e+06	3.47164e+06	4.50029e+06	1.98834e+06	1.63098e+06	1.85339e+06	3.04357e+06	3.634e+06	3.31318e+06	-	-	-
MW0109185	Phe-Met	苯丙氨酰-蛋氨酸	Amino acids and derivatives	氨基酸及其衍生物	Amino acids and derivatives	氨基酸及其衍生物	C14H20N2O3S	297.13	120.08	296.12	[M+H]+	3	15080-84-9	-	449346	470788	503498	48027.6	48482.4	40948.9	266100	371226	260860	-	-	-
Qmdp090307	Asimilobine-2-O-β-D-glucoside	Asimilobine-2-O-β-D-glucoside	Alkaloids	生物碱	Aporphine alkaloids	阿朴啡型生物碱	C23H27NO7	430.18	251.11	429.179	[M+H]+	2	-	-	2.66827e+06	2.46848e+06	2.52825e+06	1.58922e+06	1.46155e+06	1.55987e+06	2.27581e+06	2.35768e+06	2.29607e+06	-	-	-
Wasyqp3073	p-Coumaroyl Aminogalactitol	对香豆酰氨基半乳糖醇	Phenolic acids	酚酸类	Phenolic acids	酚酸类	C15H21NO8	344.13	147.04	343.127	[M+H]+	3	-	-	1.82229e+07	2.02794e+07	1.75875e+07	1.57603e+07	1.6083e+07	1.58132e+07	1.7862e+07	1.82079e+07	1.8516e+07	-	-	-
MW0156889	Ser-Pro-Glu	丝氨酰-脯氨酰-谷氨酸	Amino acids and derivatives	氨基酸及其衍生物	Amino acids and derivatives	氨基酸及其衍生物	C13H21N3O7	332.13	107.05	331.138	[M+H]+	3	-	-	478874	535034	408803	253759	309335	299497	476696	445845	415280	-	-	-
MW0150516	Gly-Tyr-His	甘氨酸-酪氨酸-组氨酸	Amino acids and derivatives	氨基酸及其衍生物	Amino acids and derivatives	氨基酸及其衍生物	C17H21N5O5	376.16	137.06	375.154	[M+H]+	3	-	-	2.27446e+06	2.62296e+06	1.67598e+06	441116	539906	460969	1.77974e+06	1.75745e+06	1.60122e+06	-	-	-
PDP235471	1-[(2s,3s)-3,5,7-trihydroxy-3,4-dihydro-2h-1-benzopyran-2-yl]ethanone	1-[(2S,3S)-3,5,7-三羟基-3,4-二氢-2H-1-苯并吡喃-2-基]乙酮	Phenolic acids	酚酸类	Phenolic acids	酚酸类	C11H12O5	225.08	147.04	224.069	[M+H]+	2	-	-	782747	589112	801056	399028	462945	407948	596478	669799	555107	-	-	-
Wasyqp2936	2-prop-2-ynylcyclohexa-2,5-diene-1,4-dione	2-丙基-2-炔基环己烷-2,5-二烯-1,4-二酮	Quinones	醌类	Quinones	醌类	C9H6O2	147.04	119.05	146.037	[M+H]+	1	-	-	247512	203697	223143	187374	264195	209324	254078	183050	185373	-	-	-
pmp000727	Feruloylhistamine	阿魏酰组胺	Alkaloids	生物碱	Phenolamine	酚胺	C15H17N3O3	288.13	177.05	287.127	[M+H]+	3	94848-18-7	-	277542	228765	241933	425731	447315	526553	352347	283854	327837	-	-	-
Smnp001527	5-hydroxyaloin	5-羟基芦荟素	Quinones	醌类	Anthraquinone	蒽醌	C21H22O10	435.12	255.06	434.121	[M+H]+	3	-	-	203581	99618.6	303064	140497	165939	209932	234905	216391	138710	-	-	-
Sazp002661	Higenamine Glucoside*	Higenamine Glucoside*	Alkaloids	生物碱	Isoquinoline alkaloids	异喹啉类生物碱	C22H27NO8	434.18	272.13	433.174	[M+H]+	1	-	-	5.28055e+06	4.39248e+06	6.79082e+06	4.97566e+06	4.2736e+06	5.42345e+06	4.83582e+06	5.83361e+06	4.88079e+06	-	-	-
Wbmp002535	Higenamine-glucose*	去甲乌药碱-葡萄糖*	Alkaloids	生物碱	Alkaloids	生物碱	C22H27NO8	434.18	272.13	433.174	[M+H]+	1	-	-	5.15654e+06	4.42276e+06	6.89929e+06	5.20004e+06	4.26174e+06	5.69741e+06	5.14815e+06	3.60184e+06	5.02817e+06	-	-	-
Sazp002662	15-Glucosylerysopine	15-Glucosylerysopine	Alkaloids	生物碱	Isoquinoline alkaloids	异喹啉类生物碱	C23H29NO8	448.2	286.14	447.189	[M+H]+	1	-	-	1.06618e+07	9.87468e+06	1.30053e+07	8.95869e+06	9.26401e+06	9.84297e+06	1.02222e+07	1.00795e+07	1.01104e+07	-	-	-
PD0131880	evolvuside B*	evolvuside B*	Flavonoids	黄酮	Flavones	黄酮	C21H20O11	449.11	287.06	448.101	[M+H]+	1	-	-	2.25334e+06	1.93301e+06	2.76965e+06	1.60357e+06	1.88062e+06	2.08613e+06	1.78401e+06	2.07895e+06	2.05619e+06	-	-	-
MW0155793	Pro-Asn-Gln	脯氨酰-天冬酰胺-谷氨酰胺	Amino acids and derivatives	氨基酸及其衍生物	Amino acids and derivatives	氨基酸及其衍生物	C14H23N5O6	358.16	58.06	357.165	[M+H]+	3	-	-	1.04336e+06	864643	966084	963592	1.02616e+06	845223	840661	1.01526e+06	763169	-	-	-
Wdyp003646	1-[(4-methoxyphenyl)methyl]-1,2,3,4-tetrahydroisoquinoline-6,7-diol*	1-[(4-甲氧基苯基)甲基]-1,2,3,4-四氢异喹啉-6,7-二醇*	Alkaloids	生物碱	Isoquinoline alkaloids	异喹啉类生物碱	C17H19NO3	286.14	107.05	285.137	[M+H]+	1	-	-	6.05966e+07	6.10196e+07	7.51027e+07	1.09701e+08	1.0435e+08	1.23105e+08	8.56918e+07	7.8511e+07	8.21211e+07	-	-	-
Lazp002140	Luteolin 7-rutinoside-4'-glucoside*	木犀草素 7-芸香糖苷-4'-葡萄糖苷*	Flavonoids	黄酮	Flavones	黄酮	C33H40O20	757.22	449.11	756.211	[M+H]+	1	-	-	2.45564e+06	3.1579e+06	765984	2.5092e+06	3.31523e+06	1.43612e+06	2.5265e+06	3.58056e+06	2.13131e+06	-	-	-
MEDL00349	Ser-Leu*	丝氨酸-亮氨酸*	Amino acids and derivatives	氨基酸及其衍生物	Amino acids and derivatives	氨基酸及其衍生物	C9H18N2O4	219.13	60.04	218.127	[M+H]+	1	6665-16-3	-	1.7522e+07	1.76713e+07	1.699e+07	5.68418e+06	5.97054e+06	6.93805e+06	1.29537e+07	1.30563e+07	1.29415e+07	-	-	-
Sazp005981	MethylAdouetine Y'	MethylAdouetine Y'	Alkaloids	生物碱	Alkaloids	生物碱	C32H44N4O4	549.34	148.11	548.336	[M+H]+	2	-	-	3.28567e+06	3.64159e+06	3.75268e+06	2.56346e+06	2.34173e+06	2.69081e+06	3.05438e+06	3.121e+06	3.37365e+06	-	-	-
Zmhp001904	7-Oxodehydroasimilobine	7-氧代去氢巴婆碱	Alkaloids	生物碱	Aporphine alkaloids	阿朴啡型生物碱	C17H11NO3	278.08	235.06	277.074	[M+H]+	1	-	-	34258.1	49884.3	36575.6	44873.7	46893.1	60212.1	40236.9	45952.4	47196	-	-	-
Wbsp000408	3β,14α,15α,21α-tetrahydroxyserrat-14-en-21-acetyl-3-(4'-hydroxybenzoate)	3β,14α,15α,21α-四羟基锯齿-14-烯-21-乙酰基-3-(4'-羟基苯甲酸酯)	Terpenoids	萜类	Terpene	萜类	C39H58O7	639.43	639.43	638.418	[M+H]+	3	-	-	31194.6	33817.5	50132.1	20582.6	19210.6	16272.5	27341.4	24520.5	20980.6	-	-	-
Rlp0083	Eujavanoic acid B	Eujavanoic acid B	Terpenoids	萜类	Sesquiterpenoids	倍半萜	C14H22O3	239.16	119.09	238.157	[M+H]+	1	-	-	437327	379844	374087	163166	179439	135361	365817	298408	274875	-	-	-
MWStz562	7-Oxodehydroabietic acid	7-氧代脱氢松香酸	Terpenoids	萜类	Ditepenoids	二萜	C20H26O3	315.2	187.12	314.188	[M+H]+	1	18684-55-4	-	72780.8	48561	41029	92188.4	61547.1	69118.4	57082.3	62837.9	58000.6	-	-	-
WapTKC064086	2,3,23-Trihydroxy-11,13(18)-Oleanadien-28-Oic Acid*	2,3,23-Trihydroxy-11,13(18)-Oleanadien-28-Oic Acid*	Terpenoids	萜类	Triterpene	三萜	C30H46O5	487.34	405.32	486.335	[M+H]+	1	-	-	3.93947e+06	4.05257e+06	3.89254e+06	4.0747e+06	3.79028e+06	4.15414e+06	3.92649e+06	3.77687e+06	3.98207e+06	-	-	-
Sazp008238	16-hydroxy-2-(hydroxymethyl)-1,14,17,17-tetramethyl-8-prop-1-en-2-ylpentacyclo[11.7.0.02,10.05,9.014,18]icoSane-5,15-dicarboxylic acid	16-hydroxy-2-(hydroxymethyl)-1,14,17,17-tetramethyl-8-prop-1-en-2-ylpentacyclo[11.7.0.02,10.05,9.014,18]icoSane-5,15-dicarboxylic acid	Terpenoids	萜类	Triterpene	三萜	C30H46O6	503.33	421.31	502.329	[M+H]+	1	-	-	506653	525701	467574	344856	258899	211855	418510	445623	411613	-	-	-
Zmrp110406	Isomasticadienolalic acid*	Isomasticadienolalic acid*	Terpenoids	萜类	Triterpene	三萜	C30H44O5	485.32	233.15	484.319	[M+H]+	2	-	-	259619	258272	181355	156492	153036	101134	238012	216809	255641	-	-	-
pmf0085	Cycloartenol	9,19-环羊毛甾-24-烯-3-醇 (环阿尔廷醇)	Terpenoids	萜类	Triterpene	三萜	C30H50O	427.39	345.32	426.386	[M+H]+	3	469-38-5	C01902	37918.6	30457.7	31411.4	35738.5	40766.8	38574.5	40874.3	34885.5	33094.7	ko00100,ko01100,ko01110	C01902	-
Wcdp009119	Octadeca-9,12,15-trienoic acid*	十八碳-9,12,15-三烯酸*	Lipids	脂质	Free fatty acids	游离脂肪酸	C18H30O2	279.23	81.07	278.225	[M+H]+	1	28290-79-1	-	9.6396e+06	1.00501e+07	9.30455e+06	2.41504e+07	2.34503e+07	2.43135e+07	1.53816e+07	1.38055e+07	1.49481e+07	-	-	-
Zbjp002896	5-hydroxy-1,7-bis(4-hydroxy-3-methoxyphenyl)hept-l-en-3-one	5-羟基-1,7-双(4-羟基-3-甲氧基苯基)庚烷-1-烯-3-酮	Phenolic acids	酚酸类	Phenolic acids	酚酸类	C21H24O6	373.17	177.06	372.157	[M+H]+	3	-	-	56101.7	41901.3	88590.7	49202	52555.2	74758.8	39592.9	62450.9	55538.9	-	-	-
WapTKC036957	Linderolide G	Linderolide G	Others	其它类	Lactones	内酯类化合物	C15H18O3	247.13	187.11	246.126	[M+H]+	1	1416449-10-9	-	145941	146688	148990	127741	118480	115087	155888	132874	117584	-	-	-
PDP256276	6-amino-9-[(2R,3R,4S,5R)-3,4-dihydroxy-5-(hydroxymethyl)oxolan-2-yl]-8H-purin-2-one*	6-氨基-9-[（2R，3R，4S，5R）-3,4-二羟基-5-（羟甲基）氧戊环-2-基]-8H-嘌呤-2-酮*	Nucleotides and derivatives	核苷酸及其衍生物	Nucleotides and derivatives	核苷酸及其衍生物	C10H13N5O5	284.1	152.06	283.092	[M+H]+	1	-	-	4.43608e+07	4.50065e+07	4.64026e+07	7.60521e+06	7.74081e+06	8.07217e+06	3.44891e+07	3.29633e+07	3.51364e+07	-	-	-
Lmhp010162	LysoPE 17:0	溶血磷脂酰乙醇胺 17:0	Lipids	脂质	LPE	溶血磷脂酰乙醇胺	C22H46NO7P	468.31	327.29	467.301	[M+H]+	3	-	-	150796	172070	154019	50165.3	50655.3	66100.6	136485	103940	92074.4	-	-	-
WaQzp10481	(9R,13R)-10,11-dihydro-12-oxo-15-phytoenoic acid*	(9R,13R)-10,11-dihydro-12-oxo-15-phytoenoic acid*	Lipids	脂质	Free fatty acids	游离脂肪酸	C18H30O3	295.23	151.11	294.219	[M+H]+	1	136845-14-2	-	3.9759e+06	4.31126e+06	3.99248e+06	5.79949e+06	5.57358e+06	5.85862e+06	4.97141e+06	4.76156e+06	4.87419e+06	-	-	-
PDP070701	(1S,4R,6S,9R)-6,10,10-trimethyl-2-methylidene-5-oxatricyclo[7.2.0.04,6]undecane	(1S,4R,6S,9R)-6,10,10-三甲基-2-亚甲基-5-氧杂三环[7.2.0.04,6]十一烷	Terpenoids	萜类	Sesquiterpenoids	倍半萜	C14H22O	207.17	107.09	206.167	[M+H]+	2	-	-	394772	406773	350329	423025	401473	469826	468522	357360	484277	-	-	-
PDP293643	8-methyltricyclo[6.3.1.02,5]dodecane-1,6-diol*	8-methyltricyclo[6.3.1.02,5]dodecane-1,6-diol*	Terpenoids	萜类	Sesquiterpenoids	倍半萜	C13H22O2	211.17	109.1	210.162	[M+H]+	1	-	-	635904	511892	593336	176471	165893	196384	463484	419799	426097	-	-	-
PDP139154	[2-(4-Chlorophenyl)spiro[4a,5,6,7,8,8a-hexahydro-[1,2,4]triazolo[5,1-b]quinazoline-9,1'-cyclohexane]-4-yl]-cyclopropylmethanone	[2-(4-氯苯基)螺[4a,5,6,7,8,8a-六氢-[1,2,4]三唑并[5,1-b]喹唑啉-9,1'-环己烷]-4-基]环丙基甲酮	Alkaloids	生物碱	Alkaloids	生物碱	C24H29ClN4O	425.21	365.2	424.203	[M+H]+	2	-	-	235994	189417	211450	243990	282225	272033	326891	330089	291832	-	-	-
Zahp012577	Octadecadienamide	十八碳二烯酰胺	Alkaloids	生物碱	Alkaloids	生物碱	C18H33NO	280.26	81.07	279.256	[M+H]+	1	-	-	313008	434847	263596	414298	319657	182567	530235	556991	373892	-	-	-
MWSmce549	1-Monomyristin	1-肉豆蔻酸单甘油酯	Lipids	脂质	Glycerol ester	甘油酯	C17H34O4	303.25	57.07	302.246	[M+H]+	1	589-68-4	-	525184	602772	561638	235440	333328	382075	520934	453001	456398	-	-	-
PD0634372	grifolin*	grifolin*	Terpenoids	萜类	Sesquiterpenoids	倍半萜	C16H28O2	253.22	69.07	252.209	[M+H]+	1	6379-55-1	-	496896	569303	440005	3.05496e+06	4.12912e+06	3.03158e+06	1.92506e+06	2.30153e+06	1.65558e+06	-	-	-
WaYp006462	2-Aminohexadecane-1,5,15-triol	2-氨基十六烷-1,5,15-三醇	Lipids	脂质	Sphingolipids	鞘脂	C16H35NO3	290.27	228.23	289.262	[M+H]+	1	-	-	125160	100568	91751.6	98563	93693	87163.2	141670	112916	118099	-	-	-
Hmxp002239	(-)-Apoglaziovine	Apoglaziovine	Alkaloids	生物碱	Aporphine alkaloids	阿朴啡型生物碱	C18H19NO3	298.14	255.09	297.137	[M+H]+	2	2128-77-0	C09340	176282	173368	185415	233160	198505	213046	245704	202192	172798	-	C09340	-
Zmmp001958	2-Butenyl-4-Methyl-L-Threonine	2-丁烯基-4-甲基-L-苏氨酸	Amino acids and derivatives	氨基酸及其衍生物	Amino acids and derivatives	氨基酸及其衍生物	C9H17NO3	188.13	124.11	187.121	[M+H]+	3	81135-57-1	-	253921	297539	301587	233526	279533	243751	279768	257284	255643	-	-	-
MEDP1672	Leu-Leu-Glu*	亮氨酸-亮氨酸-谷氨酸*	Amino acids and derivatives	氨基酸及其衍生物	Amino acids and derivatives	氨基酸及其衍生物	C17H31N3O6	374.23	199.18	373.221	[M+H]+	2	20274-83-3	-	244157	253326	249873	100590	111640	143236	200318	219794	214657	-	-	-
Lhmp122018	3-O-caffeoyl quininyl glucoside	3-O-咖啡酰奎宁酰葡萄糖苷	Others	其它类	Others	其它	C22H28O14	517.16	235.06	516.148	[M+H]+	3	-	-	110746	118017	160744	154846	124942	124726	112656	95810.1	152198	-	-	-
Lsjp211245	Asimilobine*	巴婆碱*	Alkaloids	生物碱	Aporphine alkaloids	阿朴啡型生物碱	C17H17NO2	268.13	191.09	267.126	[M+H]+	1	6871-21-2	-	93992.4	103546	135756	47040.5	42873.9	93085.6	82867.1	124018	67322.5	-	-	-
Zblp004317	3-(2-oxopropyl)-3-hydroxyindolin-2-one	3-(2-氧丙基)-3-羟基吲哚-2-酮	Alkaloids	生物碱	Plumerane	吲哚类生物碱	C11H11NO3	206.08	120.09	205.074	[M+H]+	2	-	-	802056	933176	629983	845594	860571	638030	707552	877867	709843	-	-	-
PDP056674	Isorhamnetin-3-O-(6''-xylosyl)neohespeidoside	异鼠李素-3-O-（6''-木糖基）新橙皮苷	Flavonoids	黄酮	Flavonols	黄酮醇	C33H40O20	757.22	317.07	756.211	[M+H]+	3	-	-	631109	635256	461837	992789	928530	1.14778e+06	882656	963125	783330	-	-	-
Lmjp002491	Cyanidin-3-O-(6-O-p-coumaroyl-2-O-xylosyl)glucoside	矢车菊素-3-O-(6-O-对香豆酰-2-O-木糖基)葡萄糖苷	Flavonoids	黄酮	Anthocyanidins	花青素	C35H35O17+	727.19	287.05	727.187	[M]+	3	-	-	5.66025e+06	3.23172e+06	6.69093e+06	1.2283e+07	1.16829e+07	1.16575e+07	7.9548e+06	5.9057e+06	7.0164e+06	-	-	-
Lmqp003887	Kaempferol-3-O-xylosyl(1→2)glucoside*	山柰酚-3-O-木糖基(1→2)葡萄糖苷*	Flavonoids	黄酮	Flavonols	黄酮醇	C26H28O15	581.15	287.05	580.143	[M+H]+	1	-	-	120021	63558.1	199192	296142	317727	300089	183691	151065	160585	-	CM00484	MetMap113
PDP007122	3-Hydroxynornuciferine	3-羟基诺努西菲林	Alkaloids	生物碱	Alkaloids	生物碱	C18H19NO3	298.14	266.1	297.137	[M+H]+	2	82644-36-8	-	4.93338e+06	2.5744e+06	5.35096e+06	4.07148e+06	3.96763e+06	3.8332e+06	4.08129e+06	2.48871e+06	3.79669e+06	-	-	-
MW0151655	Ile-Val-Phe	L-异亮氨酸-L-缬氨酸-L-苯丙氨酸	Amino acids and derivatives	氨基酸及其衍生物	Amino acids and derivatives	氨基酸及其衍生物	C20H31N3O4	378.24	185.17	377.231	[M+H]+	3	-	-	480922	527335	436166	149405	110971	113757	328967	359829	404290	-	-	-
MEDP1683	Trileucine	亮氨酸-亮氨酸-亮氨酸	Amino acids and derivatives	氨基酸及其衍生物	Amino acids and derivatives	氨基酸及其衍生物	C18H35N3O4	358.27	86.1	357.263	[M+H]+	3	10329-75-6	-	1.67347e+06	1.6143e+06	1.57071e+06	1.1364e+06	1.17563e+06	1.02874e+06	1.18445e+06	1.27982e+06	1.20938e+06	-	-	-
WapTKC050453	3-Hydroxy-23-Oxo-12-Oleanen-27-Oic Acid*	3-Hydroxy-23-Oxo-12-Oleanen-27-Oic Acid*	Terpenoids	萜类	Triterpene	三萜	C30H46O4	471.35	407.33	470.34	[M+H]+	1	1174174-32-3	-	1.09762e+06	1.14895e+06	1.15417e+06	1.23718e+06	1.10107e+06	1.1582e+06	1.22226e+06	1.17812e+06	1.0545e+06	-	-	-
PDP114864	10-Oxo-11,15-phytodienoic acid	10-Oxo-11,15-phytodienoic acid	Others	其它类	Others	其它	C18H28O3	293.21	149.1	292.204	[M+H]+	2	-	-	226670	311755	272879	909346	853431	870401	496228	474880	533862	-	-	-
Zbzp007301	2-Methoxy-6-undecyl-1,4-benzoquinone	2-甲氧基-6-十一烷基-1,4-苯醌	Quinones	醌类	Quinones	醌类	C18H28O3	293.21	55.05	292.204	[M+H]+	1	-	-	593569	574386	486262	1.20993e+06	1.34168e+06	1.15051e+06	822065	728931	867470	-	-	-
Wcgp010745	3-(4-hydroxycyclohex-1-en-1-yl)-4a,5-dimethyl-3,4,4a,5,6,8a-hexahydronaphthalen-1(2H)-one	3-(4-hydroxycyclohex-1-en-1-yl)-4a,5-dimethyl-3,4,4a,5,6,8a-hexahydronaphthalen-1(2H)-one	Others	其它类	Others	其它	C18H26O2	275.2	149.1	274.193	[M+H]+	2	-	-	57422.7	76203.1	52236.1	163261	190158	202741	113161	103789	107703	-	-	-
WapTKC183422	4-Hydroxy-2,4A,6A,6B,9,9,12A-Heptamethyl-10,13-Dioxo-1,2,3,4,4A,5,6,6A,6B,7,8,8A,9,10,11,12,12A,12B,13,14B-Icosahydropicene-2-Carboxylic Acid	4-Hydroxy-2,4A,6A,6B,9,9,12A-Heptamethyl-10,13-Dioxo-1,2,3,4,4A,5,6,6A,6B,7,8,8A,9,10,11,12,12A,12B,13,14B-Icosahydropicene-2-Carboxylic Acid	Terpenoids	萜类	Triterpene	三萜	C30H44O5	485.33	421.31	484.319	[M+H]+	1	-	-	934709	1.02535e+06	823679	540908	566981	442539	836225	838196	818161	-	-	-
Xmyp005599	Kaempferol-3-O-galactoside-4'-O-glucoside	山柰酚-3-O-半乳糖苷-4'-O-葡萄糖苷	Flavonoids	黄酮	Flavonols	黄酮醇	C27H30O16	611.16	287.06	610.153	[M+H]+	3	-	-	60616.1	31450.9	84073.2	64165.9	65993.5	86518.5	41059.7	79613.8	104107	-	CM00493	MetMap113,MetMap114
Zmxp003107	Luteolin-7,3'-di-O-glucoside	木犀草素-7,3'-O-二葡萄糖苷	Flavonoids	黄酮	Flavones	黄酮	C27H30O16	611.16	287.06	610.153	[M+H]+	1	52187-80-1	-	75162.9	43609.5	74601.7	39361.4	66978.9	48742.8	76601.6	62602.1	64357.8	-	-	-
Wacyp04478	4-(2,6-Dihydroxybenzoyl)-3-Formyl-5-Hydroxybenzoic acid	4-(2,6-二羟基苯甲酰基)-3-甲酰基-5-羟基苯甲酸	Phenolic acids	酚酸类	Phenolic acids	酚酸类	C15H10O7	303.05	165.02	302.043	[M+H]+	1	127448-92-4	-	269490	132089	489025	272287	460483	240106	242785	346405	242215	-	-	-
Hmyp002315	3,5,7,4'-Tetrahydroxy-Coumaronochromone	3,5,7,4'-四羟基香豆色原酮	Others	其它类	Chromone	色酮类	C15H10O7	303.04	257.04	302.043	[M+H]+	1	-	-	255041	117347	131933	299408	379362	296944	251914	280331	195012	-	-	-
MW0151386	Ile-Cys-Phe	L-异亮氨酸-L-半胱氨酸-L-苯丙氨酸	Amino acids and derivatives	氨基酸及其衍生物	Amino acids and derivatives	氨基酸及其衍生物	C18H27N3O4S1	404.15	193.09	381.172	[M+Na]+	3	-	-	1.97962e+06	2.83367e+06	1.80318e+06	3.74669e+06	3.9387e+06	3.76441e+06	2.92546e+06	2.86193e+06	2.66865e+06	-	-	-
Sasp004244	4-(4-hydroxy-2-methoxy-3,5,6-trimethylbenzoyl)oxy-2-methoxy-3,5,6-trimethylbenzoic acid	4-(4-羟基-2-甲氧基-3,5,6-三甲基苯甲酰基)氧基-2-甲氧基-3,5,6-三甲基苯甲酸	Others	其它类	Others	其它	C22H26O7	403.17	193.09	402.168	[M+H]+	3	148014-39-5	-	242711	335798	245950	476878	466217	463233	418437	387887	314158	-	-	-
Lmdp003286	Quercetin-3-O-alloside; Isohyperoside*	槲皮素-3-O-阿洛糖苷; 异金丝桃苷*	Flavonoids	黄酮	Flavonols	黄酮醇	C21H20O12	465.1	303.06	464.096	[M+H]+	1	35589-21-0	-	1.103e+07	1.00736e+07	1.18388e+07	2.23198e+07	1.90797e+07	1.87052e+07	1.74168e+07	1.60062e+07	1.6041e+07	-	CM00680	MetMap116
Smgp004575	Quercetin-5-O-β-D-glucoside*	槲皮素-5-O-β-D-葡萄糖苷*	Flavonoids	黄酮	Flavonols	黄酮醇	C21H20O12	465.1	303.05	464.096	[M+H]+	1	-	-	1.31902e+07	7.86396e+06	1.04855e+07	2.17186e+07	1.8969e+07	1.645e+07	2.11438e+07	1.32907e+07	1.46259e+07	-	CM00568	MetMap116
pmp001309	6-Hydroxykaempferol-7-O-glucoside*	6-羟基山柰酚-7-O-葡萄糖苷*	Flavonoids	黄酮	Flavonols	黄酮醇	C21H20O12	465.1	303.05	464.096	[M+H]+	1	-	-	9.91719e+06	6.16969e+06	1.5019e+07	1.6798e+07	1.52201e+07	1.42881e+07	1.62645e+07	1.75318e+07	2.33988e+07	-	CM00470	MetMap114
Lmmp003091	Multinoside A*	槲皮素-3-O-(4''-O-葡萄糖基)鼠李糖苷*	Flavonoids	黄酮	Flavonols	黄酮醇	C27H30O16	611.16	303.05	610.153	[M+H]+	1	59262-54-3	C17563	4.50332e+07	2.32048e+07	4.7264e+07	7.38851e+07	7.42745e+07	7.35769e+07	5.30117e+07	4.40488e+07	5.71768e+07	-	C17563	MetMap116
Zbsp004301	Quercetin-7-O-rutinoside*	槲皮素-7-O-芸香糖苷*	Flavonoids	黄酮	Flavonols	黄酮醇	C27H30O16	611.16	303.05	610.153	[M+H]+	1	147714-62-3	-	4.62775e+07	2.73889e+07	5.44261e+07	7.74961e+07	7.59378e+07	7.38403e+07	5.7318e+07	4.94223e+07	6.26504e+07	-	CM00602	MetMap116
Lmpp003662	Delphinidin 3-(6-p-coumaroyl)glucoside	飞燕草素-3-O-(6''-O-对香豆酰)葡萄糖苷	Flavonoids	黄酮	Anthocyanidins	花青素	C30H27O14+	611.14	303.05	611.139	[M]+	3	-	C16370	4.46608e+07	2.08279e+07	4.91244e+07	7.36294e+07	7.28837e+07	7.24447e+07	5.13918e+07	4.01633e+07	5.10372e+07	ko00942	C16370	-
WapTKC047717	13,27-Cyclo-2,3-Dihydroxy-11,19(29)-Ursadien-28-Oic Acid	13,27-Cyclo-2,3-Dihydroxy-11,19(29)-Ursadien-28-Oic Acid	Terpenoids	萜类	Triterpene	三萜	C30H44O4	469.33	205.16	468.324	[M+H]+	2	1252662-12-6	-	176404	231046	192763	248505	210179	277886	237233	240222	259416	-	-	-
pmd0160	LysoPE 16:0(2n isomer)*	溶血磷脂酰乙醇胺 16:0(2n异构)*	Lipids	脂质	LPE	溶血磷脂酰乙醇胺	C21H44NO7P	454.29	313.27	453.286	[M+H]+	1	-	-	2.18963e+07	2.46404e+07	2.20539e+07	1.93767e+06	1.58095e+06	1.90248e+06	1.40341e+07	1.48687e+07	1.47557e+07	-	-	-
MW0155982	Pro-Pro-Ser	脯氨酰-脯氨酰-丝氨酸	Amino acids and derivatives	氨基酸及其衍生物	Amino acids and derivatives	氨基酸及其衍生物	C13H21N3O5	300.16	107.05	299.148	[M+H]+	3	-	-	1.52861e+06	1.88474e+06	1.96922e+06	3.31968e+06	3.38954e+06	3.59909e+06	2.35688e+06	2.38576e+06	2.56532e+06	-	-	-
mws0636	L-Phenylalanyl-L-phenylalanine	L-苯丙氨酰-L-苯丙氨酸	Amino acids and derivatives	氨基酸及其衍生物	Amino acids and derivatives	氨基酸及其衍生物	C18H20N2O3	313.15	166.09	312.147	[M+H]+	3	2577-40-4	-	1.41971e+06	1.19784e+06	1.2827e+06	110686	145555	115128	839158	750535	944929	-	-	-
PDP088462	6-[3-(benzoyloxy)-2-hydroxypropoxy]-3,4,5-trihydroxyoxane-2-carboxylic acid	6-[3-(苯甲酰氧基)-2-羟基丙氧基]-3,4,5-三羟基氧烷-2-羧酸	Phenolic acids	酚酸类	Phenolic acids	酚酸类	C16H20O10	373.11	105.03	372.106	[M+H]+	2	-	-	1.22717e+06	879949	1.10129e+06	1.5015e+06	1.4033e+06	1.32841e+06	1.36573e+06	1.21828e+06	1.36292e+06	-	-	-
MW0156802	Ser-Ile-Phe	丝氨酰-异亮氨酰-苯丙氨酸	Amino acids and derivatives	氨基酸及其衍生物	Amino acids and derivatives	氨基酸及其衍生物	C18H27N3O5	366.2	173.13	365.195	[M+H]+	3	-	-	2.00098e+06	1.84669e+06	1.63318e+06	122012	145385	132363	1.42396e+06	1.37384e+06	1.39347e+06	-	-	-
pmp000527	Menisperine	蝙蝠葛任碱	Alkaloids	生物碱	Aporphine alkaloids	阿朴啡型生物碱	C21H26NO4+	356.19	279.1	356.186	[M]+	1	25342-82-9	-	944723	788527	1.05043e+06	588855	728624	711373	771199	928325	816596	-	-	-
Wbjp003503	1-methoxy-6-methyl-10-propan-2-yloxy-5,6,6a,7-tetrahydro-4H-dibenzo[de,g]quinoline-2,9-diol	1-甲氧基-6-甲基-10-泛-2-基氧基-5,6,6a,7-四氢-4H-二苯并[de,g]喹啉-2,9-二醇	Alkaloids	生物碱	Alkaloids	生物碱	C21H25NO4	356.18	279.1	355.178	[M+H]+	2	-	-	968722	820382	1.05006e+06	661301	793439	730600	813648	879042	860557	-	-	-
WapTKC162710	2-Hydroxy-2-(Hydroxymethyl)-6,6-Dimethylbicyclo[3.1.1]Heptan-3-one	2-Hydroxy-2-(Hydroxymethyl)-6,6-Dimethylbicyclo[3.1.1]Heptan-3-one	Terpenoids	萜类	Monoterpenoids	倍萜	C10H16O3	185.12	79.05	184.11	[M+H]+	1	-	-	2.46844e+06	1.85185e+06	2.69378e+06	132718	107793	152184	1.53695e+06	1.27423e+06	1.6006e+06	-	-	-
MW0155297	Phe-Phe-Ala	苯丙氨酰-苯丙氨酰-丙氨酸	Amino acids and derivatives	氨基酸及其衍生物	Amino acids and derivatives	氨基酸及其衍生物	C21H25N3O4	384.2	159.1	383.185	[M+H]+	3	-	-	1.78244e+06	2.58226e+06	1.58699e+06	1.72256e+06	1.76535e+06	1.8039e+06	1.99286e+06	2.21208e+06	1.8885e+06	-	-	-
Qmhp090808	18-Demethylparaensidimerin C	18-去甲基对苯二甲酰胺C	Alkaloids	生物碱	Alkaloids	生物碱	C29H28N2O4	469.22	307.13	468.205	[M+H]+	3	-	-	340853	252183	404287	455638	730204	650922	315152	333550	358323	-	-	-
PDP008305	6-O-Methylscorzocreticoside I	6-O-Methylscorzocreticoside I	Others	其它类	Others	其它	C23H26O10	463.16	301.11	462.153	[M+H]+	2	-	-	99641.7	91744.6	183520	150886	169338	133452	97107.8	93874.3	113256	-	-	-
MWSHY0121	Luteolin 7-O-glucuronide	木犀草素-7-O-葡萄糖醛酸苷	Flavonoids	黄酮	Flavones	黄酮	C21H18O12	463.09	287.06	462.08	[M+H]+	3	29741-10-4	C03515	143943	108710	230594	265297	238699	141295	246218	221159	184489	ko00944	C03515	-
Zbqp003309	Asp-Ile-Leu	L-天冬氨酰-L-异亮氨酰-L-亮氨酸	Amino acids and derivatives	氨基酸及其衍生物	Amino acids and derivatives	氨基酸及其衍生物	C16H29N3O6	360.21	201.12	359.206	[M+H]+	1	-	-	2.9123e+06	1.51851e+06	2.6108e+06	1.06378e+06	1.17895e+06	1.24337e+06	1.94372e+06	1666542	1.99373e+06	-	-	-
pmb0592	Chrysoeriol-7-O-rutinoside-5-O-glucoside	金圣草黄素-7-O-芸香糖苷-5-O-葡萄糖苷	Flavonoids	黄酮	Flavones	黄酮	C34H42O20	771.23	463.2	770.227	[M+H]+	3	-	-	295038	341678	232664	289761	263766	259926	317116	354381	273719	-	-	-
Lmtp004044	Quercetin-3-O-apiosyl(1→2)galactoside*	槲皮素-3-O-芹糖基(1→2)半乳糖苷*	Flavonoids	黄酮	Flavonols	黄酮醇	C26H28O16	597.14	303.04	596.138	[M+H]+	1	-	-	692268	350364	661987	1.42538e+06	1.52464e+06	1.61032e+06	1.01043e+06	774428	968457	-	CM00592	MetMap115
Lmjp002596	Quercetin 3-O-[beta-D-xylosyl-(1->2)-beta-D-glucoside]*	槲皮素-3-O-桑布双糖苷*	Flavonoids	黄酮	Flavonols	黄酮醇	C26H28O16	597.14	303.05	596.138	[M+H]+	1	83048-35-5	C12637	628581	304511	672032	1.43944e+06	1.48458e+06	1.38962e+06	718060	647410	772410	ko00944	C12637	MetMap115
Xmqp003266	Peucedanol 7-O-glucoside	(R)-白花前胡醇 7-O-BETA-D-吡喃葡萄糖苷	Lignans and Coumarins	木脂素和香豆素	Coumarins	香豆素	C20H26O10	427.16	265.11	426.153	[M+H]+	2	65853-04-5	-	54985.7	103179	44802.3	137979	97929.7	87802	156161	114400	107677	-	-	-
Sadp005938	4-hydroxy-7,8-dimethyl-10-{[(2S,3S,4R,5S)-3,4,5-trihydroxyoxolan-2-yl]methyl}-2H,10H-benzo[g]pteridin-2-one	4-hydroxy-7,8-dimethyl-10-{[(2s,3s,4r,5s)-3,4,5-trihydroxyoxolan-2-yl]methyl}benzo[g]pteridin-2-one	Alkaloids	生物碱	Alkaloids	生物碱	C17H18N4O6	375.13	243.09	374.123	[M+H]+	1	-	-	1.52158e+06	1.0768e+06	1.4377e+06	578946	565617	569088	1.1035e+06	978106	1.09419e+06	-	-	-
pmb0108	Feruloyl syringic acid	阿魏酰丁香酸	Phenolic acids	酚酸类	Phenolic acids	酚酸类	C19H18O8	375.11	137.1	374.1	[M+H]+	3	-	-	137640	146808	280364	113915	167652	172210	163631	215742	174982	-	CM02545	MetMap156,MetMap165
Zmmp004279	Isoleucyl-Glutamyl-Leucine	异亮氨酰-谷氨酰-亮氨酸	Amino acids and derivatives	氨基酸及其衍生物	Amino acids and derivatives	氨基酸及其衍生物	C17H31N3O6	374.23	243.13	373.221	[M+H]+	3	-	-	294244	280658	363251	245717	279178	219320	289682	266840	306028	-	-	-
Zmdp003457	Myricetin-3-O-galactoside-3'-O-rhamnoside*	杨梅素-3-O-半乳糖苷-3'-O-鼠李糖苷*	Flavonoids	黄酮	Flavonols	黄酮醇	C27H30O17	627.16	319.05	626.148	[M+H]+	1	-	-	50366.6	49339.5	43146	56706.9	75134.1	142195	96235	90130.5	66320.6	-	-	-
Lmmp002796	Gossypetin-3-O-rutinoside*	棉黄素-3-O-芸香糖苷*	Flavonoids	黄酮	Flavonols	黄酮醇	C27H30O17	627.16	319.05	626.148	[M+H]+	1	-	-	52850.1	57602.9	67910.4	72366.9	87932.7	114241	56728.8	95196.4	41549.1	-	-	-
Wdhp004508	6-methoxy-1-[(4-methoxyphenyl)methyl]-1,2,3,4-tetrahydroisoquinolin-5-ol	6-甲氧基-1-[(4-甲氧基苯基)甲基]-1,2,3,4-四氢异喹啉-5-醇	Alkaloids	生物碱	Isoquinoline alkaloids	异喹啉类生物碱	C18H21NO3	300.16	121.06	299.152	[M+H]+	3	-	-	337482	336219	386971	750113	626068	762317	482555	447129	434248	-	-	-
Waptp03797	2,3-dihydro-6-hydroxyltryptophan N-Glucoside	2,3-二氢-6-羟基色氨酸 N-葡萄糖苷	Alkaloids	生物碱	Plumerane	吲哚类生物碱	C17H24N2O8	385.16	206.08	384.153	[M+H]+	2	-	-	2.95528e+06	3.44813e+06	3.00884e+06	5.01073e+06	5.10335e+06	4.9088e+06	3.76816e+06	4.19926e+06	4.3561e+06	-	-	-
MW0147979	Cys-Arg-Asp	半胱氨酸-精氨酸-天门冬氨酸	Amino acids and derivatives	氨基酸及其衍生物	Amino acids and derivatives	氨基酸及其衍生物	C13H24N6O6S1	393.15	216.09	392.148	[M+H]+	3	-	-	248539	126999	385931	75864.4	65531.6	46518.9	101119	105159	99892.7	-	-	-
WapTKC023600	Opuntiside A*	Opuntiside A*	Terpenoids	萜类	Sesquiterpenoids	倍半萜	C19H30O8	387.2	207.14	386.194	[M+H]+	1	850354-51-7	-	1.15997e+06	716775	1.68788e+06	3.2399e+06	2.35805e+06	2.67584e+06	1.23496e+06	1.09523e+06	1.35543e+06	-	-	-
Lmlp002018	Xanthoplanine	竹叶椒碱	Alkaloids	生物碱	Aporphine alkaloids	阿朴啡型生物碱	C21H26NO4+	356.19	311.13	356.186	[M]+	1	6872-88-4	-	3.91815e+06	3.07021e+06	3.78374e+06	3.22985e+06	3.25942e+06	3.18041e+06	3.2615e+06	3.39624e+06	3.55346e+06	-	-	-
Cmxp003511	(-)-Argemonine	蓟罂粟宁碱	Alkaloids	生物碱	Piperidine alkaloids	哌啶类生物碱	C21H25O4N	356.19	311.13	355.178	[M+H]+	2	6901-16-2	C09341	4.12341e+06	3.06041e+06	3.68575e+06	2.91539e+06	3.11714e+06	3.43174e+06	3.32928e+06	3.4692e+06	3.4142e+06	-	C09341	-
Cmqp003383	Gentianamine	龙胆胺	Alkaloids	生物碱	Pyridine alkaloids	吡啶类生物碱	C11H11NO3	206.08	146.06	205.074	[M+H]+	2	22952-54-1	C09961	749384	568332	1.02262e+06	455057	618953	657953	705812	627645	736770	-	C09961	-
Sasp003889	Decaethylene glycol	十甘醇	Others	其它类	Alcohol compounds	醇类化合物	C20H42O11	476.31	459.28	458.273	[M+NH4]+	1	5579-66-8	-	156036	210294	121512	205749	193543	266534	239165	355679	233426	-	-	-
pmc0281	Ribosyladenosine	核糖腺苷	Nucleotides and derivatives	核苷酸及其衍生物	Nucleotides and derivatives	核苷酸及其衍生物	C15H21N5O8	400.15	136.06	399.139	[M+H]+	3	-	-	160761	219743	186843	281106	278951	302186	213372	187680	200892	-	-	-
MW0151642	Ile-Val-Glu	L-异亮氨酸-L-缬氨酸-L-谷氨酸	Amino acids and derivatives	氨基酸及其衍生物	Amino acids and derivatives	氨基酸及其衍生物	C16H29N3O6	360.21	185.17	359.206	[M+H]+	3	-	-	788083	714245	964649	604284	559651	618829	707544	816425	856671	-	-	-
PDP225956	5-Methyl-3-deoxyuridine*	5-甲基-3-脱氧尿苷*	Nucleotides and derivatives	核苷酸及其衍生物	Nucleotides and derivatives	核苷酸及其衍生物	C10H14N2O5	243.1	127.05	242.09	[M+H]+	1	-	-	224562	240054	266475	95643.3	74937.1	81748.6	191688	217314	185394	-	-	-
Rfn01527	2'-Deoxy-3-methyluridine*	2'-脱氧-3-甲基尿苷*	Nucleotides and derivatives	核苷酸及其衍生物	Nucleotides and derivatives	核苷酸及其衍生物	C10H14N2O5	243.1	127.05	242.09	[M+H]+	1	24514-32-7	-	520471	608606	528642	133772	116550	127612	472320	477600	358078	-	-	-
PD0457711	Val-Tyr	Val-Tyr	Amino acids and derivatives	氨基酸及其衍生物	Amino acids and derivatives	氨基酸及其衍生物	C14H20N2O4	281.15	72.08	280.142	[M+H]+	2	-	-	5.93174e+06	5.86079e+06	7.1401e+06	962812	1.12654e+06	1.01231e+06	4.12294e+06	4.13805e+06	4.0323e+06	-	-	-
PD0662695	methyl 8-[(1S,2R)-3-oxo-2-[(Z)-pent-2-enyl]cyclopentyl]octanoate*	8-[(1S,2R)-3-氧代-2-[(Z)-戊-2-烯基]环戊基]辛酸甲酯*	Lipids	脂质	Free fatty acids	游离脂肪酸	C19H32O3	309.24	277.22	308.235	[M+H]+	1	-	-	87815.1	98105	76603.4	53518.6	44055.3	36323.8	93821.4	81399.8	97971.9	-	-	-
Wasyqp2711	2-(Hydroxymethyl)Cyclohexa-2,5-Diene-1,4-Dione	2-(羟甲基)环己烷-2,5-二烯-1,4-二酮	Others	其它类	Others	其它	C7H6O3	139.04	121.03	138.032	[M+H]+	1	644-17-7	-	1.77742e+06	1.61419e+06	1.62488e+06	2.09165e+06	1.70917e+06	1.9451e+06	1.55864e+06	1.77293e+06	1.60056e+06	-	-	-
Lcsp013328	linoleoyl ethanolamine	亚油酰乙醇胺	Lipids	脂质	LPE	溶血磷脂酰乙醇胺	C20H37NO2	324.29	62.06	323.282	[M+H]+	1	68171-52-8	-	260056	285396	252605	462860	477146	441200	496093	456987	399360	-	-	-
MWSHY0092	Eriodictyol-7-O-Rutinoside (Eriocitrin)*	圣草次苷*	Flavonoids	黄酮	Flavanones	二氢黄酮	C27H32O15	597.18	289.07	596.174	[M+H]+	3	13463-28-0	C09732	205840	146823	106309	522840	478026	513305	377421	320273	327877	-	C09732	-
Sazp001353	pterocereine	pterocereine	Alkaloids	生物碱	Isoquinoline alkaloids	异喹啉类生物碱	C19H29NO9	416.19	254.14	415.184	[M+H]+	2	-	-	102472	92701.4	114676	245756	152158	247784	189950	144000	105428	-	-	-
Jmcp007378	Enantio-7(11)eudesmen-4-ol*	刺柏脑*	Terpenoids	萜类	Sesquiterpenoids	倍半萜	C15H26O	223.21	149.13	222.198	[M+H]+	1	186374-63-0	-	1.04204e+06	864444	1.71767e+06	1.05258e+06	1.17906e+06	1.01086e+06	868525	857634	983419	-	-	-
WapTKC043951	2,6,10-Trimethyl-2,4,9-Undecatrienal	2,6,10-Trimethyl-2,4,9-Undecatrienal	Terpenoids	萜类	Sesquiterpenoids	倍半萜	C14H22O	207.17	135.12	206.167	[M+H]+	2	-	-	445107	478517	327246	388532	343905	434058	503256	369229	411000	-	-	-
Zagp010156	Ilelic acid B*	Ilelic acid B*	Terpenoids	萜类	Triterpene	三萜	C30H48O4	473.36	191.18	472.355	[M+H]+	2	-	-	186582	211887	156211	272582	172786	270911	212381	208956	216692	-	-	-
Rfn0453	2-propyl-1,3,2-dioxazolidine*	2-丙基-1,3,2-二恶唑烷*	Alkaloids	生物碱	Alkaloids	生物碱	C5H11NO2	118.09	58.07	117.079	[M+H]+	1	-	-	7.59672e+07	7.26683e+07	7.06714e+07	2.54229e+06	2.66049e+06	1.44733e+06	5.02661e+07	5.42354e+07	5.06613e+07	-	-	-
MWSmce526	Daminozide	丁酰肼	Alkaloids	生物碱	Alkaloids	生物碱	C6H12N2O3	161.09	143.08	160.085	[M+H]+	3	1596-84-5	C10996	398750	354775	396717	312354	339432	415403	425913	328334	396397	-	C10996	-
pmp001196	Calystegin A3	打碗花精 A3	Alkaloids	生物碱	Tropan alkaloids	莨菪烷类生物碱	C7H13NO3	160.1	98.06	159.089	[M+H]+	3	131580-36-4	C10850	205111	263530	216492	291903	224529	261892	219187	283014	206512	ko00960	C10850	-
YC512113	Cotinine-glucoside	可替宁-葡萄糖苷	Alkaloids	生物碱	Pyridine alkaloids	吡啶类生物碱	C16H22N2O6	339.16	177.1	338.148	[M+H]+	3	-	-	217331	243480	173186	230713	236765	248247	214157	214327	226831	-	-	-
Lssp210306	3-Hydroxy-18-oxoursan-28,13-olide	3β-羟基-18-氧代熊果烷-28,13-内酯	Terpenoids	萜类	Triterpene	三萜	C30H46O4	471.34	207.17	470.34	[M+H]+	3	-	-	109229	84606.5	92042.3	127959	117770	116909	89906.4	111084	52771.8	-	-	-
WapTKC076196	alpha-(delta)-Guaiene	alpha-(delta)-Guaiene	Terpenoids	萜类	Sesquiterpenoids	倍半萜	C15H22	203.18	105.07	202.172	[M+H]+	1	73003-42-6	-	284760	240218	266348	171261	138306	158944	334070	247781	316598	-	-	-
Lskp211456	Crataegolic acid	2,3-二羟基熊果-12-烯-29-酸 (山楂酸)	Terpenoids	萜类	Triterpene	三萜	C30H48O4	473.36	187.15	472.355	[M+H]+	1	4373-41-5	C16939	124270	140239	139479	141891	152215	144322	153450	143553	129315	-	C16939	-
MEDL00363	Ile-Met	L-异亮氨酸-L-蛋氨酸	Amino acids and derivatives	氨基酸及其衍生物	Amino acids and derivatives	氨基酸及其衍生物	C11H22N2O3S	263.14	120.08	262.135	[M+H]+	3	42384-14-5	-	1.67133e+07	1.68602e+07	1.48189e+07	3.24072e+06	3.72367e+06	3.21147e+06	1.18949e+07	1.32116e+07	1.05232e+07	-	-	-
MWSmce140	trans-Trimethoxyresveratrol	白藜芦醇三甲醚	Others	其它类	Stilbene	茋类	C17H18O3	271.13	147.08	270.126	[M+H]+	3	22255-22-7	-	398293	312206	401793	1.25789e+06	1.32125e+06	1.29437e+06	763769	660568	701962	-	-	-
PD0699908	Phe-Asn*	Phe-Asn*	Amino acids and derivatives	氨基酸及其衍生物	Amino acids and derivatives	氨基酸及其衍生物	C13H17N3O4	280.13	120.08	279.122	[M+H]+	1	-	-	4.02902e+06	4.15026e+06	4.12466e+06	191144	223921	258302	2.61164e+06	2.62956e+06	2.5313e+06	-	-	-
MWSslk126	2'-Hydroxy-2-methoxychalcone	2'-羟基-2-甲氧基查耳酮	Flavonoids	黄酮	Chalcones	查耳酮	C16H14O3	255.1	121.03	254.094	[M+H]+	3	42220-77-9	-	58897.8	36941.9	66978	193111	157293	175996	122983	115295	79815.3	-	-	-
WapTKC062929	2,3,23-Trihydroxy-11-Oxo-12-Oleanen-28-Oic Acid*	2,3,23-Trihydroxy-11-Oxo-12-Oleanen-28-Oic Acid*	Terpenoids	萜类	Triterpene	三萜	C30H46O6	503.34	457.33	502.329	[M+H]+	1	2054315-63-6	-	180826	190032	174039	119779	121661	102273	148166	166193	182019	-	-	-
Wdhp003324	(1s)-1-[(4-hydroxyphenyl)methyl]-7-methoxy-1,2,3,4-tetrahydroisoquinolin-8-ol	(1s)-1-[(4-羟基苯基)甲基]-7-甲氧基-1,2,3,4-四氢异喹啉-8-醇	Alkaloids	生物碱	Isoquinoline alkaloids	异喹啉类生物碱	C17H19NO3	286.14	107.05	285.137	[M+H]+	1	-	-	100695	89896.5	82139.2	171084	168353	207962	116875	132695	141482	-	-	-
Wayp003244	3-Succinoylpyridine	3-琥珀酰基吡啶	Alkaloids	生物碱	Pyridine alkaloids	吡啶类生物碱	C9H9NO3	180.06	134.06	179.058	[M+H]+	2	4192-31-8	C19569	172803	190007	196061	263916	302792	176931	175903	192799	185345	ko00760,ko01100	C19569	-
Wbwp010459	5-[(2r,3s,4s,5s)-5-(2h-1,3-benzodioxol-5-yl)-3,4-dimethyloxolan-2-yl]-2-methoxyphenol*	5-[(2r,3s,4s,5s)-5-(2h-1,3-苯并二氧代醇-5-基)-3,4-二甲基氧代烷-2-基]-2-甲氧基苯酚*	Lignans and Coumarins	木脂素和香豆素	Lignans	木脂素	C20H22O5	343.15	163.07	342.147	[M+H]+	2	-	-	2.82588e+06	2.50582e+06	2.47398e+06	2.55117e+06	2.64143e+06	2.43421e+06	2.42965e+06	2.29919e+06	2.22221e+06	-	-	-
Rfp02680	3-O-β-D-glucosyl-esculetin*	3-O-β-D-glucosyl-esculetin*	Lignans and Coumarins	木脂素和香豆素	Coumarins	香豆素	C15H16O9	341.09	179.03	340.079	[M+H]+	3	-	-	776340	837074	839305	479612	370011	367100	621482	638172	678299	-	-	-
PD0280915	Leu Ser Ile*	Leu Ser Ile*	Amino acids and derivatives	氨基酸及其衍生物	Amino acids and derivatives	氨基酸及其衍生物	C15H29N3O5	332.22	173.13	331.211	[M+H]+	1	-	-	2.90483e+06	2.56614e+06	2.47311e+06	703980	695278	709182	2.2685e+06	2.35377e+06	2.31846e+06	-	-	-
WaTKp01218	2-(2-Ethynyl-2,4-cyclopentadien-1-ylidene)ethenol	2-(2-乙炔基-2,4-环戊二烯-1-亚基)乙烯醇	Others	其它类	Alcohol compounds	醇类化合物	C9H6O	131.05	103.05	130.042	[M+H]+	1	393561-91-6	-	3.77898e+06	3.75585e+06	3.73867e+06	1.28304e+06	1.23594e+06	1.16903e+06	2.92077e+06	2.98408e+06	2.72942e+06	-	-	-
pme0021-1	L-Phenylalanine	L-苯丙氨酸	Amino acids and derivatives	氨基酸及其衍生物	Amino acids and derivatives	氨基酸及其衍生物	C9H11NO2	166.09	103.06	165.079	[M+H]+	1	63-91-2	C00079	4.38795e+07	4.44698e+07	4.27168e+07	1.53035e+07	1.51185e+07	1.56328e+07	3.35037e+07	3.49617e+07	3.25344e+07	ko00360,ko00400,ko00460,ko00470,ko00940,ko00960,ko00966,ko00970,ko00999,ko01100,ko01110,ko01210,ko01230,ko02010	C00079	-
MWStz602	Quercetagetin-7-O-glucoside(Quercetagitrin)*	槲皮万寿菊素-7-O-葡萄糖苷(万寿菊苷)*	Flavonoids	黄酮	Flavonols	黄酮醇	C21H20O13	481.1	319.05	480.09	[M+H]+	1	548-75-4	-	238166	207426	236725	119696	83310.2	74514.3	204176	135990	196684	-	-	-
Lazn006152	Isoshonanin*	Isoshonanin*	Lignans and Coumarins	木脂素和香豆素	Lignans	木脂素	C20H22O5	343.15	105.03	342.147	[M+H]+	2	-	-	2.439e+06	2.57284e+06	2.64464e+06	2.6604e+06	2.58303e+06	2.55709e+06	2.6323e+06	2.59898e+06	2.33169e+06	-	-	-
Lcsp003365	cis-Zeatin riboside	顺式-玉米素-D-核糖苷	Alkaloids	生物碱	Alkaloids	生物碱	C15H21N5O5	352.16	220.12	351.154	[M+H]+	3	15896-46-5	C16449	87169.2	113584	58880.6	41443.5	63000.6	47015.4	78546.4	73808.2	50048.5	ko00908,ko01110	C16449	-
MW0149815	Gln-Thr-Glu	谷酰氨-苏氨酸-谷氨酸	Amino acids and derivatives	氨基酸及其衍生物	Amino acids and derivatives	氨基酸及其衍生物	C14H24N4O8	377.17	190.11	376.159	[M+H]+	3	-	-	385486	1.00937e+06	229910	1.03164e+06	1.15086e+06	1.29754e+06	1.37643e+06	1.45123e+06	912726	-	-	-
PD0592635	Adenosine 2',3'-cyclic phosphate*	腺苷-2',3'-环磷酸*	Nucleotides and derivatives	核苷酸及其衍生物	Nucleotides and derivatives	核苷酸及其衍生物	C10H12N5O6P	330.06	136.06	329.053	[M+H]+	1	634-01-5	-	3.00285e+07	2.8871e+07	3.08756e+07	7.53035e+07	7.99604e+07	8.40214e+07	4.11884e+07	4.2079e+07	4.37958e+07	-	-	-
mws0736	Glycyl-leucine*	甘氨酰-亮氨酸*	Amino acids and derivatives	氨基酸及其衍生物	Amino acids and derivatives	氨基酸及其衍生物	C8H16N2O3	189.12	86.1	188.116	[M+H]+	1	869-19-2	C02155	3.7404e+07	4.01047e+07	3.87404e+07	1.09576e+07	1.1288e+07	1.24006e+07	2.90093e+07	3.01971e+07	2.85089e+07	-	C02155	-
PDP137911	6-amino-9-[(2R,3R,4S,5R)-3,4-dihydroxy-5-(hydroxymethyl)oxolan-2-yl]-1-methylpurin-2-one*	6-氨基-9-[（2R，3R，4S，5R）-3,4-二羟基-5-（羟甲基）氧代-2-基]-1-甲基嘌呤-2-酮*	Nucleotides and derivatives	核苷酸及其衍生物	Nucleotides and derivatives	核苷酸及其衍生物	C11H15N5O5	298.12	166.07	297.107	[M+H]+	1	70639-65-5	-	1.34856e+06	1.31879e+06	1.22479e+06	465451	405241	466150	792857	999993	931579	-	-	-
pmb0197	N7-Methylguanosine*	N7-甲基鸟苷*	Nucleotides and derivatives	核苷酸及其衍生物	Nucleotides and derivatives	核苷酸及其衍生物	C11H15N5O5	298.11	166.07	297.107	[M+H]+	1	20244-86-4	C20674	1.56825e+06	1.45726e+06	1.43495e+06	679118	629468	605399	978189	1.17869e+06	1.10027e+06	-	C20674	-
MEDP1776	L-Leucyl-L-alanine*	L-亮氨酸-L-丙氨酸*	Amino acids and derivatives	氨基酸及其衍生物	Amino acids and derivatives	氨基酸及其衍生物	C9H18N2O3	203.14	86.1	202.132	[M+H]+	1	7298-84-2	-	2.08991e+07	2.08446e+07	1.99496e+07	3.15765e+06	3.31128e+06	3.58014e+06	1.35912e+07	1.37672e+07	13842765	-	-	-
Hmtp000776	4,5,6-Trihydroxy-2-cyclohexen-1-ylideneacetonitrile	4,5,6-三羟基-2-环己烯-1-亚乙乙腈	Alkaloids	生物碱	Alkaloids	生物碱	C8H9NO3	168.07	105.03	167.058	[M+H]+	3	-	-	587111	649774	626598	260087	200625	292034	558641	474913	523211	-	-	-
pma0948	Phenylethanolamine	苯基乙醇胺	Alkaloids	生物碱	Alkaloids	生物碱	C8H11NO	138.09	120.08	137.084	[M+H]+	3	7568-93-6	C02735	114736	110067	116773	194775	102121	183081	141993	154518	161654	-	C02735	-
PDP274325	Adenosine N1-oxide*	腺苷 N1-氧化物*	Nucleotides and derivatives	核苷酸及其衍生物	Nucleotides and derivatives	核苷酸及其衍生物	C10H13N5O5	284.1	152.06	283.092	[M+H]+	1	-	-	6.55956e+07	6.80309e+07	6.52407e+07	1.29201e+07	1.19426e+07	1.25637e+07	5.0739e+07	5.21432e+07	4.73088e+07	-	-	-
Sadp001651	2-amino-7-[(2R,3R,4R,5R)-3,4-dihydroxy-5-(hydroxymethyl)oxolan-2-yl]-1H-purin-6-one*	2-amino-7-[(2R,3R,4R,5R)-3,4-dihydroxy-5-(hydroxymethyl)oxolan-2-yl]-1H-purin-6-one*	Nucleotides and derivatives	核苷酸及其衍生物	Nucleotides and derivatives	核苷酸及其衍生物	C10H13N5O5	284.1	152.06	283.092	[M+H]+	1	-	-	6.16361e+07	6.47713e+07	6.32807e+07	1.21509e+07	1.22208e+07	1.20163e+07	4.70205e+07	4.81702e+07	4.56744e+07	-	-	-
Rfn05965	(6E)-1,7-bis(4-hydroxyphenyl)hepta-1,6-diene-3,5-dione	（6E）-1,7-双（4-羟基苯基）庚-1,6-二烯-3,5-二酮	Phenolic acids	酚酸类	Phenolic acids	酚酸类	C19H16O4	309.11	147.04	308.105	[M+H]+	2	-	-	296882	319664	321943	379740	347084	336606	335314	341694	298633	-	-	-
MWSslk237	Homoplantaginin*	高车前素-7-O-葡萄糖苷; 高车前苷*	Flavonoids	黄酮	Flavones	黄酮	C22H22O11	463.13	301.07	462.116	[M+H]+	1	17680-84-1	C17762	224657	282133	224355	170732	162534	210744	202564	257546	282740	-	C17762	MetMap110
Lmjp003655	6-C-MethylKaempferol-3-glucoside*	6-甲基山柰酚-3-O-葡萄糖苷*	Flavonoids	黄酮	Flavonols	黄酮醇	C22H22O11	463.12	301.08	462.116	[M+H]+	1	-	-	236874	296171	198199	188731	138415	263579	246953	229139	213218	-	CM00467	MetMap113
Zmjp007079	Mansonone E	曼宋酮 E	Others	其它类	Ketone compounds	酮类化合物	C15H14O3	243.1	215.11	242.094	[M+H]+	2	5090-87-9	-	253339	147837	248418	191141	72163.6	95406.9	190095	155858	214372	-	-	-
WapTKC047969	6,20,25-Trihydroxydammar-23-Ene-3,12-dione	6,20,25-Trihydroxydammar-23-Ene-3,12-dione	Terpenoids	萜类	Triterpene	三萜	C30H48O5	489.36	453.34	488.35	[M+H]+	2	1616705-96-4	-	155908	191065	169881	174766	153031	173689	192078	152144	157474	-	-	-
MW0144015	8,11,14-Eicosatriynoic Acid	8,11,14-二十碳三烯酸	Lipids	脂质	Free fatty acids	游离脂肪酸	C20H28O2	301.24	121.1	300.209	[M+H]+	3	34262-64-1	-	668674	674704	537383	167817	187518	185081	563298	515497	550379	-	-	-
pmp001270	LysoPC 16:1*	溶血磷脂酰胆碱 16:1*	Lipids	脂质	LPC	溶血磷脂酰胆碱	C24H48NO7P	494.32	184.07	493.317	[M+H]+	1	76790-27-7	-	5.24597e+07	6.19076e+07	5.40513e+07	1.43815e+07	1.49802e+07	1.51321e+07	4.12856e+07	3.81694e+07	3.8851e+07	-	-	-
Zjxp110305	3-Hydroxy-3,7,11-trimethyldodeca-1,6E,10-trien-9-yl isobutyrate*	3-羟基-3,7,11-三甲基十二碳-1,6E,10-三烯-9-异丁酸酯*	Terpenoids	萜类	Sesquiterpenoids	倍半萜	C18H30O3	295.23	179.11	294.219	[M+H]+	1	-	-	1.63717e+06	1.61243e+06	1.48334e+06	2.1759e+06	2.25207e+06	2.33971e+06	1.82712e+06	1.94727e+06	1.83458e+06	-	-	-
Qmqp101736	Sessilifol O	Sessilifol O	Terpenoids	萜类	Sesquiterpenoids	倍半萜	C19H32O3	309.24	179.14	308.235	[M+H]+	2	-	-	182218	166022	147500	65741.8	84015.2	73693	153808	153047	121803	-	-	-
WapTKC065009	2α,3α,23-Trihydroxyurs-12,20(30)-dien-28-oic acid	2α,3α,23-三羟基熊果-12,20(30)-二烯-28-酸	Terpenoids	萜类	Triterpene	三萜	C30H46O5	487.34	201.16	486.334	[M+H]+	2	143839-01-4	-	60492.5	63437.1	37306.7	49557.5	48213.3	54706.1	55777.2	64192.8	34527	-	-	-
mws2608	N-Acetyl-D-galactosamine	N-乙酰-D-半乳糖胺	Others	其它类	Saccharides	糖类	C8H15NO6	222.1	84.05	221.09	[M+H]+	3	1811-31-0	C01132	1.71484e+06	1.50074e+06	1.99051e+06	1.4003e+06	2.48134e+06	1.42894e+06	1.2881e+06	1.22751e+06	1.51437e+06	ko00052,ko00520,ko01100,ko01250	C01132	-
Sadp000870	1,5-dihydroxypentan-3-yl dihydrogen phosphate	1,5-二羟基戊-3-基二氢磷酸酯	Others	其它类	Others	其它	C5H13O6P	200.04	98.97	200.045	[M]+	1	-	-	2.54475e+06	2.57669e+06	2.47236e+06	2.12913e+06	1.95815e+06	2.29243e+06	2.4637e+06	2.30691e+06	2.22478e+06	-	-	-
Rp003307	Isoglutamine*	异谷氨酰胺*	Amino acids and derivatives	氨基酸及其衍生物	Amino acids and derivatives	氨基酸及其衍生物	C5H10N2O3	147.08	84.05	146.069	[M+H]+	3	636-65-7	C16673	3.13883e+07	3.11872e+07	3.17308e+07	5.60487e+06	4.62414e+06	5.51882e+06	2.20779e+07	2.04136e+07	2.12859e+07	ko00340	C16673	-
WapTKC015529	Acritopappusol	Acritopappusol	Terpenoids	萜类	Ditepenoids	二萜	C16H28O2	253.22	55.05	252.209	[M+H]+	1	78795-78-5	-	270648	313687	286926	919077	971330	909600	601423	407337	536513	-	-	-
MWS1909	2-Pentadecanone	2-十五烷酮	Others	其它类	Ketone compounds	酮类化合物	C15H30O	227.24	55.05	226.23	[M+H]+	3	2345-28-0	-	34187.9	30789.2	30624.8	29982.9	31857	28706.4	31150.6	25975.4	30976	-	-	-
Wbmp010544	10-Hydroxymethyllycaconitine	10-羟甲基牛扁碱	Alkaloids	生物碱	Alkaloids	生物碱	C37H50N2O11	699.35	699.35	698.341	[M+H]+	3	-	-	139980	172504	142433	164635	168899	237807	163392	179724	183588	-	-	-
WapTKC063023	2,3,23-Trihydroxy-16-Oxo-12-Oleanen-28-Oic Acid	2,3,23-Trihydroxy-16-Oxo-12-Oleanen-28-Oic Acid	Terpenoids	萜类	Triterpene	三萜	C30H46O6	503.34	421.31	502.329	[M+H]+	1	2138417-78-2	-	73020.7	93005.3	70591.8	45918.6	41013.9	37229.5	62411.6	49425.6	63618.4	-	-	-
MWStz079	Aurantiamide acetate	橙黄胡椒酰胺乙酸酯	Alkaloids	生物碱	Alkaloids	生物碱	C27H28N2O4	445.21	224.11	444.205	[M+H]+	3	56121-42-7	-	14590.5	34686.6	25049.7	22845.8	30136	24777	32915.9	32137.4	30932.4	-	-	-
PDP225953	3'-O-Methylguanosine	3'-O-甲基鸟苷	Nucleotides and derivatives	核苷酸及其衍生物	Nucleotides and derivatives	核苷酸及其衍生物	C11H15N5O5	298.11	152.06	297.107	[M+H]+	1	-	-	1.6073e+06	1.68287e+06	1.69901e+06	1.20798e+06	1.10146e+06	1.20712e+06	1.33663e+06	1.51023e+06	1.35706e+06	-	-	-
PD0579056	Nordihydrocapsiate	降二氢辣椒酯	Phenolic acids	酚酸类	Phenolic acids	酚酸类	C17H26O4	295.19	137.06	294.183	[M+H]+	1	220012-53-3	-	269684	297359	294842	601249	522505	595449	384292	398531	407607	-	-	-
PDP235598	Isorhamnetin 3-O-(4''-O-glucosyl)rutinoside*	异鼠李素 3-O-（4''-O-葡萄糖基）芸香糖苷*	Flavonoids	黄酮	Flavonols	黄酮醇	C34H42O21	787.23	317.07	786.222	[M+H]+	1	-	-	450746	508743	289944	486281	637492	544079	492825	604510	439998	-	-	-
PDP002688	Isorhamnetin 3-rhamnosyl-(1->2)-galactoside-7-glucoside*	Isorhamnetin 3-鼠李糖基-(1->2)-半乳糖苷-7-葡萄糖苷*	Flavonoids	黄酮	Flavonols	黄酮醇	C34H42O21	787.22	317.07	786.222	[M+H]+	1	128988-18-1	-	541372	461497	383692	571151	615966	512750	559209	583738	493797	-	-	-
Lmpp003228	Petunidin-3-O-(6''-O-caffeoyl)glucoside	牵牛花素-3-O-(6''-O-咖啡酰)葡萄糖苷	Flavonoids	黄酮	Anthocyanidins	花青素	C31H29O15+	641.15	317.07	641.15	[M]+	3	-	-	66420.3	135693	112810	123948	100977	93479.3	86359.8	111241	107117	-	-	-
Zbsp003857	3'-O-Methyltricetin-5-O-glucoside*	3'-O-甲基五羟黄酮-5-O-葡萄糖苷*	Flavonoids	黄酮	Flavones	黄酮	C22H22O12	479.12	317.06	478.111	[M+H]+	3	-	-	209557	282681	143267	266007	323993	185884	298046	304061	298806	-	-	-
Wagp001892	(2S,4R)-4-(Beta-D-Glucopyranosyloxy)-2-Pentanol	(2S,4R)-4-(β-D-吡喃葡萄糖基氧基)-2-戊醇	Others	其它类	Alcohol compounds	醇类化合物	C11H22O7	267.14	69.07	266.137	[M+H]+	3	183744-50-5	-	140111	133873	161101	359021	431925	305908	263589	212503	256308	-	-	-
lsdp210006	Elaeocarpucin H	Elaeocarpucin H	Terpenoids	萜类	Triterpene	三萜	C30H44O5	485.32	439.32	484.319	[M+H]+	2	-	-	165460	191709	149575	102154	107504	129495	159169	137103	140538	-	-	-
MW0107510	Ile-Ser	L-异亮氨酸-L-丝氨酸	Amino acids and derivatives	氨基酸及其衍生物	Amino acids and derivatives	氨基酸及其衍生物	C9H18N2O4	219.13	86.1	218.127	[M+H]+	3	6403-14-1	-	1.47728e+07	1.60854e+07	1.54761e+07	5.33748e+06	5.35057e+06	5.56377e+06	1.22565e+07	1.19594e+07	1.4775e+07	-	-	-
WapTKC083786	1-Methyl-4-Prop-1-En-2-Ylcyclohexa-1,4-Diene	1-Methyl-4-Prop-1-En-2-Ylcyclohexa-1,4-Diene	Terpenoids	萜类	Monoterpenoids	倍萜	C10H14	135.12	91.05	134.11	[M+H]+	2	-	-	414939	458782	479636	332901	396036	358337	444815	371028	429075	-	-	-
WaTKp12750	7-methylocta-2,6-dienoic acid	7-甲基-2,6-辛二烯酸	Organic acids	有机酸	Organic acids	有机酸	C9H14O2	155.11	67.05	154.099	[M+H]+	1	88197-02-8	-	1.4297e+06	1.43149e+06	1.56606e+06	5.23486e+06	5.19677e+06	4.92806e+06	2.65086e+06	3.16852e+06	2.83227e+06	-	-	-
MWSHY0202	6-Methylflavone	6-甲基黄酮	Flavonoids	黄酮	Flavones	黄酮	C16H12O2	237.09	135.05	236.084	[M+H]+	3	29976-75-8	-	77650.1	44588.6	48629.2	45815.8	36050.8	59077	52753.6	71885.3	48294.3	-	-	-
Wacyp01167	(6-amino-3-oxohexan-2-yl)proline	(6-氨基-3-氧代己烷-2-基)脯氨酸	Amino acids and derivatives	氨基酸及其衍生物	Amino acids and derivatives	氨基酸及其衍生物	C11H20N2O3	229.15	142.09	228.147	[M+H]+	1	-	-	1.41881e+07	1.48029e+07	1.46475e+07	1.78122e+07	1.73975e+07	1.84292e+07	1.59302e+07	1.61148e+07	1.60318e+07	-	-	-
MWS201391	Asn-Ile	L-天冬酰胺-L-异亮氨酸	Amino acids and derivatives	氨基酸及其衍生物	Amino acids and derivatives	氨基酸及其衍生物	C10H19N3O4	246.15	166.09	245.138	[M+H]+	2	438533-59-6	-	5.63694e+06	5.61752e+06	4.47089e+06	2.7646e+06	2.8309e+06	2.57528e+06	5.04142e+06	4.93556e+06	3.93916e+06	-	-	-
PDP176734	2-(hydroxymethyl)-5-{4-imino-3h-furo[3,2-d]pyrimidin-7-yl}oxolane-3,4-diol	2-(羟甲基)-5-{4-亚胺-3H-呋喃[3,2-d]嘧啶-7-基}氧杂环戊烷-3,4-二醇	Alkaloids	生物碱	Alkaloids	生物碱	C11H13N3O5	268.1	136.06	267.086	[M+H]+	2	-	-	2.06867e+07	2.17796e+07	2.04865e+07	752503	696593	736180	1.24304e+07	1.27133e+07	1.23375e+07	-	-	-
Zmsp001773	9-Arabinosyladenine*	9-阿拉伯糖基腺嘌呤*	Nucleotides and derivatives	核苷酸及其衍生物	Nucleotides and derivatives	核苷酸及其衍生物	C10H13N5O4	268.11	136.07	267.097	[M+H]+	1	-	-	1.86289e+07	1.99421e+07	2.00247e+07	605465	729272	691852	1.18761e+07	1.30645e+07	1.26297e+07	-	-	-
MWStz160	Thermospine*	黄华碱*	Alkaloids	生物碱	Quinorisidine alkaloids	奎诺里西啶类生物碱	C15H20N2O	245.17	98.1	244.158	[M+H]+	3	486-90-8	C10789	776761	749446	615628	527480	465080	669023	664020	579306	584308	-	C10789	-
MW0156048	Pro-Val-Gly	脯氨酰-缬氨酰-甘氨酸	Amino acids and derivatives	氨基酸及其衍生物	Amino acids and derivatives	氨基酸及其衍生物	C12H21N3O4	272.16	116.07	271.153	[M+H]+	3	67341-70-2	-	2.63741e+06	2.71711e+06	2.8476e+06	973801	1.0444e+06	998179	2.21725e+06	2.39781e+06	2.06675e+06	-	-	-
PD0016633	Buchananine*	白叶藤碱*	Alkaloids	生物碱	Alkaloids	生物碱	C12H15NO7	286.09	124.04	285.085	[M+H]+	1	70802-12-9	-	1.14171e+06	1.34473e+06	1.31545e+06	448587	966277	943288	1.15342e+06	1.266e+06	1.15994e+06	-	-	-
MWSmce582	Methyl L-pyroglutamate	L-焦谷氨酸甲酯	Amino acids and derivatives	氨基酸及其衍生物	Amino acids and derivatives	氨基酸及其衍生物	C6H9NO3	144.07	84.04	143.058	[M+H]+	3	4931-66-2	-	513955	594068	512894	190137	275402	259273	380669	287567	430429	-	-	-
MWS201478	Phe-Ser	L-苯丙氨酸-L-丝氨酸	Amino acids and derivatives	氨基酸及其衍生物	Amino acids and derivatives	氨基酸及其衍生物	C12H16N2O4	253.12	120.09	252.111	[M+H]+	2	16053-39-7	-	1.23553e+07	1.21976e+07	1.23368e+07	1.1967e+06	1.25267e+06	1.254e+06	8.48555e+06	8.49256e+06	8.1691e+06	-	-	-
WaYp007695	2-Aminooctadecane-1,16,18,18-tetraol	2-氨基十八烷-1,16,18,18-四醇	Lipids	脂质	Sphingolipids	鞘脂	C18H39NO4	334.3	242.25	333.288	[M+H]+	1	-	-	66133.5	69182.5	56627.2	74975.5	56261	49214.1	84348.3	78133.2	53308.9	-	-	-
PD0622677	Leucylalanine*	亮氨酸丙氨酸*	Amino acids and derivatives	氨基酸及其衍生物	Amino acids and derivatives	氨基酸及其衍生物	C9H18N2O3	203.14	86.1	202.132	[M+H]+	1	67368-02-9	-	2.13074e+07	2.21784e+07	2.17812e+07	4.02242e+06	3.85131e+06	4.2269e+06	1.71058e+07	1.69594e+07	1.58938e+07	-	-	-
PDP008486	Dehydrocarissone	Dehydrocarissone	Others	其它类	Others	其它	C14H20O2	221.15	119.08	220.146	[M+H]+	1	64057-46-1	-	163200	172479	166659	84446	85693.1	83402.6	140793	201656	166716	-	-	-
Zjyp102937	Oxyphyllone C	Oxyphyllone C	Terpenoids	萜类	Sesquiterpenoids	倍半萜	C14H20O2	221.15	119.09	220.146	[M+H]+	2	-	-	211127	219007	154888	86413.1	76801.8	63836	131223	91642.2	129685	-	-	-
Lmwp102813	Austroside A	华南吴茱萸苷 A	Others	其它类	Others	其它	C19H30O9	403.2	205.12	402.189	[M+H]+	2	-	-	199365	223419	221372	192944	237154	196773	304403	266643	216552	-	-	-
PMIR01401	quercetin-3-gentiobioside*	槲皮素-3-龙胆二糖苷*	Flavonoids	黄酮	Flavonols	黄酮醇	C27H30O17	627.16	303.05	626.148	[M+H]+	1	-	-	526994	462428	870912	992807	920237	1.34828e+06	588910	733251	582489	-	-	-
Sadp004354	Herbacetin 8-gentiobioside*	草质素 8-龙胆二糖苷*	Flavonoids	黄酮	Flavonols	黄酮醇	C27H30O17	627.15	303.05	626.148	[M+H]+	1	-	-	502430	460527	783550	821886	844261	1.19703e+06	597744	779094	687535	-	-	-
WapTKC210919	1-hydroxylimonen-2-one*	1-hydroxylimonen-2-one*	Terpenoids	萜类	Monoterpenoids	倍萜	C10H16O2	169.12	81.07	168.115	[M+H]+	1	-	-	799078	931036	868036	48263.8	47397.8	55574.1	554931	569622	538439	-	-	-
pme1184	Deoxyguanosine	2'-脱氧鸟苷	Nucleotides and derivatives	核苷酸及其衍生物	Nucleotides and derivatives	核苷酸及其衍生物	C10H13N5O4	268.1	152.06	267.097	[M+H]+	3	961-07-9	C00330	1.85319e+06	2.01902e+06	2.07716e+06	372881	492507	513185	1.39723e+06	1.63401e+06	1.62167e+06	ko00230,ko01100,ko01232,ko02010	C00330	-
Safp001796	4-Hydroxy-L-tryptophan	4-羟基-L-色氨酸	Amino acids and derivatives	氨基酸及其衍生物	Amino acids and derivatives	氨基酸及其衍生物	C11H12N2O3	221.09	158.06	220.085	[M+H]+	1	25242-90-4	C21777	2.68631e+06	2.68953e+06	2.53423e+06	1.97915e+06	1.91866e+06	1.90599e+06	2.59756e+06	2.47275e+06	2.28788e+06	ko00901	C21777	-
Walp012785	(Oxiran-2-yl)methyl octadeca-9,12-dienoate*	(Oxiran-2-yl)methyl octadeca-9,12-dienoate*	Lipids	脂质	Glycerol ester	甘油酯	C21H36O3	337.27	263.24	336.266	[M+H]+	1	856386-19-1	-	32754.9	53603.2	47952.5	26895.9	15573.4	19673.4	60277.5	61281.3	49871.9	-	-	-
PD1028481	4-(Aminobutyl)guanidine	4-(氨基丁基)胍	Alkaloids	生物碱	Alkaloids	生物碱	C5H14N4	131.13	60.06	130.122	[M+H]+	1	-	-	3.67084e+06	3.81202e+06	3.62496e+06	2.26669e+06	2.12281e+06	2.12134e+06	3.20029e+06	3.57138e+06	3.41193e+06	-	-	-
PDP001022	5-(alpha-d-glucosyloxy-methyl)furfural*	5-(α-d-葡萄糖氧基甲基)糠醛*	Others	其它类	Others	其它	C12H16O8	289.09	127.04	288.084	[M+H]+	2	-	-	366694	400709	367325	436361	368767	444894	396225	396328	475285	-	-	-
WapTKC122485	Zeatin	玉米素	Alkaloids	生物碱	Alkaloids	生物碱	C10H13N5O	220.12	136.06	219.112	[M+H]+	3	1637-39-4	C00371	126930	92977.3	84838.4	188468	220015	231351	134095	122835	159718	ko00908,ko01100,ko01110,ko04075	C00371	-
pmb0374	2-Aminopurine	2-氨基嘌呤	Nucleotides and derivatives	核苷酸及其衍生物	Nucleotides and derivatives	核苷酸及其衍生物	C5H5N5	136.06	119.04	135.054	[M+H]+	1	452-06-2	-	3.74548e+07	4.70924e+07	3.66083e+07	3.1981e+07	2.70312e+07	2.70479e+07	3.52655e+07	3.5896e+07	4.12166e+07	-	-	-
Lcsp001096	Ser-Ile-Asn	丝氨酰-异亮氨酰-天冬酰胺	Amino acids and derivatives	氨基酸及其衍生物	Amino acids and derivatives	氨基酸及其衍生物	C13H24N4O6	333.18	173.13	332.17	[M+H]+	3	-	-	229091	249936	269652	243893	63978.3	186808	259152	269020	255637	-	-	-
Zbqp000947	Lys-Pro-Ile	赖氨酸脯氨酸	Amino acids and derivatives	氨基酸及其衍生物	Amino acids and derivatives	氨基酸及其衍生物	C17H32N4O4	357.25	132.11	356.242	[M+H]+	3	-	-	727015	917393	781614	196500	123308	136559	861170	771703	643548	-	-	-
WaYp007548	2-Aminotetradecan-1-ol*	2-氨基十四烷-1-醇*	Lipids	脂质	Sphingolipids	鞘脂	C14H31NO	230.25	62.06	229.241	[M+H]+	1	-	-	61882.1	72716.6	53007.9	69264.1	78939.9	46804.4	83172.2	67291.5	68533.3	-	-	-
Zbzp007397	5,6,7,7a-tetrahydro-4,4,7a-trimethyl-2(4H)-benzofuranone	5,6,7,7a-四氢-4,4,7a-三甲基-2(4H)-苯并呋喃酮	Others	其它类	Others	其它	C11H16O2	181.12	135.12	180.115	[M+H]+	1	15356-74-8	-	180572	113491	150781	182617	171201	141559	199319	192893	177016	-	-	-
WapTKC052039	Gypenoside Vn7*	Gypenoside Vn7*	Terpenoids	萜类	Triterpene Saponin	三萜皂苷	C47H78O18	931.52	473.36	930.519	[M+H]+	1	1235721-55-7	-	201365	221950	175318	152935	140417	172679	203822	200906	195289	-	-	-
WapTKC204312	7-({4,5-Dihydroxy-3-[(3,4,5-Trihydroxy-6-Methyloxan-2-Yl)Oxy]Oxan-2-Yl}Oxy)-11-Hydroxy-1-(2-Hydroxy-6-Methyl-1-{[3,4,5-Trihydroxy-6-(Hydroxymethyl)Oxan-2-Yl]Oxy}Hept-5-En-2-Yl)-3A,3B,6,6-Tetramethyl-Hexadecahydro-1H-Cyclopenta[A]Phenanthrene-9A-Carbaldehyde*	7-({4,5-Dihydroxy-3-[(3,4,5-Trihydroxy-6-Methyloxan-2-Yl)Oxy]Oxan-2-Yl}Oxy)-11-Hydroxy-1-(2-Hydroxy-6-Methyl-1-{[3,4,5-Trihydroxy-6-(Hydroxymethyl)Oxan-2-Yl]Oxy}Hept-5-En-2-Yl)-3A,3B,6,6-Tetramethyl-Hexadecahydro-1H-Cyclopenta[A]Phenanthrene-9A-Carbaldehyde*	Terpenoids	萜类	Triterpene Saponin	三萜皂苷	C47H78O18	931.53	473.36	930.519	[M+H]+	1	-	-	218199	262445	190203	228009	140365	250707	271274	239257	220724	-	-	-
WapTKC194113	methyl (S,2E,6E)-7-ethyl-9-((2R,3S)-3-ethyl-3-methyloxiran-2-yl)-3,4-dimethylnona-2,6-dienoate	methyl (S,2E,6E)-7-ethyl-9-((2R,3S)-3-ethyl-3-methyloxiran-2-yl)-3,4-dimethylnona-2,6-dienoate	Terpenoids	萜类	Sesquiterpenoids	倍半萜	C19H32O3	309.24	277.22	308.235	[M+H]+	1	-	-	99522.9	99011	88419.3	54831.2	48144.8	36944.4	94267.7	100447	97580.5	-	-	-
Hmmp006036	alpha-Hederin*	3-O-鼠李糖基(1→2)阿拉伯糖基-23-羟基齐墩果-12-烯-28-酸 (木通皂苷Stc; 刺楸根皂苷A; 无患子皂苷A)*	Terpenoids	萜类	Triterpene Saponin	三萜皂苷	C41H66O12	751.46	437.34	750.455	[M+H]+	2	27013-91-8	C08954	22317	18558.8	23895.8	12779.7	19111.7	21245.8	26172.7	15847.8	23360.4	-	C08954	-
Walp007043	2-Aminohexadecane-1,4-diol	2-氨基十六烷-1,4-二醇	Lipids	脂质	Sphingolipids	鞘脂	C16H35NO2	274.27	88.08	273.267	[M+H]+	1	-	-	7.55837e+06	6.65092e+06	7.33784e+06	5.45275e+06	5.28126e+06	5.15898e+06	6.35267e+06	6.80307e+06	6.49955e+06	-	-	-
MWSslk154	Triethyl citrate	柠檬酸三乙酯	Organic acids	有机酸	Organic acids	有机酸	C12H20O7	277.13	115.04	276.121	[M+H]+	3	77-93-0	-	91350.8	82981.4	62826.3	74442.6	99544.6	77164.7	45629.2	72689.5	64571.9	-	-	-
mws4176	L-Alanyl-L-Phenylalanine	L-丙氨酰-L-苯丙氨酸	Amino acids and derivatives	氨基酸及其衍生物	Amino acids and derivatives	氨基酸及其衍生物	C12H16N2O3	237.12	120.09	236.116	[M+H]+	1	3061-90-3	-	9.64612e+06	1.01496e+07	9.6036e+06	1.08907e+06	1.08246e+06	1.17184e+06	6.54289e+06	6.85479e+06	6.86161e+06	-	-	-
PD1000141	Leu-Gly-Pro*	Leu-Gly-Pro*	Amino acids and derivatives	氨基酸及其衍生物	Amino acids and derivatives	氨基酸及其衍生物	C13H23N3O4	286.18	173.09	285.169	[M+H]+	1	-	-	1.51913e+06	1.49702e+06	1.35591e+06	315755	302104	267646	1.02374e+06	1.11067e+06	960469	-	-	-
Wagp005779	3-Oxo-Alpha-Ionol 3'-(6''-Malonyl)Glucoside	3-氧-紫罗兰醇 3'-(6''-丙二酰)葡萄糖苷	Terpenoids	萜类	Sesquiterpenoids	倍半萜	C22H32O10	457.21	191.14	456.2	[M+H]+	3	-	-	48117.5	48904.5	43765.9	26317.3	34487.3	37109.5	27636.1	41033.9	68754.1	-	-	-
PD0129328	Phenylalanylglycine	苯丙氨酰甘氨酸	Amino acids and derivatives	氨基酸及其衍生物	Amino acids and derivatives	氨基酸及其衍生物	C11H14N2O3	223.11	166.09	222.1	[M+H]+	2	4294-26-2	-	751971	779907	809180	175844	185754	217035	622751	581923	533351	-	-	-
MWS00204g	N-Ethylglycine*	N-乙基甘氨酸*	Amino acids and derivatives	氨基酸及其衍生物	Amino acids and derivatives	氨基酸及其衍生物	C4H9NO2	104.07	58.07	103.063	[M+H]+	2	627-01-0	-	2.06743e+06	2.15724e+06	2.07153e+06	7.40942e+06	7.30588e+06	6.91914e+06	4.49906e+06	4.84797e+06	4.27545e+06	-	-	-
pme3033	N,N-Dimethylglycine*	N,N-二甲基甘氨酸*	Amino acids and derivatives	氨基酸及其衍生物	Amino acids and derivatives	氨基酸及其衍生物	C4H9NO2	104.07	58.07	103.063	[M+H]+	2	1118-68-9	C01026	2.443e+06	2.49118e+06	2.42236e+06	7.53231e+06	7.48478e+06	7.47607e+06	4.95284e+06	4.67166e+06	4.55726e+06	ko00260,ko01100	C01026	-
mws0983	Oleoylethanolamide	油酰单乙醇胺	Alkaloids	生物碱	Alkaloids	生物碱	C20H39NO2	326.31	62.06	325.298	[M+H]+	1	111-58-0	C20792	310340	277778	281094	411398	439696	425216	405377	372665	347480	-	C20792	-
Hajp003819	rhusopolyphenol F	rhusopolyphenol F	Phenolic acids	酚酸类	Phenolic acids	酚酸类	C15H14O6	291.09	139.04	290.079	[M+H]+	3	1445784-13-3	-	343094	426442	202033	282526	342363	455757	297298	443808	322698	-	-	-
Rfp03718	(-)-Mesquitol*	(-)-Mesquitol*	Flavonoids	黄酮	Flavanols	黄烷醇类	C15H14O6	291.09	139.04	290.079	[M+H]+	1	-	-	367240	489606	227292	280535	413752	444764	399344	512696	288371	-	-	-
pmp000522	(S)-Canadine	四氢小檗碱	Alkaloids	生物碱	Isoquinoline alkaloids	异喹啉类生物碱	C20H21NO4	340.15	325.12	339.147	[M+H]+	3	5096-57-1	C03329	1.7215e+06	1.7846e+06	1.62306e+06	1.58618e+06	1.70295e+06	1.45904e+06	1.50729e+06	1.61325e+06	1.31185e+06	ko00950,ko01100,ko01110	C03329	-
Zbkp003727	Spinosyn P	斯皮诺辛P	Alkaloids	生物碱	Alkaloids	生物碱	C39H61NO10	704.43	704.43	703.43	[M+H]+	3	-	C15709	1.79396e+06	1.9327e+06	1.96369e+06	1.74039e+06	1.78515e+06	1.78102e+06	1.86472e+06	1.89763e+06	1.8514e+06	-	C15709	-
Sazp005955	Hydroxyscutianine A	Hydroxyscutianine A	Alkaloids	生物碱	Alkaloids	生物碱	C39H47N5O6	682.36	148.11	681.353	[M+H]+	3	-	-	20463.8	17356.2	21906.8	26946.7	29434.2	22928.7	28070.7	17802.1	21587.5	-	-	-
Lmlp005572	Galangin 7-glucoside*	高良姜素-7-葡萄糖苷*	Flavonoids	黄酮	Flavonols	黄酮醇	C21H20O10	433.11	271.06	432.106	[M+H]+	3	-	-	51905.4	86833.7	74008.4	46645	56477.2	55322.1	126027	78801.7	55990.5	-	-	-
WapTKC055278	6β-Hydroxysalacianone	6β-Hydroxysalacianone	Terpenoids	萜类	Triterpene	三萜	C30H46O3	455.35	205.16	454.345	[M+H]+	2	177747-02-3	-	345662	392799	373749	421157	442727	447158	323049	425529	306212	-	-	-
pmp001236	Clove chromone	丁香色原酮	Others	其它类	Chromone	色酮类	C11H10O4	207.07	121.03	206.058	[M+H]+	3	-	-	865887	878340	932682	448044	448972	445411	736349	781581	714009	-	-	-
PDP194061	tetradeca-3,8,11-trien-1-ol	tetradeca-3,8,11-trien-1-ol	Lipids	脂质	Free fatty acids	游离脂肪酸	C14H24O	209.19	55.05	208.183	[M+H]+	2	-	-	368285	448984	328654	2.17484e+06	1.8681e+06	2.09521e+06	1.07555e+06	1.0562e+06	1.04081e+06	-	-	-
mws1436	1,18-Octadecanediol	1,18-十八烷二醇	Lipids	脂质	Free fatty acids	游离脂肪酸	C18H38O2	287.29	97.1	286.287	[M+H]+	3	3155-43-9	-	18593.2	36539	34798.2	137022	119730	124340	73383.9	46545.4	79648.1	-	-	-
Zahp011321	N-Isobutyl Decanamide	N-异丁基癸酰胺	Alkaloids	生物碱	Alkaloids	生物碱	C14H29NO	228.23	228.24	227.225	[M+H]+	2	73785-31-6	-	33805.4	65473.7	63988.8	49778.9	55978	57294.9	86335.5	65983.7	81934.5	-	-	-
WapTKC202144	(E)-1-(3,3-dimethyloxiran-2-yl)-3-[(1S,3R,4R)-4-ethenyl-4-methyl-3-prop-1-en-2-ylcyclohexyl]but-2-en-1-ol	(E)-1-(3,3-dimethyloxiran-2-yl)-3-[(1S,3R,4R)-4-ethenyl-4-methyl-3-prop-1-en-2-ylcyclohexyl]but-2-en-1-ol	Terpenoids	萜类	Ditepenoids	二萜	C20H32O2	305.25	147.12	304.24	[M+H]+	2	-	-	107029	86894.8	98281.9	218354	220768	199786	224753	216068	192576	-	-	-
MWSslk086	Ambroxide	降龙涎香醚	Terpenoids	萜类	Ditepenoids	二萜	C16H28O	237.22	81.07	236.214	[M+H]+	1	6790-58-5	-	83692.2	76509.7	61549.9	241793	169813	209448	133029	124270	113872	-	-	-
Wbsp010963	21β-hydroxyserrat-14-en-3-one	21β-羟基锯烷-14-烯-3-酮	Terpenoids	萜类	Triterpene	三萜	C30H48O2	441.37	243.21	440.365	[M+H]+	2	-	-	37576.5	24013.1	42333	51533.2	35671.3	48296.8	42931.1	55525.1	59175.1	-	-	-
pmp000477	1-[1-O-3(3,4-methylenedioxyphenyl)-2E-propenyl]-pyrrolidine	1-[1-氧代-3(3,4-亚甲二氧基苯基)-2e-丙烯基]-吡咯烷	Alkaloids	生物碱	Pyrrole alkaloids	吡咯类生物碱	C14H15NO3	246.11	175	245.105	[M+H]+	2	-	-	124580	133321	158333	70348.6	69635.6	50519.5	98780.3	104894	93300.7	-	-	-
Lhhp102402	6-O-Acetyl-3-O-(4-O-malonyl)-xylosylcycloastragenol	6-O-乙酰基-3-O-(4-O-丙二酰基)木糖基环黄芪醇	Terpenoids	萜类	Triterpene Saponin	三萜皂苷	C40H62O13	751.42	437.19	750.419	[M+H]+	3	-	-	17299.7	13696.6	15743.1	16541.6	21729.2	16294.4	18853.7	19984.4	18129.1	-	-	-
WapTKC167236	4-[3-(4,8-Dimethyl-3,7-Nonadienyl)-3-Methyloxiranyl]-2-Butanone	4-[3-(4,8-Dimethyl-3,7-Nonadienyl)-3-Methyloxiranyl]-2-Butanone	Terpenoids	萜类	Ditepenoids	二萜	C18H30O2	279.23	81.07	278.225	[M+H]+	1	115028-53-0	-	292604	353672	380231	1.16445e+06	971332	1.18995e+06	614570	589309	513486	-	-	-
PDP150163	6-hydroxy-3,5,5-trimethyl-4-[3-[3,4,5-trihydroxy-6-(hydroxymethyl)oxan-2-yl]oxybut-1-enyl]cyclohex-3-en-1-one*	6-羟基-3,5,5-三甲基-4-[3-[3,4,5-三羟基-6-（羟甲基）氧杂-2-基]氧丁-1-烯基]环己-3-烯-1-酮*	Terpenoids	萜类	Sesquiterpenoids	倍半萜	C19H30O8	387.2	207.14	386.194	[M+H]+	1	-	-	1.22207e+06	1.16068e+06	1.49658e+06	1.57732e+06	1.71402e+06	1.77699e+06	1.34569e+06	1.40807e+06	1.46821e+06	-	-	-
Zbqp004433	N-(nonanoyl)nornicotine	N-(壬酸酰基)去甲烟碱	Alkaloids	生物碱	Pyridine alkaloids	吡啶类生物碱	C18H26N2O3	319.2	149.11	318.194	[M+H]+	2	-	-	165563	128496	177291	99818.2	73497.1	92430.2	113630	167307	98052.6	-	-	-
NK10264105	epsilon-Caprolactam	ε-己内酰胺	Alkaloids	生物碱	Alkaloids	生物碱	C6H11NO	114.09	81.06	113.084	[M+H]+	1	105-60-2	C06593	2.22381e+06	2.19378e+06	2.24296e+06	2.04324e+06	2.00813e+06	1.97019e+06	2.17249e+06	2.21561e+06	2.18061e+06	ko01100	C06593	-
MWS04491	3,4-Dehydro-DL-proline	3,4-脱氢-DL-脯氨酸	Amino acids and derivatives	氨基酸及其衍生物	Amino acids and derivatives	氨基酸及其衍生物	C5H7NO2	114.05	68.05	113.048	[M+H]+	3	3395-35-5	-	673599	827724	748452	669017	597030	529553	606964	711973	673519	-	-	-
Lmmp000647	Glucan	葡聚糖	Others	其它类	Saccharides	糖类	C18H32O16	505.17	145.05	504.169	[M+H]+	1	9041-22-9	-	46450.2	50897.6	66264.3	62391.3	73651.1	79323.3	53704.7	64106.5	60997.4	-	-	-
PDP030333	2-N-Propyl-1,3-dioxolane	2-N-丙基-1,3-二氧戊环	Alkaloids	生物碱	Alkaloids	生物碱	C5H11NO2	118.09	58.07	117.079	[M+H]+	2	-	-	6.36879e+07	6.3266e+07	6.09868e+07	2.34172e+06	2.12502e+06	2.1046e+06	4.13691e+07	4.84104e+07	4.18833e+07	-	-	-
MWS201415	Pro-Asp	L-脯氨酸-L-天冬氨酸	Amino acids and derivatives	氨基酸及其衍生物	Amino acids and derivatives	氨基酸及其衍生物	C9H14N2O5	231.1	70.07	230.09	[M+H]+	3	85227-98-1	-	2.78355e+07	3.01732e+07	2.78584e+07	8.83849e+07	8.38968e+07	8.71176e+07	5.60526e+07	5.64323e+07	5.02601e+07	-	-	-
MWS201471	Lys-Tyr	L-赖氨酸-L-酪氨酸	Amino acids and derivatives	氨基酸及其衍生物	Amino acids and derivatives	氨基酸及其衍生物	C15H23N3O4	310.18	84.08	309.169	[M+H]+	2	35978-98-4	-	291995	330769	300211	181459	172274	197460	279421	235436	277789	-	-	-
Safp003571	5-Formylbenzofuran	5-甲酰基苯并呋喃	Others	其它类	Others	其它	C9H6O2	147.04	91.05	146.037	[M+H]+	1	10035-16-2	-	1.71845e+06	1.27301e+06	1.21465e+06	1.02207e+06	1.49478e+06	981574	1.2811e+06	1.50185e+06	946914	-	-	-
WapTKC202374	2-[4,5-dihydroxy-6-[[2-hydroxy-9-(hydroxymethyl)-4,5,9,13,20,20-hexamethyl-24-oxahexacyclo[15.5.2.01,18.04,17.05,14.08,13]tetracos-15-en-10-yl]oxy]-2-methyloxan-3-yl]oxy-6-(hydroxymethyl)oxane-3,4,5-triol	2-[4,5-dihydroxy-6-[[2-hydroxy-9-(hydroxymethyl)-4,5,9,13,20,20-hexamethyl-24-oxahexacyclo[15.5.2.01,18.04,17.05,14.08,13]tetracos-15-en-10-yl]oxy]-2-methyloxan-3-yl]oxy-6-(hydroxymethyl)oxane-3,4,5-triol	Terpenoids	萜类	Triterpene Saponin	三萜皂苷	C42H68O13	781.47	455.35	780.466	[M+H]+	1	-	-	23659.3	23413.4	19468.8	16312.5	22815.5	18338.6	14039.2	11788.6	23682.8	-	-	-
Sazp002600	N-Methylhigenamine 7-Glucopyranoside*	N-Methylhigenamine 7-Glucopyranoside*	Alkaloids	生物碱	Isoquinoline alkaloids	异喹啉类生物碱	C23H29NO8	448.2	286.15	447.189	[M+H]+	1	-	-	2.45157e+07	2.85561e+07	3.3258e+07	3.15456e+07	2.97402e+07	3.20309e+07	2.70052e+07	2.93976e+07	2.87044e+07	-	-	-
MWStz305	Lirinidine	北美鹅掌楸尼定碱	Alkaloids	生物碱	Aporphine alkaloids	阿朴啡型生物碱	C18H19NO2	282.15	251.11	281.142	[M+H]+	2	54383-28-7	-	1.63416e+07	1.8298e+07	1.68866e+07	1.49586e+07	1.54701e+07	1.60648e+07	1.60641e+07	1.67417e+07	1.61713e+07	-	-	-
Satp005256	5,7-dihydroxy-2-(2,4-dihydroxypentyl)-chromone	5,7-二羟基-2-(2,4-二羟基戊基)-色酮	Flavonoids	黄酮	Other Flavonoids	其它类黄酮	C14H16O6	281.1	221.04	280.095	[M+H]+	3	-	-	5.10512e+06	6.1186e+06	5.10848e+06	4.90622e+06	4.66442e+06	4.5761e+06	5.16616e+06	5.29891e+06	5.04556e+06	-	-	-
Zbkp000302	Cucurbitine	葫芦素	Alkaloids	生物碱	Alkaloids	生物碱	C5H10N2O2	131.08	85.08	130.074	[M+H]+	3	6807-92-7	C10140	1.36288e+06	1.92909e+06	1.41958e+06	1.23643e+06	1.28682e+06	1.52803e+06	1.12755e+06	1.61103e+06	1.33033e+06	-	C10140	-
WapTKC013255	Boletinin D*	Boletinin D*	Terpenoids	萜类	Ditepenoids	二萜	C20H34O3	323.26	135.12	322.251	[M+H]+	2	720694-62-2	-	27302.2	35110.4	35269.6	45019.8	43992	41396.4	39592.4	44189.9	41308.4	-	-	-
MW0104918	DL-Dopa	3,4-二羟基-DL-苯丙氨酸	Amino acids and derivatives	氨基酸及其衍生物	Amino acids and derivatives	氨基酸及其衍生物	C9H11NO4	198.08	85.03	197.069	[M+H]+	3	63-84-3	-	1.55983e+07	1.41716e+07	1.52978e+07	2.26912e+07	2.30925e+07	2.32208e+07	1.61446e+07	1.52992e+07	1.72753e+07	-	-	-
PDP228689	n-(1-aminobutyl)guanidine	n-(1-氨基丁基)胍	Alkaloids	生物碱	Alkaloids	生物碱	C5H14N4	131.13	72.08	130.122	[M+H]+	2	-	-	1.2447e+07	1.17417e+07	1.19534e+07	7.73244e+06	6.80029e+06	7.77121e+06	9.60308e+06	8.98826e+06	9.21143e+06	-	-	-
PDP058688	3,5,5-trimethyl-4-[3-[3,4,5-trihydroxy-6-(hydroxymethyl)oxan-2-yl]oxybut-1-enyl]cyclohex-3-en-1-one*	3,5,5-三甲基-4-[3-[3,4,5-三羟基-6-（羟甲基）氧杂-2-基]氧丁-1-烯基]环己-3-烯-1-酮*	Terpenoids	萜类	Terpene	萜类	C19H30O7	371.21	191.14	370.199	[M+H]+	2	-	-	509123	428637	678056	377422	416171	325374	348525	411465	321636	-	-	-
Lmmp004382	3-Oxo-alpha-ionol glucoside*	3-氧代-α-紫罗兰醇 葡萄糖苷*	Terpenoids	萜类	Sesquiterpenoids	倍半萜	C19H30O7	371.21	191.14	370.199	[M+H]+	2	-	-	461225	394671	738585	350624	464122	335557	387014	424359	420062	-	-	-
MWSprf154	Itaconate	衣康酸	Organic acids	有机酸	Organic acids	有机酸	C5H6O4	131.03	85.03	130.027	[M+H]+	3	97-65-4	C00490	1.33858e+06	1.20701e+06	1.24075e+06	886817	806496	840440	1.25785e+06	702516	1.17326e+06	ko00660,ko01100	C00490	-
Zmgp004297	7-(4-Hydroxyphenyl)-1-phenyl-4-hepten-3-one	7-(4-羟基苯基)-1-苯基-4-庚烯-3-酮	Others	其它类	Ketone compounds	酮类化合物	C19H20O2	281.15	107.05	280.146	[M+H]+	3	100667-52-5	-	937069	625427	783362	1.41989e+06	1.03846e+06	905548	1.08021e+06	829402	1.03851e+06	-	-	-
Waptp01054	4-(2-aminoethenyl)phenol*	4-(2-氨基乙烯基)苯酚*	Alkaloids	生物碱	Alkaloids	生物碱	C8H9NO	136.07	91.05	135.068	[M+H]+	3	-	-	723809	871159	648708	243746	290407	311474	564675	707412	559134	-	-	-
MWS2076	2-Aminophenol	2-氨基苯酚	Alkaloids	生物碱	Phenolamine	酚胺	C6H7NO	110.06	65.04	109.053	[M+H]+	3	95-55-6	C01987	115824	172504	140040	211037	268326	277344	185582	243274	145439	ko00380,ko01100	C01987	-
Lssp210086	Balanophonin B	巴拉松素 B	Lignans and Coumarins	木脂素和香豆素	Lignans	木脂素	C20H20O7	373.13	137.06	372.121	[M+H]+	3	92216-41-6	-	125668	138873	74069.1	117991	157486	200659	112692	114012	71490	-	-	-
PD0677518	10-hydroxyoctadec-2-enoic acid	10-羟基-2-十八烯酸	Lipids	脂质	Free fatty acids	游离脂肪酸	C18H34O3	299.26	71.09	298.251	[M+H]+	1	-	-	350906	302554	260525	366572	381665	431087	336106	352521	302892	-	-	-
Lhwp110120	2,3,19-Trihydroxyurs-12-en-28-oic acid (Hydroxypomolic Acid)	2,3,19-三羟基熊果-12-烯-28-酸 (羟基玻模醇酸)	Terpenoids	萜类	Triterpene	三萜	C30H48O5	489.36	425.34	488.35	[M+H]+	1	119725-19-8	-	427458	482522	380762	415328	342754	394969	461080	397181	463004	-	CM03161	MetMap175
WapTKC055961	6-Hydroxy-3-Oxo-11,13(18)-Oleanadien-28-Oic Acid*	6-Hydroxy-3-Oxo-11,13(18)-Oleanadien-28-Oic Acid*	Terpenoids	萜类	Triterpene	三萜	C30H44O4	469.33	423.33	468.324	[M+H]+	1	478083-75-9	-	3.84129e+06	3.59351e+06	3.72256e+06	2.0413e+06	2.05232e+06	2.02178e+06	3.52371e+06	3.56442e+06	3.4288e+06	-	-	-
MWS1777	3-Chloroaniline	3-氯苯胺	Alkaloids	生物碱	Alkaloids	生物碱	C6H6ClN	128.03	93.06	127.019	[M+H]+	1	108-42-9	-	1.0834e+07	9.51082e+06	1.04711e+07	6.74336e+06	8.34226e+06	6.94873e+06	9.44886e+06	9.72567e+06	8.95347e+06	-	-	-
WapTKC065093	2,3,19-Trihydroxy-12-Ursen-28-Oic Acid 28-O-[α-L-Rhamnopyranosyl-(1-2)-β-D-Glucopyranosyl] Ester	2,3,19-Trihydroxy-12-Ursen-28-Oic Acid 28-O-[α-L-Rhamnopyranosyl-(1-2)-β-D-Glucopyranosyl] Ester	Terpenoids	萜类	Triterpene Saponin	三萜皂苷	C42H68O14	797.47	453.34	796.461	[M+H]+	2	1181330-37-9	-	148613	153542	162748	148375	150331	148968	141022	147583	165226	-	-	-
Rfn01313	methyl 2-(pyrrolidin-2-yl)acetate	2-（吡咯烷-2-基）乙酸甲酯	Alkaloids	生物碱	Alkaloids	生物碱	C7H13NO2	144.1	70.07	143.095	[M+H]+	3	111704-98-4	-	2.02574e+06	2.80158e+06	2.46221e+06	809693	688167	974844	2.98112e+06	2.14475e+06	3.1008e+06	-	-	-
pmb0142	Caffeic aldehyde	咖啡醛	Others	其它类	Aldehyde compounds	醛类化合物	C9H8O3	165.05	95.05	164.047	[M+H]+	3	141632-15-7	C10945	130206	130354	145745	121665	86122.3	132665	116804	112109	113365	ko00940,ko01110	C10945	MetMap166,MetMap170
WapTKC087333	7-Hydroxy-8-(Hydroxymethyl)-4b,8,10a-Trimethyl-2,3,4,4a,5,6,7,8A,9,10-Decahydrophenanthren-1-one	7-Hydroxy-8-(Hydroxymethyl)-4b,8,10a-Trimethyl-2,3,4,4a,5,6,7,8A,9,10-Decahydrophenanthren-1-one	Terpenoids	萜类	Ditepenoids	二萜	C18H30O3	295.23	151.11	294.219	[M+H]+	1	-	-	114472	77687.9	100114	338351	326678	302885	190588	168608	191368	-	-	-
Wasdp07799	5-hydroxy-1,4a-dimethyl-3,4,5,6,7,8-hexahydronaphthalen-2-one*	5-羟基-1,4a-二甲基-3,4,5,6,7,8-六氢萘-2-酮*	Terpenoids	萜类	Monoterpenoids	倍萜	C12H18O2	195.14	81.07	194.131	[M+H]+	1	-	-	1.16863e+06	1.14976e+06	1.13237e+06	2.19942e+06	2.29301e+06	2.19958e+06	1.69234e+06	1.74221e+06	1.57548e+06	-	-	-
Sadp012783	Penicillar C*	Penicillar C*	Others	其它类	Others	其它	C11H18O2	183.14	81.07	182.131	[M+H]+	1	-	-	285777	360294	364304	191469	238834	219620	284957	232076	431102	-	-	-
WapTKC210179	Pterohoonoid A	Pterohoonoid A	Terpenoids	萜类	Triterpene	三萜	C30H44O5	485.33	439.32	484.319	[M+H]+	1	-	-	442972	476813	435982	576278	549578	664055	449959	403145	506601	-	-	-
WapTKC204310	(3R,5S,8R,9S,10R,12S,13R,14S,17S)-3-[(2S,3R,4R,5R)-4,5-dihydroxy-3-[(2R,3R,4S,5S,6S)-3,4,5-trihydroxy-6-methyloxan-2-yl]oxyoxan-2-yl]oxy-12-hydroxy-17-[(2S)-2-hydroxy-6-methyl-1-[(2R,3S,4R,5S,6R)-3,4,5-trihydroxy-6-(hydroxymethyl)oxan-2-yl]oxyhept-5-en-2-yl]-4,4,8,14-tetramethyl-2,3,5,6,7,9,11,12,13,15,16,17-dodecahydro-1H-cyclopenta[a]phenanthrene-10-carbaldehyde*	(3R,5S,8R,9S,10R,12S,13R,14S,17S)-3-[(2S,3R,4R,5R)-4,5-dihydroxy-3-[(2R,3R,4S,5S,6S)-3,4,5-trihydroxy-6-methyloxan-2-yl]oxyoxan-2-yl]oxy-12-hydroxy-17-[(2S)-2-hydroxy-6-methyl-1-[(2R,3S,4R,5S,6R)-3,4,5-trihydroxy-6-(hydroxymethyl)oxan-2-yl]oxyhept-5-en-2-yl]-4,4,8,14-tetramethyl-2,3,5,6,7,9,11,12,13,15,16,17-dodecahydro-1H-cyclopenta[a]phenanthrene-10-carbaldehyde*	Terpenoids	萜类	Triterpene Saponin	三萜皂苷	C47H78O18	931.53	473.36	930.519	[M+H]+	1	-	-	169933	189161	171575	179228	115398	164854	176094	207615	130403	-	-	-
WapTKC054350	Songaroside A'*	Songaroside A'*	Terpenoids	萜类	Triterpene Saponin	三萜皂苷	C47H76O16	897.52	751.46	896.513	[M+H]+	1	58989-66-5	-	47867.3	52228.6	38544.9	45719.1	36137.6	63744	59867.3	51204.7	45219.3	-	-	-
WapTKC065032	3,19-Dihydroxy-12,20(30)-Ursadiene-24,28-Dioic Acid	3,19-Dihydroxy-12,20(30)-Ursadiene-24,28-Dioic Acid	Terpenoids	萜类	Triterpene	三萜	C30H44O6	501.32	455.31	500.314	[M+H]+	1	1055327-63-3	-	213626	195570	167162	155034	155438	173132	195037	170042	182019	-	-	-
Lmhp001732	L-Prolyl-L-Phenylalanine*	L-脯氨酰-L-苯丙氨酸*	Amino acids and derivatives	氨基酸及其衍生物	Amino acids and derivatives	氨基酸及其衍生物	C14H18N2O3	263.14	70.06	262.132	[M+H]+	1	13589-02-1	-	5.8099e+06	5.59049e+06	5.61234e+06	505458	538008	488442	3.79185e+06	4.02141e+06	3.7461e+06	-	-	-
pme0264	Thymidine*	胸苷*	Nucleotides and derivatives	核苷酸及其衍生物	Nucleotides and derivatives	核苷酸及其衍生物	C10H14N2O5	243.1	127.05	242.09	[M+H]+	1	50-89-5	C00214	455168	389760	399016	155751	79297.5	160293	330286	266203	270246	ko00240,ko01100,ko01232	C00214	-
PD0452605	5-methyl-3'-deoxyuridine*	5-甲基-3'-脱氧尿苷*	Nucleotides and derivatives	核苷酸及其衍生物	Nucleotides and derivatives	核苷酸及其衍生物	C10H14N2O5	243.1	127.05	242.09	[M+H]+	1	7084-29-9	-	853282	790094	817364	164260	153840	133850	571612	690592	617378	-	-	-
Lcsp003225	Leu-Glu-Phe	L-亮氨酸-L-谷氨酸-L-苯丙氨酸	Amino acids and derivatives	氨基酸及其衍生物	Amino acids and derivatives	氨基酸及其衍生物	C20H29N3O6	408.21	215.14	407.206	[M+H]+	3	-	-	113965	107471	133607	59476.5	70669.3	54653.8	103257	67114.8	107173	-	-	-
pmb2319	LysoPC 15:0*	溶血磷脂酰胆碱 15:0*	Lipids	脂质	LPC	溶血磷脂酰胆碱	C23H48NO7P	482.32	184.07	481.317	[M+H]+	1	108273-89-8	-	247117	271899	254822	35388.7	46488.5	56504.7	145126	144829	171760	-	-	-
WapTKC049405	Cashmirol B*	Cashmirol B*	Terpenoids	萜类	Triterpene	三萜	C30H46O4	471.34	407.33	470.34	[M+H]+	1	1245786-28-0	-	333687	343634	288626	185711	181728	163932	290139	303013	264743	-	-	-
Zbkp004665	1,2-Dihydroxy-5-(methylthio)pent-1-en-3-one	1,2-Dihydroxy-5-(methylthio)pent-1-en-3-one	Others	其它类	Chromone	色酮类	C6H10O3S	163.04	77.04	162.035	[M+H]+	3	-	C15606	4.30144e+06	5.02997e+06	5.09922e+06	4.51489e+06	5.47536e+06	4.79109e+06	5.08745e+06	4.42179e+06	4.99098e+06	ko00270,ko01100	C15606	-
WapTKC022915	1-Tert-Butyl-3-Methylbenzene	1-Tert-Butyl-3-Methylbenzene	Terpenoids	萜类	Monoterpenoids	倍萜	C11H16	149.13	91.05	148.125	[M+H]+	1	1075-38-3	-	63838.3	54100	50622.1	76406.1	81406.2	80831.3	104895	57370.7	46397.6	-	-	-
Wcdp004275	Lauramine oxide	月桂基二甲基氧化胺	Others	其它类	Others	其它	C14H31NO	230.25	57.07	229.241	[M+H]+	1	1643-20-5	-	425636	402678	498399	282748	171192	139917	378645	418411	400557	-	-	-
mws0663	1,7-Dimethylxanthine	1,7-二甲基黄嘌呤	Nucleotides and derivatives	核苷酸及其衍生物	Nucleotides and derivatives	核苷酸及其衍生物	C7H8N4O2	181.07	124.05	180.065	[M+H]+	3	611-59-6	C13747	57798.2	51043.5	73841	77577.3	66832.2	63219.3	66147	93598	69873.5	ko00232,ko01100,ko01110	C13747	-
PDP039983	2-(2,6-dimethylhept-5-en-1-yl)-4-methyl-1,3-dioxane	2-(2,6-二甲基庚-5-烯-1-基)-4-甲基-1,3-二氧杂环己烷	Terpenoids	萜类	Monoterpenoids	倍萜	C14H26O2	227.2	69.07	226.193	[M+H]+	2	-	-	304380	387710	304507	2.0951e+06	1.73457e+06	1.96617e+06	1.23932e+06	1.07414e+06	1.00044e+06	-	-	-
Walbp09179	Myristamide	肉豆蔻酰胺	Lipids	脂质	Free fatty acids	游离脂肪酸	C14H29NO	228.23	57.07	227.225	[M+H]+	2	638-58-4	-	139129	132655	118166	491660	475214	608575	286955	271564	294956	-	-	-
Xmgp006913	2,4,2',4'-tetrahydroxy-3'-prenylchalcone	2,4,2',4'-四羟基-3'-异戊烯基查耳酮	Flavonoids	黄酮	Chalcones	查耳酮	C20H20O5	341.14	137.06	340.131	[M+H]+	3	-	-	389377	293864	446268	245605	374716	312476	329630	372423	286555	-	-	-
MEDL00356	Phe-Asp	苯丙氨酸-天冬氨酸	Amino acids and derivatives	氨基酸及其衍生物	Amino acids and derivatives	氨基酸及其衍生物	C13H16N2O5	281.11	120.08	280.106	[M+H]+	3	22828-05-3	-	6.57206e+06	6.76833e+06	6.38934e+06	1.27913e+06	1.38201e+06	1.29873e+06	4.78134e+06	4.81419e+06	4.79456e+06	-	-	-
Zjmp102705	3,29-Dihydroxyolean-12-en-28-oic acid (Mesembryanthemoidigenic acid)*	3,29-二羟基齐墩果-12-烯-28-酸 (桦叶菊萜酸)*	Terpenoids	萜类	Triterpene	三萜	C30H48O4	473.36	409.35	472.355	[M+H]+	1	4871-87-8	-	809122	984986	816076	1.20242e+06	1.00371e+06	1.10703e+06	1.03672e+06	885665	994544	-	-	-
Lhdp102527	19-Hydroxyursolic acid	3,19-二羟基熊果-12-烯-28-酸	Terpenoids	萜类	Triterpene	三萜	C30H48O4	473.36	205.16	472.355	[M+H]+	1	-	-	523024	579292	455675	560934	415255	529174	608235	451009	557869	-	-	-
WapTKC002043	Flickinflimilin A	Flickinflimilin A	Terpenoids	萜类	Ditepenoids	二萜	C18H28O3	293.21	81.07	292.204	[M+H]+	1	1802145-51-2	-	218149	222605	197007	1.20652e+06	1.29589e+06	1.14804e+06	470343	580102	548838	-	-	-
Zapp011268	Lonchocarpol A	6,8-二异戊稀基柚皮素	Flavonoids	黄酮	Flavanones	二氢黄酮	C25H28O5	409.2	165.02	408.194	[M+H]+	3	68236-11-3	C09724	72924.3	128201	85342.1	129491	100644	102225	137390	84023.7	137353	-	C09724	-
Wcdp005264	Tetradecasphinganine	十四碳二氢鞘氨醇	Others	其它类	Others	其它	C14H31NO2	246.24	88.08	245.236	[M+H]+	1	-	-	134635	135778	115717	54047	44983.8	59460.7	113056	107114	160243	-	-	-
Walbp06501	C16 phytosphingosine*	C16 植物鞘氨醇*	Lipids	脂质	Sphingolipids	鞘脂	C16H35NO3	290.27	242.25	289.262	[M+H]+	1	-	-	552920	546101	598253	604684	642754	624751	616777	600250	638168	-	-	-
WapTKC052434	3,25-Epoxy-3-Hydroxy-11-Oxo-12-Oleanen-28-Oic Acid	3,25-Epoxy-3-Hydroxy-11-Oxo-12-Oleanen-28-Oic Acid	Terpenoids	萜类	Triterpene	三萜	C30H44O5	485.33	439.32	484.319	[M+H]+	1	1075180-19-6	-	1.14319e+06	1.09744e+06	960805	552449	663349	532754	904919	955894	870736	-	-	-
Wcfp008029	Sphinganine	二氢鞘胺醇	Lipids	脂质	Sphingolipids	鞘脂	C18H39NO2	302.3	60.04	301.298	[M+H]+	2	764-22-7	C00836	3.18628e+06	3.39782e+06	2.47428e+06	3.63563e+06	3.55978e+06	3.40626e+06	4.0305e+06	3.95512e+06	4.16471e+06	ko00600,ko01100	C00836	-
WapTKC064873	Tubiferic Acid*	Tubiferic Acid*	Terpenoids	萜类	Triterpene	三萜	C30H46O5	487.34	405.31	486.334	[M+H]+	1	-	-	3.59483e+06	4.05239e+06	3.40175e+06	4.05169e+06	3.27887e+06	3.76079e+06	3.82269e+06	3.64692e+06	3.81853e+06	-	-	-
pmb0606	Chrysoeriol-7-O-glucuronide*	金圣草黄素-7-O-葡萄糖醛酸苷*	Flavonoids	黄酮	Flavones	黄酮	C22H20O12	477.1	301.07	476.096	[M+H]+	3	-	-	2.49588e+06	3.07252e+06	2.39263e+06	2.96427e+06	3.10457e+06	3.22325e+06	3.09329e+06	2.97787e+06	3.03458e+06	-	-	-
pmp000593	Luteolin-7-O-rutinoside*	木犀草素-7-O-芸香糖苷*	Flavonoids	黄酮	Flavones	黄酮	C27H30O15	595.17	287.06	594.159	[M+H]+	1	3563-98-2	-	1.81697e+06	2.64344e+06	2.12667e+06	6.46456e+06	7.09523e+06	6.7122e+06	4.20634e+06	4.02617e+06	3.62538e+06	-	-	-
MWSHY0061	Kaempferol-3-O-neohesperidoside*	山柰酚-3-O-新橙皮糖苷*	Flavonoids	黄酮	Flavonols	黄酮醇	C27H30O15	595.16	287.06	594.159	[M+H]+	1	32602-81-6	-	2.20546e+06	2.99818e+06	2.8138e+06	7.93686e+06	8.88185e+06	7.97191e+06	5.1006e+06	5.34615e+06	4.6694e+06	-	CM00489	MetMap113
Lmpp003789	Cyanidin 3-O-(6-O-p-coumaroyl)glucoside	矢车菊素-3-O-(6''-O-对香豆酰)葡萄糖苷	Flavonoids	黄酮	Anthocyanidins	花青素	C30H27O13+	595.14	287.06	595.145	[M]+	3	-	C12095	2.44762e+06	2.9635e+06	2.82369e+06	8.08544e+06	9.12613e+06	7.98751e+06	5.06209e+06	5.64152e+06	4.6429e+06	ko00942,ko01110	C12095	-
MWStz410	3,7-Dioxolanosta-8,24-dien-26-oic acid (Ganoderic Acid DM)	3,7-二氧代羊毛甾-8,24-二烯-26-酸 (灵芝酸 DM)	Terpenoids	萜类	Triterpene	三萜	C30H44O4	469.33	469.34	468.324	[M+H]+	3	173075-45-1	-	6.11134e+06	5.85068e+06	5.43675e+06	7.62835e+06	7.21811e+06	7.48071e+06	6.69323e+06	6.79992e+06	6.41344e+06	-	-	-
WapTKC023541	Ligupersin A	Ligupersin A	Lignans and Coumarins	木脂素和香豆素	Coumarins	香豆素	C24H28O5	397.2	163.04	396.194	[M+H]+	2	134847-58-8	-	85672.4	115708	84544.7	91710.8	85734.8	82112.5	95914.7	85226.6	99852.4	-	-	-
WapTKC057358	11-Hydroxy-1,20(29)-Lupadien-3-one	11-Hydroxy-1,20(29)-Lupadien-3-one	Terpenoids	萜类	Triterpene	三萜	C30H46O2	439.36	189.16	438.35	[M+H]+	2	876174-50-4	-	55828.9	42076.9	41166.4	62299.9	53897.8	44384.4	44581.2	53668.2	39808.8	-	-	-
Zjzp091620	jujubasaponin VI	酸枣叶皂苷 VI	Terpenoids	萜类	Triterpene Saponin	三萜皂苷	C42H68O14	797.47	471.35	796.461	[M+H]+	1	-	-	67398.1	56336.8	48579.7	60573.5	50292.1	53798.1	49254.1	60665.2	76721.8	-	-	-
Lmlp011159	Nyctanthic acid	夜花酸	Terpenoids	萜类	Triterpene	三萜	C30H48O2	441.37	177.16	440.365	[M+H]+	2	465-05-4	-	167302	104571	133196	96238.5	47932.4	37432.4	117227	143525	125038	-	-	-
Hmcp005535	α-Amyrenone	α-香树脂酮	Terpenoids	萜类	Triterpene	三萜	C30H48O	425.38	191.17	424.37	[M+H]+	2	638-96-0	-	387856	315499	347757	353926	296786	305652	363359	378703	323626	-	CM03144	MetMap175
MWStz401	15-Hydroxy-3-oxolanosta-7,9(11),24-trien-26-oic acid (Ganoderic Acid TR)	15-羟基-3-氧代羊毛甾-7,9(11),24-三烯-26-酸 (灵芝酸 TR)	Terpenoids	萜类	Triterpene	三萜	C30H44O4	469.33	433.31	468.324	[M+H]+	2	862893-75-2	-	282119	299769	293895	146068	169334	177201	245442	293608	283599	-	-	-
Wdzp010649	alisol U	泽泻醇 U	Terpenoids	萜类	Triterpene	三萜	C30H46O4	471.35	121.1	470.34	[M+H]+	3	-	-	219654	189093	198760	190203	156297	187438	221853	191332	161444	-	-	-
Zmcp102202	Senkyunolide C*	洋川芎内酯 C*	Others	其它类	Lactones	内酯类化合物	C12H12O3	205.09	149.02	204.079	[M+H]+	1	-	-	1.59507e+07	1.47514e+07	1.48352e+07	1.42008e+07	1.42585e+07	1.36453e+07	1.43746e+07	1.53794e+07	1.53937e+07	-	-	-
MWStz721	Rebaudioside F*	瑞鲍迪苷F*	Terpenoids	萜类	Ditepenoids	二萜	C43H68O22	937.43	325.11	936.42	[M+H]+	2	438045-89-7	-	14093.6	26703.6	15339.3	10737.3	10350.7	20701.2	9144.23	9525.75	16107.7	-	-	-
Rlp011429	5-(6-hydroxy-6-methylheptan-2-yl)-4a-methyl-decahydronaphthalen-1-ol	5-(6-hydroxy-6-methylheptan-2-yl)-4a-methyl-decahydronaphthalen-1-ol	Terpenoids	萜类	Sesquiterpenoids	倍半萜	C19H36O2	297.28	69.07	296.272	[M+H]+	3	-	-	323974	262698	298830	433957	495841	463377	393841	325039	419936	-	-	-
Wdzp011131	11,25-anhydro-alisol F	11,25-脱水泽泻醇 F	Terpenoids	萜类	Triterpene	三萜	C30H44O3	453.34	145.1	452.329	[M+H]+	2	-	-	209054	202900	215319	209363	243086	276431	248294	193537	223735	-	-	-
Lszp210002	3,19,23-Trihydroxyurs-12-en-28-oic acid (Barbinervic acid)	3,19,23-三羟基熊果-12-烯-28-酸 (马尾柴酸)	Terpenoids	萜类	Triterpene	三萜	C30H48O5	489.36	453.34	488.35	[M+H]+	1	-	-	107079	133510	118484	115885	136243	112217	135441	119586	97859.3	-	-	-
MEDP1674	Val-Val-Val	Val-Val-Val	Amino acids and derivatives	氨基酸及其衍生物	Amino acids and derivatives	氨基酸及其衍生物	C15H29N3O4	316.22	72.08	315.216	[M+H]+	3	28130-13-4	-	988975	1.13387e+06	1.179e+06	224242	242191	197682	830689	942233	807208	-	-	-
MW0148070	Cys-Thr-Met	半胱氨酸-苏氨酸-蛋氨酸	Amino acids and derivatives	氨基酸及其衍生物	Amino acids and derivatives	氨基酸及其衍生物	C12H23N3O5S2	354.12	146.06	353.108	[M+H]+	3	-	-	595155	675059	672430	886626	1.08263e+06	893569	733491	714538	805674	-	-	-
Lcfp220714	dasyscyphinA	dasyscyphinA	Others	其它类	Others	其它	C22H36O4	365.27	347.26	364.261	[M+H]+	2	-	-	221874	221276	185473	173239	237442	179332	197701	209586	193363	-	-	-
Wagp002530	2-Methoxy-1-benzofuran-5-carbaldehyde	2-甲氧基-1-苯并呋喃-5-甲醛	Others	其它类	Aldehyde compounds	醛类化合物	C10H8O3	177.06	117.03	176.047	[M+H]+	2	-	-	167131	171217	324795	347073	221063	282391	238192	227236	239379	-	-	-
WapTKC039761	4,10,14-Aromadendranetriol 10,14-Isopropylidene	4,10,14-Aromadendranetriol 10,14-Isopropylidene	Terpenoids	萜类	Sesquiterpenoids	倍半萜	C18H30O3	295.23	81.07	294.219	[M+H]+	1	939774-26-2	-	97292.8	122440	119667	116073	94645	130109	112985	88190.9	96307.1	-	-	-
WapTKC145215	2,3,6-Trihydroxy-20(29)-Lupen-28-Oic Acid*	2,3,6-Trihydroxy-20(29)-Lupen-28-Oic Acid*	Terpenoids	萜类	Triterpene	三萜	C30H48O5	489.35	407.33	488.35	[M+H]+	1	-	-	367389	349458	299478	334395	287337	340495	332194	368276	398600	-	-	-
mws0043	Nobiletin	川陈皮素 (5,6,7,8,3',4'-六甲氧基黄酮)	Flavonoids	黄酮	Flavones	黄酮	C21H22O8	403.14	373.1	402.132	[M+H]+	3	478-01-3	C10112	29648.9	28128.5	24246.6	27554.2	85322.3	48407.3	38457.9	36034.5	45473.1	-	C10112	-
Safp023616	Nervisterol	Nervisterol	Terpenoids	萜类	Triterpene	三萜	C30H48O	425.38	189.16	424.37	[M+H]+	3	-	-	269667	380842	317346	261537	302575	234380	344030	411599	280909	-	-	-
Zjmp102711	3-Hydroxy-29(or30)-al-olean-12-en-28-oic acid*	3-羟基-29(or30)-醛-齐墩果-12-烯-28-酸*	Terpenoids	萜类	Triterpene	三萜	C30H46O4	471.35	407.33	470.34	[M+H]+	1	-	-	621525	628168	630189	774172	505648	535563	617525	590651	579812	-	-	-
Lmsp004798	3-O-Cinnamoyl-4,6-(S)-HHDP-β-D-glucose	3-O-肉桂酰-4,6-(S)-六羟基二苯甲酰基-β-D-葡萄糖	Phenolic acids	酚酸类	Phenolic acids	酚酸类	C29H24O15	613.12	147.04	612.111	[M+H]+	3	-	-	37164.8	29666.3	28802.5	82031.1	72741	82797.7	37517.7	35909.1	60091	-	-	-
MWSprf134	Plantagoside	车前子苷	Flavonoids	黄酮	Flavanones	二氢黄酮	C21H22O12	467.12	305.07	466.111	[M+H]+	3	78708-33-5	C17531	201309	295077	191180	249831	229991	222888	231313	177781	281448	-	C17531	-
PD0485458	6-Hydroxyluteolin 6-glucoside	6-羟基木犀草素-6-葡萄糖苷	Flavonoids	黄酮	Flavones	黄酮	C21H20O12	465.1	85.03	464.096	[M+H]+	1	-	-	246171	255298	199861	278853	282350	280141	282122	222622	169291	-	-	-
MWStz466	Phloretin 3',5'-Di-C-glucoside	根皮素-3',5'-二-C-β-葡萄糖苷	Flavonoids	黄酮	Flavones	黄酮	C27H34O15	599.2	431.13	598.19	[M+H]+	3	357401-40-2	-	69496.5	195194	174835	195620	194188	120771	123559	184526	100859	-	-	-
MW0107651	L-Allysine ethylene acetal	L-赖氨酸乙烯缩醛	Amino acids and derivatives	氨基酸及其衍生物	Amino acids and derivatives	氨基酸及其衍生物	C8H15NO4	190.11	85.06	189.1	[M+H]+	3	215054-80-1	-	3.05843e+06	2.89999e+06	3.10915e+06	419206	547946	569241	2.33116e+06	2.24481e+06	2.28643e+06	-	-	-
Yhjp000315	C-Veratroylglycol	C-藜芦酰乙二醇	Phenolic acids	酚酸类	Phenolic acids	酚酸类	C10H12O5	213.07	114.89	212.069	[M+H]+	3	168293-10-5	-	536598	489703	540547	553019	499407	583255	519359	581568	553947	-	-	-
MWSCX037	Flufuran	Flufuran	Others	其它类	Others	其它	C6H6O4	143.03	69.04	142.027	[M+H]+	2	-	-	373551	424138	444363	1.76354e+06	2.13723e+06	1.90191e+06	1.43494e+06	1.07805e+06	1.19063e+06	-	-	-
MW0144737	Ala-Ser-Trp	L-丙氨酰-L-丝氨酰-L-色氨酸	Amino acids and derivatives	氨基酸及其衍生物	Amino acids and derivatives	氨基酸及其衍生物	C17H22N4O5	385.16	206.08	362.159	[M+Na]+	3	-	-	1.31395e+06	1.83825e+06	1.40511e+06	2.04611e+06	2.31237e+06	2.16186e+06	2.04098e+06	2.04208e+06	1.88242e+06	-	-	-
Zjzp091610	jujubasaponin IV*	jujubasaponin IV*	Terpenoids	萜类	Triterpene Saponin	三萜皂苷	C48H78O18	943.53	473.36	942.519	[M+H]+	1	146445-93-4	-	59180.5	66915.5	60778.6	47033.7	58919.3	68000.6	71119.3	45585.3	80531.9	-	-	-
Wcdp006869	10-Methoxyheptadec-1-En-4,6-Diyne-3,9-Diol	10-Methoxyheptadec-1-En-4,6-Diyne-3,9-Diol	Lipids	脂质	Free fatty acids	游离脂肪酸	C18H28O3	293.21	151.11	292.204	[M+H]+	3	133921-57-0	-	112785	125343	92336.1	53271.9	57130.5	41266.3	99517.2	72588.3	72839.7	-	-	-
Lmhp008718	LysoPC 17:2*	溶血磷脂酰胆碱 17:2*	Lipids	脂质	LPC	溶血磷脂酰胆碱	C25H48NO7P	506.32	184.07	505.317	[M+H]+	2	-	-	466305	528195	540786	14498.5	10857.6	17593.3	317403	269963	325815	-	-	-
Lmhp008337	LysoPE 14:0(2n isomer)*	溶血磷脂酰乙醇胺 14:0(2n异构)*	Lipids	脂质	LPE	溶血磷脂酰乙醇胺	C19H40NO7P	426.26	285.24	425.254	[M+H]+	1	-	-	325954	403924	329195	29208	29782	33203.5	232331	249020	265176	-	-	-
Lmjp005929	Catalpalactone	梓木内酯	Phenolic acids	酚酸类	Phenolic acids	酚酸类	C15H14O4	259.1	133.03	258.089	[M+H]+	3	1585-68-8	C16929	28493.1	18612.7	26777.7	17056.4	12223	15379	37678.5	20707.5	25438.2	-	C16929	-
Zken00392	1-(9Z-octadecenoyl)-sn-glycero-3-phosphocholine	1-(9Z-十八烯酰基)-sn-glycero-3-phosphocholine	Lipids	脂质	LPC	溶血磷脂酰胆碱	C26H52NO7P	544.34	485.26	521.348	[M+Na]+	1	-	-	1.07664e+07	1.14514e+07	1.11056e+07	1.15978e+06	969823	1.0978e+06	7.41024e+06	7.28556e+06	7.11094e+06	-	-	-
WapTKC011624	7-Eperuen-15-Oic Acid	7-Eperuen-15-Oic Acid	Terpenoids	萜类	Ditepenoids	二萜	C20H34O2	307.26	81.07	306.256	[M+H]+	1	15770-53-3	-	2.44246e+06	2.46715e+06	2.29849e+06	2.76009e+06	2.85939e+06	2.69923e+06	4.03888e+06	4.20079e+06	3.84504e+06	-	-	-
MWS201445	Val-Pro	L-缬氨酸-L-脯氨酸	Amino acids and derivatives	氨基酸及其衍生物	Amino acids and derivatives	氨基酸及其衍生物	C10H18N2O3	215.14	116.07	214.132	[M+H]+	1	20488-27-1	-	1.12072e+07	1.19527e+07	1.31074e+07	3.49647e+06	3.11484e+06	3.41644e+06	9.7102e+06	9.25e+06	8.86358e+06	-	-	-
pme1014	Menatetrenone (Vitamin K2)	四烯甲萘醌 (维生素 K2)	Others	其它类	Vitamin	维生素	C31H40O2	445.31	341.28	444.303	[M+H]+	3	11032-49-8	-	441782	382912	495412	531267	432643	502182	412161	354713	411681	-	-	-
PDP171143	3,6-dihydroxy-2-(2,4,5-trihydroxyphenyl)chromen-4-one*	3,6-二羟基-2-(2,4,5-三羟基苯基)黄酮-4-酮*	Flavonoids	黄酮	Flavonols	黄酮醇	C15H10O7	303.05	229.05	302.043	[M+H]+	1	-	-	89339.8	105165	89083.7	83735	187092	129676	205375	148238	130818	-	-	-
Safp021843	Tributyl phosphate	磷酸三丁酯	Others	其它类	Others	其它	C12H27O4P	267.17	98.98	266.165	[M+H]+	3	126-73-8	C14439	427642	243106	256695	380569	366360	339609	405369	379194	423568	-	C14439	-
pmd0132	LysoPC 16:0(2n isomer)*	溶血磷脂酰胆碱 16:0(2n异构)*	Lipids	脂质	LPC	溶血磷脂酰胆碱	C24H50NO7P	496.34	184.07	495.332	[M+H]+	1	-	-	1.68665e+07	1.99763e+07	1.7562e+07	2.2426e+06	2.41815e+06	2.71187e+06	1.16529e+07	1.11442e+07	1.12914e+07	-	-	-
MWS20184	[6]-Shogaol	[6]-姜烯酚	Phenolic acids	酚酸类	Phenolic acids	酚酸类	C17H24O3	277.18	137.07	276.173	[M+H]+	2	555-66-8	C10494	106425	135176	114794	282439	312177	298600	216655	154199	169191	-	C10494	-
Safp023636	Tributyl citrate	柠檬酸三丁酯	Organic acids	有机酸	Organic acids	有机酸	C18H32O7	361.22	129.02	360.215	[M+H]+	1	77-94-1	-	663256	550621	659603	708357	704842	624387	830235	733409	747908	-	-	-
Rdp04642	1-hydroxy-7-(4-hydroxy-3-methoxyphenyl)-1-(4-hydroxyphenyl)heptane-3,5-dione	1-hydroxy-7-(4-hydroxy-3-methoxyphenyl)-1-(4-hydroxyphenyl)heptane-3,5-dione	Others	其它类	Others	其它	C20H22O6	359.15	137.06	358.142	[M+H]+	3	-	-	249699	257090	187080	202057	279244	256036	241947	152632	185797	-	-	-
Lcsp001468	Glu-Ile-Glu	谷氨酸-异亮氨酸-谷氨酸	Amino acids and derivatives	氨基酸及其衍生物	Amino acids and derivatives	氨基酸及其衍生物	C16H27N3O8	390.19	215.14	389.18	[M+H]+	1	-	-	200968	209808	182145	288660	218524	292123	243823	180341	257434	-	-	-
PDP080215	(E,2S)-2-methoxyoctadec-6-en-8-ynoic acid*	(E,2S)-2-甲氧基辛-6-烯-8-炔酸*	Lipids	脂质	Free fatty acids	游离脂肪酸	C19H32O3	309.24	277.22	308.235	[M+H]+	1	-	-	62157.3	67422.2	59501.5	36596.9	31600.4	27682.8	75399.6	77113.4	79449.9	-	-	-
MW0149618	Gln-Ala-Tyr	谷酰氨-丙氨酸-酪氨酸	Amino acids and derivatives	氨基酸及其衍生物	Amino acids and derivatives	氨基酸及其衍生物	C17H24N4O6	381.18	318.15	380.17	[M+H]+	3	-	-	6.79735e+06	7.25845e+06	6.82932e+06	1.12005e+07	1.11605e+07	1.09726e+07	8.21084e+06	8.93399e+06	8.08646e+06	-	-	-
Lmbp010382	6-Methoxy-2-(2-phenylethyl)chromone	6-甲氧基-2-(2-苯乙基)色酮	Others	其它类	Chromone	色酮类	C18H16O3	281.12	91.05	280.11	[M+H]+	3	84294-89-3	-	25222.8	13300.9	11617.7	34574.1	28362.4	17048.2	27871.4	25798.6	31526	-	-	-
pmb0034	Glutamyl-glutamic acid	L-谷氨酰-L-谷氨酸	Amino acids and derivatives	氨基酸及其衍生物	Amino acids and derivatives	氨基酸及其衍生物	C10H16N2O7	277.1	148.06	276.096	[M+H]+	3	3929-61-1	C01425	133454	115087	130984	198825	190260	190531	153226	173120	141308	-	C01425	-
Walp012598	1-Palmitoleoyl-Glycerol*	1-棕榈油酰-甘油*	Lipids	脂质	Glycerol ester	甘油酯	C19H36O4	329.27	237.22	328.261	[M+H]+	1	-	-	186274	132460	144365	39835.3	41323.5	37944.6	115468	126982	113349	-	-	-
Rfn013936	Imbricatadiol	英布卡地醇	Terpenoids	萜类	Ditepenoids	二萜	C20H36O2	309.28	69.07	308.272	[M+H]+	2	-	-	111463	107310	107098	55551.8	76635.5	44367	140121	131596	111283	-	-	-
Sadp001334	2'-O-Methylcytidine*	2'-O-甲基胞嘧啶*	Nucleotides and derivatives	核苷酸及其衍生物	Nucleotides and derivatives	核苷酸及其衍生物	C10H15N3O5	258.11	112.05	257.101	[M+H]+	3	2140-72-9	-	1.20929e+06	1.25722e+06	1.04763e+06	463746	526351	467217	864804	844168	817303	-	-	-
Lhfp112926	Myricatomentogenin	Myricatomentogenin	Others	其它类	Others	其它	C20H22O5	343.15	163.08	342.147	[M+H]+	2	-	-	1.22343e+06	1.18459e+06	1.04699e+06	1.2214e+06	1.25574e+06	1.33888e+06	1.21792e+06	1.21269e+06	1.12746e+06	-	-	-
WapTKC184320	10-Hydroxy-6A-({[3-(4-Hydroxyphenyl)Prop-2-Enoyl]Oxy}Methyl)-1,4A,6B,9,9,12A-Hexamethyl-1,2,3,4,4A,5,6,6A,6B,7,8,8A,9,10,11,12,12A,12B,13,14B-Icosahydropicene-2-Carboxylic Acid	10-Hydroxy-6A-({[3-(4-Hydroxyphenyl)Prop-2-Enoyl]Oxy}Methyl)-1,4A,6B,9,9,12A-Hexamethyl-1,2,3,4,4A,5,6,6A,6B,7,8,8A,9,10,11,12,12A,12B,13,14B-Icosahydropicene-2-Carboxylic Acid	Terpenoids	萜类	Triterpene Saponin	三萜皂苷	C39H54O6	619.4	437.34	618.392	[M+H]+	2	-	-	25815.4	21635.2	23291.1	34636.2	33022.9	37313	22221.4	39135.9	18067.8	-	-	-
Lcfp190543	N-(2-Hydroxyethyl)dodecanamide	N-(2-羟乙基)十二烷酰胺	Alkaloids	生物碱	Alkaloids	生物碱	C14H29NO2	244.23	62.06	243.22	[M+H]+	1	142-78-9	-	75473.7	89360	89542.8	163247	175183	187527	138750	109024	142318	-	-	-
PDP178886	1-hydroxyisoquinoline-3-carboxylic acid*	1-羟基异喹啉-3-羧酸*	Alkaloids	生物碱	Alkaloids	生物碱	C10H7NO3	190.05	144.04	189.043	[M+H]+	1	-	-	1.95233e+07	1.92837e+07	1.86082e+07	461500	389619	425831	1.20609e+07	1.282e+07	1.19012e+07	-	-	-
pmp000441	3-Hydroxy-11-oxours-12-en-28-oic acid (11-Keto-ursolic acid)*	3-羟基-11-氧代熊果-12-烯-28-酸 (11-酮基-熊果酸)*	Terpenoids	萜类	Triterpene	三萜	C30H46O4	471.35	453.34	470.34	[M+H]+	2	105870-59-5	-	366687	391053	385687	410452	353382	350306	505972	362231	424454	-	CM03158	MetMap175
pmb0865	LysoPC 18:3(2n isomer)*	溶血磷脂酰胆碱 18:3(2n异构)*	Lipids	脂质	LPC	溶血磷脂酰胆碱	C26H48NO7P	518.32	184.07	517.317	[M+H]+	1	-	-	5.45768e+06	6.00041e+06	5.83481e+06	1.55589e+06	1.59891e+06	1.93759e+06	4.70668e+06	4.25354e+06	4.49686e+06	-	-	-
PD0279320	Methyl 9-hydroxyoctadeca-10,12,15-trienoate	9-羟基十八-10,12,15-三烯酸甲酯	Lipids	脂质	Free fatty acids	游离脂肪酸	C19H32O3	309.24	99.08	308.235	[M+H]+	2	64265-95-8	-	78477.3	100443	91722.7	37764	40480.8	23810	89060	84497.6	75560.7	-	-	-
PDP142880	{3,7-dimethyl-6-oxabicyclo[3.2.1]oct-2-en-7-yl}methanol*	{3,7-二甲基-6-氧杂双环[3.2.1]辛-2-烯-7-基}甲醇*	Terpenoids	萜类	Monoterpenoids	倍萜	C10H16O2	169.12	81.07	168.115	[M+H]+	1	-	-	2.54779e+06	2.74712e+06	2.68325e+06	180310	214724	198906	1.79727e+06	1.84348e+06	1.87204e+06	-	-	-
PDP010543	(2S)-2-(3,5-dihydroxyphenyl)-7-hydroxy-2,3-dihydro-1-benzopyran-4-one*	(2S)-2-(3,5-二羟基苯基)-7-羟基-2,3-二氢-1-苯并吡喃-4-酮*	Flavonoids	黄酮	Flavanones	二氢黄酮	C15H12O5	273.07	153.02	272.068	[M+H]+	1	847375-46-6	-	88835.5	55882.4	97043	132817	98736.8	96848.1	118066	109822	115936	-	-	-
zjbp111502	Ciwujiatone	刺五加酮	Lignans and Coumarins	木脂素和香豆素	Lignans	木脂素	C22H26O9	435.16	181.05	434.158	[M+H]+	3	-	-	34058	21725.9	23289	45260.4	56693.6	98517.7	37674.4	40522.3	35451.9	-	-	-
pmb0645	Hesperetin-6-C-glucoside-7-O-glucoside	橙皮素-6-C-葡萄糖苷-7-O-葡萄糖苷	Flavonoids	黄酮	Flavanones	二氢黄酮	C28H34O16	627.19	465.2	626.185	[M+H]+	3	-	-	392131	384255	301276	479459	481976	533857	383416	484723	290692	-	-	-
MWSHY0162	Quercetin 3-O-beta-D-glucosyl-(1->2)-beta-D-glucoside	槲皮素-3-O-槐糖苷(白麻苷)	Flavonoids	黄酮	Flavonols	黄酮醇	C27H30O17	627.16	303.06	626.148	[M+H]+	3	18609-17-1	C12667	562517	605873	455084	767523	923077	625725	678021	742760	630686	ko00944,ko01110	C12667	MetMap115
PD0253783	2-phenylbut-3-en-2-ol	2-苯基丁-3-烯-2-醇	Others	其它类	Alcohol compounds	醇类化合物	C10H12O	149.1	91.05	148.089	[M+H]+	2	6051-52-1	-	225381	213829	237755	304584	282824	226174	253517	261484	192270	-	-	-
Wbhp007574	Talascortene C	Talascortene C	Terpenoids	萜类	Terpene	萜类	C20H32O5	353.23	335.22	352.225	[M+H]+	3	-	-	54179.1	50822.6	60923.4	200102	214854	194131	103804	94365	78006.3	-	-	-
MWS201479	Tyr-Gly*	L-酪氨酸-L-甘氨酸*	Amino acids and derivatives	氨基酸及其衍生物	Amino acids and derivatives	氨基酸及其衍生物	C11H14N2O4	239.1	136.08	238.095	[M+H]+	1	673-08-5	-	5.30217e+06	5.65056e+06	5.14796e+06	1.66096e+06	1.41562e+06	1.57581e+06	4.41274e+06	4.32326e+06	4.10998e+06	-	-	-
Zjzp091638	Hydroxy Isojujubogenin-Ara-Rha-Rha	羟基异酸枣仁皂苷元-阿拉伯糖-鼠李糖-鼠李糖苷	Terpenoids	萜类	Triterpene Saponin	三萜皂苷	C47H76O17	913.52	767.46	912.508	[M+H]+	1	-	-	64098.3	60509.7	69357.4	53893.2	40555.8	34219.2	44257.3	60693.8	54230.4	-	-	-
WapTKC208378	23,24,29-Trihydroxy-3-Oxo-Olean-12-En-28-Oic Acid*	23,24,29-Trihydroxy-3-Oxo-Olean-12-En-28-Oic Acid*	Terpenoids	萜类	Triterpene	三萜	C30H46O6	503.34	457.33	502.329	[M+H]+	1	-	-	85899.3	75010.2	76018.9	100607	72910.5	80489.5	66998	65281.2	53269	-	-	-
WapTKC021196	Carquejol	Carquejol	Terpenoids	萜类	Monoterpenoids	倍萜	C10H14O	151.11	91.05	150.105	[M+H]+	2	23734-06-7	-	146517	120014	140355	94871.3	93282.1	96233.7	123035	89850.9	116111	-	-	-
Ljmp121502	Mansonone Q	曼宋酮 Q	Terpenoids	萜类	Sesquiterpenoids	倍半萜	C15H20O4	265.14	121.06	264.136	[M+H]+	3	-	-	119042	145250	145017	103190	108439	73707.1	89224.7	118939	92187.9	-	-	-
MW0012407	15(S)-Hede	15(S)-Hede	Lipids	脂质	Free fatty acids	游离脂肪酸	C20H36O3	325.27	293.21	324.266	[M+H]+	2	92693-04-4	-	1.20616e+06	1.20743e+06	1.12638e+06	52132.2	56595.3	63906.1	767765	695862	699719	-	-	-
Walbp06373	2-Ethynyl-5-methoxybenzo-1,4-quinone	2-Ethynyl-5-methoxybenzo-1,4-quinone	Quinones	醌类	Quinones	醌类	C9H6O3	163.04	77.04	162.032	[M+H]+	3	82511-23-7	-	3.54314e+06	4.01169e+06	4.37918e+06	4.17642e+06	4.36732e+06	4.21781e+06	3.41103e+06	3.78206e+06	3.86225e+06	-	-	-
MWSslk097	Dimethyl phthalate	邻苯二甲酸二甲酯	Phenolic acids	酚酸类	Phenolic acids	酚酸类	C10H10O4	195.06	163.04	194.058	[M+H]+	2	131-11-3	C11233	1.05379e+06	1.01729e+06	1.0976e+06	832331	849168	888988	927097	906844	965554	-	C11233	MetMap157
PD0633543	Leu-Thr*	Leu-Thr*	Amino acids and derivatives	氨基酸及其衍生物	Amino acids and derivatives	氨基酸及其衍生物	C10H20N2O4	233.15	86.1	232.142	[M+H]+	1	-	-	9.1521e+06	9.76237e+06	9.42453e+06	2.40929e+06	2.42179e+06	2.42818e+06	6.82315e+06	7.03877e+06	6.80993e+06	-	-	-
PDP290827	(2S)-2-[(2S)-2-[(2S)-2-amino-4-methylpentanamido]propanamido]propanoic acid	(2S)-2-[(2S)-2-[(2S)-2-氨基-4-甲基戊酰胺]丙酰胺]丙酸	Alkaloids	生物碱	Alkaloids	生物碱	C12H23N3O4	274.18	86.1	273.169	[M+H]+	2	-	-	1.33821e+06	1.3443e+06	1.19248e+06	565717	517166	554452	1.02932e+06	1.03703e+06	1.0013e+06	-	-	-
Rfn01821	1-aminobenzocyclobutene	1-氨基苯并环丁烯	Alkaloids	生物碱	Alkaloids	生物碱	C8H9N	120.08	103.05	119.073	[M+H]+	1	61599-85-7	-	1.0521e+07	1.02851e+07	1.07112e+07	3.49065e+06	3.40186e+06	3.86464e+06	7.84814e+06	8.36069e+06	7.98116e+06	-	-	-
Lmcp002302	N6-(2-Hydroxyethyl)adenosine*	N6-(2-羟乙基)腺苷*	Nucleotides and derivatives	核苷酸及其衍生物	Nucleotides and derivatives	核苷酸及其衍生物	C12H17N5O5	312.13	180.09	311.123	[M+H]+	1	4338-48-1	-	826861	1.09807e+06	1.1164e+06	1.29948e+06	1.19406e+06	1.17981e+06	936577	1.0523e+06	973121	-	-	-
PDP061025	beta-Asp-Ile*	beta-Asp-Ile*	Amino acids and derivatives	氨基酸及其衍生物	Amino acids and derivatives	氨基酸及其衍生物	C10H18N2O5	247.13	86.1	246.122	[M+H]+	1	-	-	6.55591e+06	6.13909e+06	6.58233e+06	2.91078e+06	2.12847e+06	3.00045e+06	4.71079e+06	5.28784e+06	4.67418e+06	-	-	-
Wahlp02093	Demethylarmepavine Glucoside	去甲基杏黄罂粟碱 葡萄糖苷	Alkaloids	生物碱	Isoquinoline alkaloids	异喹啉类生物碱	C24H31NO8	462.21	300.16	461.204	[M+H]+	2	-	-	121466	146242	95822.8	124580	164306	197052	95893.2	125168	102937	-	-	-
MWSmce223	Nuciferine	荷叶碱	Alkaloids	生物碱	Aporphine alkaloids	阿朴啡型生物碱	C19H21NO2	296.16	250.1	295.157	[M+H]+	3	475-83-2	-	1.23468e+06	1.34186e+06	1.07428e+06	1.22103e+06	1.20788e+06	1.35988e+06	1.34759e+06	1.23373e+06	1.16259e+06	-	-	-
Wahlp02159	D-Pantothenic Acid 4'-O-Beta-Glucoside	泛酸 4'-O-葡萄糖苷	Others	其它类	Vitamin	维生素	C15H27NO10	382.17	220.12	381.163	[M+H]+	3	29588-37-2	-	493344	403652	464319	929459	672375	718391	333535	620945	523356	-	-	-
Wbmp001862	Armepavine-glucose	Armepavine-glucose	Alkaloids	生物碱	Alkaloids	生物碱	C25H33NO8	476.23	314.18	475.221	[M+H]+	2	-	-	479377	715190	598117	665795	768597	613496	671091	585052	649295	-	-	-
Lcfp121226	Tetraethyleneglycol	四甘醇	Others	其它类	Alcohol compounds	醇类化合物	C8H18O5	195.12	89.06	194.115	[M+H]+	3	112-60-7	-	35590.5	41372.6	49134.5	65790.9	85523.4	100069	91762.5	100994	93238.7	-	-	-
Lajp007660	Sanjoinenine	酸枣仁环肽	Amino acids and derivatives	氨基酸及其衍生物	Amino acids and derivatives	氨基酸及其衍生物	C29H35N3O4	490.27	242.12	489.262	[M+H]+	2	-	-	61487.5	72105.5	56555.5	89816.4	83350.4	93184.6	91715.7	73213.4	77426.2	-	-	-
Sazp005873	daechuine S8-1*	daechuine S8-1*	Alkaloids	生物碱	Alkaloids	生物碱	C34H53N5O6	628.41	255.21	627.4	[M+H]+	1	-	-	70732.2	85163.8	96099.8	147748	116538	120419	116495	124022	98365.5	-	-	-
Yshs000049	6-Hydroxy-lupane-20(29)-en-3-one-28-oic acid*	6-羟基羽扇豆烷-20(29)-烯-3-酮-28-酸*	Terpenoids	萜类	Triterpene	三萜	C30H46O4	471.35	407.33	470.34	[M+H]+	1	-	-	356164	285947	313362	199815	204396	198436	288967	327027	282976	-	CM03058	MetMap176
Sazp004817	Discarine E*	Discarine E*	Alkaloids	生物碱	Alkaloids	生物碱	C28H44N4O4	501.34	114.13	500.336	[M+H]+	1	-	-	3.02619e+06	2.99555e+06	3.0368e+06	4.28867e+06	4.17743e+06	4.60711e+06	3.61348e+06	3.66543e+06	3.64628e+06	-	-	-
Lacp005577	3-(3'-Hydroxybutyl)-2,4,4-trimethylcyclohexa-2,5-dienone malonyl glucoside	3-(3'-羟基丁基)-2,4,4-三甲基环己烷-2,5-二烯酮丙二酰葡萄糖苷	Terpenoids	萜类	Sesquiterpenoids	倍半萜	C22H32O10	457.2	133.1	456.199	[M+H]+	3	-	-	154089	136554	214449	104188	76978.6	84027	122994	164535	130995	-	-	-
Waqkp05977	2-g-linolenoyl-glycerol	2-g-亚麻酰甘油	Lipids	脂质	Glycerol ester	甘油酯	C21H36O4	353.27	261.22	352.261	[M+H]+	2	-	-	900560	880864	788742	121891	133384	181476	522572	603673	591657	-	-	-
WapTKC043988	Norxanthantolide E	Norxanthantolide E	Terpenoids	萜类	Sesquiterpenoids	倍半萜	C12H16O3	209.12	137.1	208.11	[M+H]+	1	1800538-69-5	-	625457	637693	626681	807199	823730	843337	682308	735691	722163	-	-	-
zjbp110804	6,7-dimethoxy-2-[2-(4'-hydroxy-3'-methoxyphenyl)ethyl]chromone	6,7-二甲氧基-2-[2-(4'-羟基-3'-甲氧基苯基)乙基]色酮	Others	其它类	Chromone	色酮类	C20H20O6	357.13	307.1	356.126	[M+H]+	1	-	-	1.05517e+06	909846	1.32587e+06	760164	961463	1.18042e+06	1.0716e+06	1.02701e+06	1.11146e+06	-	-	-
Lskp211385	dihydrosesamin*	双氢芝麻脂素*	Lignans and Coumarins	木脂素和香豆素	Lignans	木脂素	C20H20O6	357.13	307.09	356.126	[M+H]+	1	-	-	949788	830403	1.25896e+06	700656	874512	1.1196e+06	1.04198e+06	951707	1.03267e+06	-	-	-
Wbwp006397	(3r,4r)-3-(2h-1,3-benzodioxol-5-ylmethyl)-4-[(4-hydroxy-3-methoxyphenyl)methyl]oxolan-2-one*	(3r,4r)-3-(2h-1,3-苯并二氧戊醇-5-基甲基)-4-[(4-羟基-3-甲氧基苯基)甲基]氧代烷-2-酮*	Lignans and Coumarins	木脂素和香豆素	Lignans	木脂素	C20H20O6	357.13	307.1	356.126	[M+H]+	1	-	-	1.05436e+06	905126	1.27861e+06	741235	883274	1.18715e+06	1.08999e+06	1.06096e+06	1.01107e+06	-	-	-
WaYp007721	2-Aminohexadecane-1,16,16-triol*	2-氨基十六烷-1,16,16-三醇*	Lipids	脂质	Sphingolipids	鞘脂	C16H35NO3	290.27	242.25	289.262	[M+H]+	1	-	-	655527	636117	602023	576178	652843	668226	664715	595870	653231	-	-	-
PDP270385	(2E)-4-(3-hydroxypropyl)pentadec-2-enoic acid	(2E)-4-(3-羟丙基)十五碳-2-烯酸	Lipids	脂质	Free fatty acids	游离脂肪酸	C18H34O3	299.26	57.07	298.251	[M+H]+	2	-	-	68392.7	34940.6	29339.9	94203.7	87831.4	86207.3	72511.5	54943.3	69089.3	-	-	-
Zbsp010779	[6]-Paradol methyl	[6]-副姜油酮甲基	Phenolic acids	酚酸类	Phenolic acids	酚酸类	C18H28O3	293.21	177.09	292.204	[M+H]+	2	-	-	79001.2	65996.7	77927.5	93474.2	112577	103885	104933	80454	83242.2	-	-	-
Lcsp001439	Pro-Leu-Glu	脯氨酰-亮氨酰-谷氨酸	Amino acids and derivatives	氨基酸及其衍生物	Amino acids and derivatives	氨基酸及其衍生物	C16H27N3O6	358.2	183.15	357.19	[M+H]+	2	-	-	145289	145887	121309	22211.7	32307	55088.6	147133	112926	121950	-	-	-
Lmhp011562	1-α-Linolenoyl-glycerol*	1-α-亚麻酸甘油酯*	Lipids	脂质	Glycerol ester	甘油酯	C21H36O4	353.27	261.22	352.261	[M+H]+	1	-	-	301116	319333	300310	55661	71248.5	59661.8	258090	222514	277580	-	-	-
Wcdp010162	1-Monolinolenoyl-Rac-Glycerol*	1-Monolinolenoyl-Rac-Glycerol*	Lipids	脂质	Glycerol ester	甘油酯	C21H36O4	353.27	261.22	352.261	[M+H]+	1	18465-99-1	-	138688	169878	137041	22147.8	38674.1	24147.2	141420	92595.8	119645	-	-	-
Walbsp5132	Kaempferol 3-(6''-p-coumaryl)sophoroside*	山奈酚 3-(6''-对香豆酰)槐糖苷*	Flavonoids	黄酮	Flavonols	黄酮醇	C36H36O18	757.19	147.04	756.19	[M+H]+	1	-	-	101629	74809.5	115984	76534.9	98643.9	97029.4	85445.2	131277	130496	-	-	-
MW0156761	Ser-Gly-Thr	L-丝氨酰-甘氨酰-L-苏氨酸	Amino acids and derivatives	氨基酸及其衍生物	Amino acids and derivatives	氨基酸及其衍生物	C9H17N3O6	264.11	128.07	263.112	[M+H]+	3	-	-	2.30243e+07	2.3745e+07	2.21941e+07	2.72204e+06	2.48692e+06	2.68913e+06	1.65362e+07	1.65138e+07	1.61354e+07	-	-	-
PDP123497	2-[2,5-dioxo-1-(3,4,5-trimethoxyphenyl)imidazolidin-4-yl]-N-(3-methoxypropyl)-N-[(octahydro-1H-quinolizin-1-yl)methyl]acetamide	2-[2,5-二氧-1-(3,4,5-三甲氧基苯基)咪唑烷-4-基]-N-(3-甲氧基丙基)-N-[(八氢-1H-喹啉-1-基)甲基]乙酰胺	Alkaloids	生物碱	Alkaloids	生物碱	C28H42N4O7	547.31	406.24	546.305	[M+H]+	2	-	-	50552.9	59997.6	86829.2	747419	836269	736432	310907	437584	391338	-	-	-
Lmhp009464	LysoPE 17:1(2n isomer)	溶血磷脂酰乙醇胺 17:1(2n异构)	Lipids	脂质	LPE	溶血磷脂酰乙醇胺	C22H44NO7P	466.29	325.27	465.286	[M+H]+	3	-	-	335743	361536	396400	59139.2	67285.8	58577.6	272681	258345	258333	-	-	-
pme2960	Naringenin chalcone; 2',4,4',6'-Tetrahydroxychalcone*	柚皮素查耳酮*	Flavonoids	黄酮	Chalcones	查耳酮	C15H12O5	273.08	153.02	272.068	[M+H]+	1	73692-50-9	C06561	102255	79148.6	85566.1	159476	106054	140797	112446	116726	128144	ko00941,ko01100,ko01110	C06561	MetMap144
pmb0484	Choline	胆碱	Alkaloids	生物碱	Alkaloids	生物碱	C5H14NO+	104.11	60.08	104.107	[M]+	3	62-49-7	C00114	1.48663e+07	1.46713e+07	1.4457e+07	4.53824e+07	4.40536e+07	4.34171e+07	3.089e+07	3.17351e+07	3.02038e+07	ko00260,ko00564,ko01100,ko02010	C00114	-
Lssp210310	3-hydroxylup-12(13),20(29)-diene	3-羟基羽扇豆烷-12(13),20(29)-二烯	Terpenoids	萜类	Triterpene	三萜	C30H48O	425.37	177.16	424.37	[M+H]+	3	-	-	183347	193703	145488	186053	139043	166601	229758	144586	183244	-	CM03047	MetMap176
WapTKC064767	(2R,4R,4aR,6aR,6aS,6bR,8aS,10R,12aR,14bR)-4-acetyloxy-10-hydroxy-2,4a,6a,6b,9,9,12a-heptamethyl-13-oxo-3,4,5,6,6a,7,8,8a,10,11,12,14b-dodecahydro-1H-picene-2-carboxylic acid	(2R,4R,4aR,6aR,6aS,6bR,8aS,10R,12aR,14bR)-4-acetyloxy-10-hydroxy-2,4a,6a,6b,9,9,12a-heptamethyl-13-oxo-3,4,5,6,6a,7,8,8a,10,11,12,14b-dodecahydro-1H-picene-2-carboxylic acid	Terpenoids	萜类	Triterpene	三萜	C32H48O6	529.35	423.33	528.345	[M+H]+	3	166531-19-7	-	152966	210169	138098	120706	129120	131305	160756	155114	151088	-	-	-
Lamp005631	Hydroxymethyl coumarin xyloside	羟甲基香豆素木糖苷	Lignans and Coumarins	木脂素和香豆素	Coumarins	香豆素	C15H16O7	309.1	177.05	308.089	[M+H]+	3	-	-	134563	118635	112067	526170	549652	552698	284655	297262	261262	-	-	-
pma2987	L-Histidinol	组氨醇	Alkaloids	生物碱	Alkaloids	生物碱	C6H11N3O	142.1	124.09	141.09	[M+H]+	3	501-28-0	C00860	8.32633e+06	8.03806e+06	1.01397e+07	1.18769e+07	8.46261e+06	6.89859e+06	1.35725e+07	8.62056e+06	8.63352e+06	ko00340,ko01100,ko01110,ko01230	C00860	-
PDP152672	Stachannin:Scutellarein 4'-methyl ether 7-O-glucuronide:Scutellarein 4'-methyl ether 7-glucoside*	Stachannin:黄芩素 4'-甲基醚 7-O-葡萄糖醛酸苷:黄芩素 4'-甲基醚 7-葡萄糖苷*	Flavonoids	黄酮	Flavones	黄酮	C22H22O11	463.12	301.07	462.116	[M+H]+	1	35536-70-0	-	289820	276255	170465	179969	182959	207570	300435	297767	229751	-	-	-
Wahlp02378	5'-Hydroxy-N-methylcoclaurine Glucoside*	5'-羟基-N-甲基乌药碱 葡萄糖苷*	Alkaloids	生物碱	Isoquinoline alkaloids	异喹啉类生物碱	C24H31NO9	478.21	316.15	477.199	[M+H]+	2	-	-	243699	205168	106180	190081	274447	242575	194019	233227	210693	-	-	-
WapTKC058662	11,13(18)-Oleanadiene-3,16,28,30-Tetrol 3-O-[α-L-Rhamnopyranosyl-(1-2)-β-D-Glucopyranosyl-(1-2)-6-Deoxy-β-D-Galactopyranoside]*	11,13(18)-Oleanadiene-3,16,28,30-Tetrol 3-O-[α-L-Rhamnopyranosyl-(1-2)-β-D-Glucopyranosyl-(1-2)-6-Deoxy-β-D-Galactopyranoside]*	Terpenoids	萜类	Triterpene Saponin	三萜皂苷	C48H78O17	927.53	781.47	926.524	[M+H]+	1	1389354-43-1	-	69710.2	75360.8	57487.1	50673.7	48994.8	50308	75501.2	62233.1	61649.8	-	-	-
Lmfp009701	Glycerol 9,11,13-octadecatrienoyl ester*	9,11,13-十八碳三烯酸甘油酯*	Lipids	脂质	Glycerol ester	甘油酯	C21H36O4	353.27	261.22	352.261	[M+H]+	1	-	-	281120	326551	303976	22744.1	36886.7	69347	255315	196855	193123	-	-	-
Qmjp080408	15-Hydroxysessilifol F	15-羟基四川金粟兰醇 F	Terpenoids	萜类	Sesquiterpenoids	倍半萜	C21H34O4	351.25	259.2	350.246	[M+H]+	2	-	-	164298	188583	149302	33763.7	26698.2	23325.6	140753	131116	102518	-	-	-
Sazp004429	N-DemethylDiscarine E*	N-DemethylDiscarine E*	Alkaloids	生物碱	Alkaloids	生物碱	C27H42N4O4	487.33	100.11	486.321	[M+H]+	3	-	-	142658	131513	119348	166496	129267	172318	143953	131010	149973	-	-	-
Zbfp001070	N-(1-Deoxy-1-fructosyl)phenylalanine	N-(1-脱氧-1-果糖基)苯丙氨酸	Amino acids and derivatives	氨基酸及其衍生物	Amino acids and derivatives	氨基酸及其衍生物	C18H17NO5	328.12	166.07	327.111	[M+H]+	2	-	-	223932	194573	241061	140157	114745	118682	194283	221091	175159	-	-	-
MW0156045	Pro-Val-Gln	脯氨酰-缬氨酰-谷氨酰胺	Amino acids and derivatives	氨基酸及其衍生物	Amino acids and derivatives	氨基酸及其衍生物	C15H26N4O5	343.2	183.11	342.19	[M+H]+	3	-	-	316133	363507	466486	87889.6	103836	105109	283675	298811	267586	-	-	-
MEDP1294	Leu-Gly*	L-亮氨酰-L-甘氨酸*	Amino acids and derivatives	氨基酸及其衍生物	Amino acids and derivatives	氨基酸及其衍生物	C8H16N2O3	189.12	86.1	188.116	[M+H]+	1	686-50-0	-	2.14404e+07	2.176e+07	1.97202e+07	2.68884e+06	2.58723e+06	2.86543e+06	1.43014e+07	1.51548e+07	1.36517e+07	-	-	-
PDP239474	Phosphatidylcholine lyso 16:1*	磷脂酰胆碱溶血素 16:1*	Lipids	脂质	LPC	溶血磷脂酰胆碱	C24H48NO7P	494.32	184.07	493.317	[M+H]+	1	-	-	2.82348e+07	3.20205e+07	2.8933e+07	1.16652e+07	1.28589e+07	1.29843e+07	23897665	23236135	2.31839e+07	-	-	-
MWStz135	Pseudotropine	伪托品醇	Alkaloids	生物碱	Tropan alkaloids	莨菪烷类生物碱	C8H15NO	142.12	96.09	141.115	[M+H]+	3	135-97-7	C02066	451494	516835	528168	423736	458345	504207	460972	452060	415593	ko00960,ko01110	C02066	-
mws0671	L-Homoserine	L-高丝氨酸	Amino acids and derivatives	氨基酸及其衍生物	Amino acids and derivatives	氨基酸及其衍生物	C4H9NO3	120.07	74.06	119.058	[M+H]+	3	672-15-1	C00263	1.49336e+06	1.07486e+06	1.15334e+06	820593	600597	707705	918826	889795	898296	ko00260,ko00270,ko00300,ko00920,ko01100,ko01110,ko01230	C00263	-
MEDP0022	L-Proline*	L-脯氨酸*	Amino acids and derivatives	氨基酸及其衍生物	Amino acids and derivatives	氨基酸及其衍生物	C5H9NO2	116.07	70.07	115.063	[M+H]+	1	147-85-3	C00148	3.11746e+07	3.23712e+07	3.12373e+07	6.36183e+07	6.21257e+07	6.36329e+07	4.27501e+07	4.33299e+07	4.49981e+07	ko00330,ko00470,ko00970,ko01100,ko01110,ko01230,ko02010	C00148	-
MWStz040	Pterolactam*	蕨内酰胺*	Alkaloids	生物碱	Pyrrole alkaloids	吡咯类生物碱	C5H9NO2	116.07	70.07	115.063	[M+H]+	1	38072-88-7	-	2.90077e+07	3.05965e+07	3.02e+07	5.93047e+07	5.82452e+07	6.04685e+07	4.06076e+07	4.08572e+07	4.18539e+07	-	-	-
Walp012413	2-Palmitoleoyl-Glycerol*	2-棕榈油酰-甘油*	Lipids	脂质	Glycerol ester	甘油酯	C19H36O4	329.27	237.22	328.261	[M+H]+	1	-	-	307803	325122	303610	89323.6	93571.9	73491	314560	328327	259609	-	-	-
Lcsp000658	Rubinic acid	Rubinic acid	Terpenoids	萜类	Triterpene	三萜	C30H46O4	471.34	425.34	470.34	[M+H]+	2	94662-96-1	-	566497	555528	577387	515182	484663	421018	610640	546408	452568	-	-	-
PD0068973	2,10-dihydroxy-11a-methyl-hexadecahydro-1H-cyclopenta[a]phenanthren-7-one	2,10-二羟基-11a-甲基-十六氢-1H-环戊[a]菲-7-酮	Terpenoids	萜类	Sesquiterpenoids	倍半萜	C18H28O3	293.21	107.09	292.204	[M+H]+	1	-	-	360437	351308	324151	2.47028e+06	2.45444e+06	2.22984e+06	935783	1.11521e+06	980848	-	-	-
Wbmp011762	Dibutyl phthalate*	邻苯二甲酸二丁酯*	Phenolic acids	酚酸类	Phenolic acids	酚酸类	C16H22O4	279.16	149.02	278.152	[M+H]+	1	84-74-2	C14214	1.81415e+07	1.80902e+07	1.79618e+07	1.32344e+07	1.5277e+07	1.43539e+07	1.77509e+07	1.78111e+07	1.5671e+07	-	C14214	-
PDP151024	6-(1-hydroxypropan-2-yl)-4a,5,6,7,8,8a-hexahydronaphthalen-2(1H)-one	6-(1-羟基丙烷-2-基)-4a,5,6,7,8,8a-六氢萘-2(1H)-酮	Others	其它类	Others	其它	C13H20O2	209.15	151.11	208.146	[M+H]+	2	-	-	249318	341347	292272	184851	125775	113456	257606	185135	234376	-	-	-
Wbkp012886	(1S,3R,3a1S,8R,10S,11aS)-1,5,10-trihydroxy-3,3a1,8,11a-tetramethyl-2,11-dioxohexadecahydrodibenzo[de,g]chromen-4-yl acetate*	(1S,3R,3a1S,8R,10S,11aS)-1,5,10-三羟基-3,3a1,8,11-四甲基-2,11-二氧六六氢二苯并[de,g]色烯-4-基乙酸酯*	Terpenoids	萜类	Ditepenoids	二萜	C22H32O8	425.21	365.19	424.21	[M+H]+	3	-	-	362354	315309	272126	343278	363921	326956	373094	440578	331870	-	-	-
Qmyp101336	solajiangxins I	solajiangxins I	Terpenoids	萜类	Sesquiterpenoids	倍半萜	C18H28O3	293.21	149.1	292.204	[M+H]+	3	-	-	824401	737708	754736	2.40769e+06	2.42024e+06	2.41065e+06	1.39833e+06	1.30685e+06	1.30922e+06	-	-	-
pmb0856	LysoPE 18:1(2n isomer)*	溶血磷脂酰乙醇胺 18:1(2n异构)*	Lipids	脂质	LPE	溶血磷脂酰乙醇胺	C23H46NO7P	480.31	339.29	479.301	[M+H]+	2	-	-	6.2852e+07	7.07447e+07	6.52044e+07	7.91834e+06	8.16409e+06	7.92345e+06	5.07047e+07	4.79167e+07	4.94561e+07	-	-	-
WapTKC070467	2-[4,10-dihydroxy-3-[1-hydroxy-10-methyl-6-methylideneundeca-2,4,9-trien-2-yl]-6-(3-hydroxypropyl)-10-methylspiro[4.5]decan-7-ylidene]propanal*	2-[4,10-dihydroxy-3-[1-hydroxy-10-methyl-6-methylideneundeca-2,4,9-trien-2-yl]-6-(3-hydroxypropyl)-10-methylspiro[4.5]decan-7-ylidene]propanal*	Terpenoids	萜类	Triterpene	三萜	C30H46O5	487.34	405.31	486.334	[M+H]+	1	-	-	3.59525e+06	4.26207e+06	3.68442e+06	4.04766e+06	3.58071e+06	3.99666e+06	3.86001e+06	3.74318e+06	4.09061e+06	-	-	-
WapTKC171672	3-O-Coumaroylarjunolic acid	3-O-Coumaroylarjunolic acid	Terpenoids	萜类	Triterpene Saponin	三萜皂苷	C39H54O7	635.39	407.33	634.387	[M+H]+	1	171864-20-3	-	654851	626874	568264	1.01783e+06	931593	1.07673e+06	796027	755278	737096	-	-	-
Wacyp11527	Tributyl acetylcitrate	乙酰柠檬酸三丁酯	Others	其它类	Others	其它	C20H34O8	403.23	129.02	402.225	[M+H]+	1	77-90-7	-	1.54815e+06	1.61198e+06	1.55302e+06	1.53716e+06	1.51537e+06	1.54371e+06	2.0037e+06	2.20688e+06	1.95264e+06	-	-	-
WapTKC179389	8-(5-Hydroxy-2,6,6-Trimethylcyclohex-2-En-1-Yl)-6-Methyloct-5-En-2-one	8-(5-Hydroxy-2,6,6-Trimethylcyclohex-2-En-1-Yl)-6-Methyloct-5-En-2-one	Terpenoids	萜类	Sesquiterpenoids	倍半萜	C18H30O2	279.23	81.07	278.225	[M+H]+	3	-	-	9.37534e+06	9.56648e+06	9.23459e+06	2.32443e+07	2.20428e+07	2.26445e+07	1.40011e+07	1.32942e+07	1.41284e+07	-	-	-
Safp022031	Gorlic acid*	Gorlic acid*	Lipids	脂质	Free fatty acids	游离脂肪酸	C18H30O2	279.23	81.07	278.225	[M+H]+	1	-	-	9.80964e+06	1.05584e+07	9.64494e+06	2.36816e+07	2.44658e+07	2.51383e+07	1.46616e+07	1.46637e+07	1.50134e+07	-	-	-
MW0152388	Leu-Ile-Val	L-亮氨酸-L-异亮氨酸-L-缬氨酸	Amino acids and derivatives	氨基酸及其衍生物	Amino acids and derivatives	氨基酸及其衍生物	C17H33N3O4	344.25	299.12	343.247	[M+H]+	3	-	-	2.23724e+07	2.26689e+07	2.46773e+07	2.40592e+07	2.50225e+07	2.51552e+07	2.35658e+07	2.40938e+07	2.27888e+07	-	-	-
MWS201458	Phe-Ile	L-苯丙氨酸-L-异亮氨酸	Amino acids and derivatives	氨基酸及其衍生物	Amino acids and derivatives	氨基酸及其衍生物	C15H22N2O3	279.17	120.09	278.163	[M+H]+	1	22951-94-6	-	1.14573e+07	1.22288e+07	8.5714e+06	1.07606e+06	1.03085e+06	1.00704e+06	6.79539e+06	7.70236e+06	6.81762e+06	-	-	-
MWS20158	Pinoresinol-4,4'-O-diglucoside	松脂醇-4,4'-O-二葡萄糖苷	Lignans and Coumarins	木脂素和香豆素	Lignans	木脂素	C32H42O16	683.25	341.14	682.247	[M+H]+	3	63902-38-5	-	187321	271204	148132	453322	508029	262203	276691	515652	246689	-	-	-
PDP241186	5,6,7,8-tetrahydroxy-2-(4-hydroxyphenyl)-3-{[3,4,5-trihydroxy-6-(hydroxymethyl)oxan-2-yl]oxy}-4H-chromen-4-one	5,6,7,8-四羟基-2-(4-羟基苯基)-3- {[3,4,5-三羟基-6-(羟甲基)氧杂环己烷-2-基]氧基}-4H-色满-4-酮	Flavonoids	黄酮	Flavonols	黄酮醇	C21H20O13	481.1	319.04	480.09	[M+H]+	3	-	-	230725	163749	242267	74572.5	64882.8	83031.1	129914	113904	160413	-	-	-
pme3285	Afzelechin	阿夫儿茶精	Flavonoids	黄酮	Flavanols	黄烷醇类	C15H14O5	275.09	139.04	274.084	[M+H]+	3	2545-00-8	C09320	295406	405179	290161	346135	538394	318407	257873	457082	269948	ko00941,ko01110	C09320	MetMap140
Lskp211210	Sapidisin E	Sapidisin E	Terpenoids	萜类	Ditepenoids	二萜	C21H36O5	369.26	277.21	368.256	[M+H]+	2	-	-	360594	342013	313579	25514.5	30004.3	21696.2	231917	229462	252599	-	-	-
Lcsp003090	Ser-Leu-Leu*	丝氨酰-亮氨酰-亮氨酸*	Amino acids and derivatives	氨基酸及其衍生物	Amino acids and derivatives	氨基酸及其衍生物	C15H29N3O5	332.22	173.13	331.211	[M+H]+	1	10329-74-5	-	2.71201e+06	2.69545e+06	2.56575e+06	687772	612257	549401	1.59354e+06	1.88422e+06	1.74937e+06	-	-	-
WapTKC042454	Aristomollin D	Aristomollin D	Terpenoids	萜类	Sesquiterpenoids	倍半萜	C17H24O3	277.18	119.08	276.173	[M+H]+	3	1818839-81-4	-	80223.5	95045.1	61318.6	114394	93663.2	182350	64149.1	87050.5	64742.9	-	-	-
WapTKC059207	2,3,16-Trihydroxy-23-Oxo-12-Oleanen-28-Oic Acid	2,3,16-Trihydroxy-23-Oxo-12-Oleanen-28-Oic Acid	Terpenoids	萜类	Triterpene	三萜	C30H46O6	503.34	467.32	502.329	[M+H]+	2	848245-31-8	-	54137.7	62172.5	45301.4	31248.7	43518.2	40438.2	47434.1	39082.6	47315.3	-	-	-
Walp008102	2-Aminooctadecane-1,4-diol	2-氨基十八烷-1,4-二醇	Lipids	脂质	Sphingolipids	鞘脂	C18H39NO2	302.31	88.08	301.298	[M+H]+	1	-	-	117358	100652	107301	95303	70968.2	77303.6	140821	153373	181711	-	-	-
pmp000782	Caffeoylmaslinic Acid*	咖啡酰山楂酸*	Terpenoids	萜类	Triterpene	三萜	C39H54O7	635.39	435.32	634.387	[M+H]+	1	-	-	55346.8	67411.1	44343.4	69240.7	60437.6	67825.2	40469.4	58678	48550.8	-	-	-
WapTKC065114	2,3,23-Trihydroxy-12-Ursen-28-Oic Acid 3-O-(4-Hydroxy-E-Cinnamoyl)*	2,3,23-Trihydroxy-12-Ursen-28-Oic Acid 3-O-(4-Hydroxy-E-Cinnamoyl)*	Terpenoids	萜类	Triterpene Saponin	三萜皂苷	C39H54O7	635.39	435.33	634.387	[M+H]+	1	-	-	50666.1	53141.5	46992.4	59641.6	66602.8	54757.4	44755.2	46236.7	62061.1	-	-	-
PDP060494	Phosphatidylcholine lyso 14*	磷脂酰胆碱溶血素 14*	Lipids	脂质	LPC	溶血磷脂酰胆碱	C22H46NO7P	468.31	184.07	467.301	[M+H]+	1	13699-45-1	-	4.63715e+06	5.66952e+06	5.28954e+06	699519	676199	740517	3.31049e+06	3.02368e+06	3.15013e+06	-	-	-
Lmhp010908	LysoPC 19:1	溶血磷脂酰胆碱 19:1	Lipids	脂质	LPC	溶血磷脂酰胆碱	C27H54NO7P	536.37	184.07	535.364	[M+H]+	1	-	-	55365.9	57508.4	78998.3	59084	53471.6	57423.8	69491.9	70875.5	43057.5	-	-	-
MW0151102	His-Thr-Ser	L-组氨酸-L-苏氨酸-L-丝氨酸	Amino acids and derivatives	氨基酸及其衍生物	Amino acids and derivatives	氨基酸及其衍生物	C13H21N5O6	344.15	116.07	343.149	[M+H]+	3	-	-	732703	651391	746005	253985	277777	254418	542232	555431	534980	-	-	-
PDP231916	(1s,2r,5r,6r,8r)-1,5,6,9,9-pentamethyl-10-oxatricyclo[6.2.2.02,6]dodecane	(1s,2r,5r,6r,8r)-1,5,6,9,9-五甲基-10-氧杂三环[6.2.2.02,6]十二烷	Terpenoids	萜类	Sesquiterpenoids	倍半萜	C16H28O	237.22	55.06	236.214	[M+H]+	2	-	-	128184	179444	118409	44273.9	32828	36536.9	122369	126786	137601	-	-	-
pmp001105	Kaempferol-3-O-neohesperidoside-7-O-glucoside*	山柰酚-3-O-新橙皮糖苷-7-O-葡萄糖苷*	Flavonoids	黄酮	Flavonols	黄酮醇	C33H40O20	757.22	287.06	756.211	[M+H]+	1	-	-	469560	808464	283332	400059	782364	322363	477092	859172	375093	-	CM00506	MetMap113,MetMap114
PDP188988	9-(propan-2-yl)-8-oxatricyclo[8.4.0.02,7]tetradec-1(14)-ene	9-(丙-2-基)-8-氧杂三环[8.4.0.02,7]十四-1(14)-烯	Terpenoids	萜类	Sesquiterpenoids	倍半萜	C16H26O	235.2	81.07	234.198	[M+H]+	2	-	-	228383	182197	177450	309903	277172	291855	349902	353413	337041	-	-	-
Wbmp002860	10,16,19-trihydroxy-5-methyl-12-methylidene-7-azaheptacyclo[9.6.2.01,8.05,17.07,16.09,14.014,18]nonadecan-3-one*	10,16,19三羟基-5-甲基-12-亚甲基-7-氮杂七环[9.6.2.01,8,05,17.07,16.09,14.014,18]壬-3-酮*	Alkaloids	生物碱	Alkaloids	生物碱	C20H25NO4	344.19	58.07	343.178	[M+H]+	1	-	-	1.43869e+07	1.58585e+07	1.12162e+07	1.4883e+07	1.577e+07	1.26761e+07	1.35743e+07	1.52481e+07	1.35106e+07	-	-	-
WapTKC073195	1-[(4As)-4A,8-Dimethyl-4,5,6,7-Tetrahydro-3H-Naphthalen-2-Yl]Ethanone	1-[(4As)-4A,8-Dimethyl-4,5,6,7-Tetrahydro-3H-Naphthalen-2-Yl]Ethanone	Terpenoids	萜类	Sesquiterpenoids	倍半萜	C14H20O	205.16	145.1	204.151	[M+H]+	1	-	-	150689	190117	183081	168399	192034	167558	182927	146516	119931	-	-	-
MWSmce460	2-Piperidone	2-哌啶酮	Alkaloids	生物碱	Piperidine alkaloids	哌啶类生物碱	C5H9NO	100.08	56.05	99.0684	[M+H]+	1	675-20-7	-	1.08806e+06	1.12041e+06	975223	138313	136958	164726	804682	770411	666518	-	-	-
Rfn02085	6-methyl-4-{[3,4,5-trihydroxy-6-(hydroxymethyl)oxan-2-yl]oxy}-2H-pyran-2-one*	6-methyl-4-{[3,4,5-trihydroxy-6-(hydroxymethyl)oxan-2-yl]oxy}-2H-pyran-2-one*	Others	其它类	Lactones	内酯类化合物	C12H16O8	289.09	127.04	288.085	[M+H]+	3	-	-	283819	289283	322843	123388	95797.2	66440.1	223600	286153	261729	-	-	-
Yamp002343	1-[2-(Furan-2-yl)-2-oxoethyl]piperidin-2-one	1-[2-(Furan-2-yl)-2-oxoethyl]piperidin-2-one	Alkaloids	生物碱	Alkaloids	生物碱	C11H13NO3	208.1	120.08	207.089	[M+H]+	2	-	-	7.08342e+06	6.65141e+06	7.30394e+06	1.63482e+06	1.78058e+06	1.71798e+06	5.04646e+06	5.39387e+06	4.75923e+06	-	-	-
pmf0526	Isoimperatorin	异欧前胡素	Lignans and Coumarins	木脂素和香豆素	Coumarins	香豆素	C16H14O4	271.1	147.04	270.089	[M+H]+	3	482-45-1	C16976	34891	42899.7	39065.9	160040	155299	123249	73402.3	82106.3	61417	-	C16976	-
PDP228000	Glucosylisomaltol*	葡糖异麦芽糖醇*	Others	其它类	Alcohol compounds	醇类化合物	C12H16O8	289.09	127.04	288.084	[M+H]+	2	-	-	128321	111251	97191.5	335959	210681	287200	201211	149933	188382	-	-	-
WapTKC041396	11-Acetoxycyclofarnesa-4,8,10-Trien-15-al	11-Acetoxycyclofarnesa-4,8,10-Trien-15-al	Terpenoids	萜类	Sesquiterpenoids	倍半萜	C17H24O3	277.18	135.12	276.173	[M+H]+	3	109326-05-8	-	156085	135815	156284	334374	401138	313261	249984	224410	179838	-	-	-
PDP281004	2-[(5-oxopyrrolidin-2-yl)formamido]-3-phenylpropanoic acid	2-[(5-氧代吡咯烷-2-基)甲酰胺]-3-苯基丙酸	Amino acids and derivatives	氨基酸及其衍生物	Amino acids and derivatives	氨基酸及其衍生物	C14H16N2O4	277.12	120.08	276.111	[M+H]+	2	-	-	223636	327277	241916	168655	205209	210056	232778	289553	199281	-	-	-
WapTKC039553	13-Nor-1(10),11-Aristoladiene	13-Nor-1(10),11-Aristoladiene	Terpenoids	萜类	Sesquiterpenoids	倍半萜	C14H20	189.16	133.1	188.156	[M+H]+	2	602278-91-1	-	120676	112632	96832.1	131502	73154.3	111022	149943	119596	150646	-	-	-
Zkep105210	4-Fumarylacetoacetate	4-延胡索二酰乙酰乙酸	Organic acids	有机酸	Organic acids	有机酸	C8H8O6	201.04	155.03	200.032	[M+H]+	3	28613-33-4	C01061	163654	170603	163820	186140	171392	217440	186459	197228	184691	ko00350,ko01100	C01061	-
Zjzp091657	jujubogenin-Glc-Glc-Rha-acetyl	酸枣仁皂苷元-Glc-Glc-Rha-乙酰基	Terpenoids	萜类	Triterpene Saponin	三萜皂苷	C50H80O19	985.54	473.36	984.529	[M+H]+	1	-	-	12794.7	19426.8	14104.3	13888.6	12745.4	7736.2	16123.2	14938	12169.4	-	-	-
Lmmp001410	Dihydrocaffeoylputrescine	二氢咖啡酰腐胺	Alkaloids	生物碱	Phenolamine	酚胺	C13H20N2O3	253.15	165.05	252.147	[M+H]+	3	-	-	834618	914350	952365	165398	153084	136105	690937	633514	590460	-	-	-
ML10195036	3-Dehydrosphinganine	3-脱氢二氢鞘氨醇	Lipids	脂质	Sphingolipids	鞘脂	C18H37NO2	300.3	60.05	299.282	[M+H]+	2	16105-69-4	C02934	2.37512e+06	2.22291e+06	2.16369e+06	2.89253e+06	2.94761e+06	2.79589e+06	2.5682e+06	2.48112e+06	2.6111e+06	ko00600,ko01100	C02934	-
Wbsp006753	Urmiensolide*	Urmiensolide*	Terpenoids	萜类	Triterpene	三萜	C30H46O5	487.34	469.33	486.334	[M+H]+	1	-	-	93220.4	115025	100403	137908	127137	118252	80016.8	67919.2	93688.9	-	-	-
PDP054889	7-Deazainosine	7-Deazainosine	Nucleotides and derivatives	核苷酸及其衍生物	Nucleotides and derivatives	核苷酸及其衍生物	C11H13N3O5	268.09	136.06	267.086	[M+H]+	3	-	-	2.14303e+07	2.117e+07	2.17858e+07	807853	746709	701042	1.35439e+07	1.34355e+07	1.26709e+07	-	-	-
Zbkp001454	Miserotoxin	米瑟罗毒素	Alkaloids	生物碱	Alkaloids	生物碱	C9H17NO8	268.11	136.07	267.095	[M+H]+	1	24502-76-9	C08507	2.03684e+07	2.09047e+07	1.99504e+07	734584	753463	727389	1.27525e+07	1.19274e+07	1.21919e+07	-	C08507	-
Zmjp000966	Vidarabine*	阿糖腺苷*	Nucleotides and derivatives	核苷酸及其衍生物	Nucleotides and derivatives	核苷酸及其衍生物	C10H13N5O4	268.11	136.06	267.097	[M+H]+	1	5536-17-4	-	2.00221e+07	2.09691e+07	1.99589e+07	869590	648525	693680	1.27738e+07	1.25049e+07	1.27583e+07	-	-	-
Lacp001431	N-(3-hydroxy-4-methoxyphenethyl)-4-hydroxybutanamide	氮-(3-羟基-4-甲氧基苯基)-4-羟基丁酰胺	Alkaloids	生物碱	Alkaloids	生物碱	C14H21NO4	268.15	136.06	267.147	[M+H]+	3	-	-	1.59949e+07	1.59951e+07	1.6329e+07	504689	519429	553084	1.03554e+07	9.6819e+06	9.93907e+06	-	-	-
PDP010679	N2-(2-Hydroxysuccinoyl)arginine	N2-(2-羟基琥珀酰基)精氨酸	Amino acids and derivatives	氨基酸及其衍生物	Amino acids and derivatives	氨基酸及其衍生物	C10H18N4O6	291.13	175.12	290.123	[M+H]+	3	87605-92-3	-	594033	486249	355904	108019	104186	113031	330305	278721	420929	-	-	-
PDP000612	4-[2'-methyl-5'-(2''-methyl-2''-propen-1''-YL)-2'-cyclopenten-1'-yliden]butan-2-one	4-[2'-甲基-5'-(2''-甲基-2''-丙烯-1''-基)-2'-环戊烯-1'-基]丁烷-2-酮	Terpenoids	萜类	Sesquiterpenoids	倍半萜	C14H20O	205.16	107.09	204.151	[M+H]+	2	-	-	218085	210273	217797	231102	189903	196002	217861	270173	289959	-	-	-
Lmqp000377	1-Pyrroline	吡咯啉	Alkaloids	生物碱	Pyrrole alkaloids	吡咯类生物碱	C4H7N	70.07	68.05	69.0578	[M+H]+	3	638-31-3	C15668	394987	405376	393431	761763	845086	775944	538012	576690	547148	-	C15668	-
MW0156731	Ser-Glu-Gly	L-丝氨酰-L-谷氨酰-甘氨酸	Amino acids and derivatives	氨基酸及其衍生物	Amino acids and derivatives	氨基酸及其衍生物	C10H17N3O7	292.1	160.1	291.107	[M+H]+	3	-	-	2.52223e+06	2.7947e+06	2.50799e+06	1.99382e+06	2.08315e+06	2.15836e+06	2.55599e+06	2.92246e+06	2.83586e+06	-	-	-
MWS201405	His-Tyr	L-组氨酸-L-酪氨酸	Amino acids and derivatives	氨基酸及其衍生物	Amino acids and derivatives	氨基酸及其衍生物	C15H18N4O4	319.14	110.07	318.133	[M+H]+	3	35979-00-1	-	173875	209223	144474	60930	90221.8	98343.7	134190	171593	130143	-	-	-
pma3101	Nicotinate D-ribonucleoside	烟酸核糖核苷	Others	其它类	Vitamin	维生素	C11H14NO6+	256.08	124.04	256.082	[M]+	3	17720-18-2	C05841	3.38345e+06	3e+06	2.67562e+06	1.53777e+06	1.50793e+06	1.75862e+06	2.7676e+06	2.69476e+06	2.50153e+06	ko00760,ko01100	C05841	-
MW0156632	Ser-Ala-Thr	L-丝氨酰-L-丙氨酰-L-苏氨酸	Amino acids and derivatives	氨基酸及其衍生物	Amino acids and derivatives	氨基酸及其衍生物	C10H19N3O6	278.12	128.07	277.127	[M+H]+	3	-	-	5.87574e+07	5.40365e+07	5.65111e+07	697739	746633	692980	4.61027e+07	5.15726e+07	4.63864e+07	-	-	-
MEDL00426	Isoleucyllysine	异亮氨酸-赖氨酸	Amino acids and derivatives	氨基酸及其衍生物	Amino acids and derivatives	氨基酸及其衍生物	C12H25N3O3	260.19	86.1	259.19	[M+H]+	3	-	-	1.90121e+06	1.89591e+06	1.76298e+06	328772	318738	421258	1.32669e+06	1.27025e+06	1.53145e+06	-	-	-
MW0108601	2-Amino-6-ureidohexanoic acid	N6-氨基甲酰基-DL-赖氨酸	Amino acids and derivatives	氨基酸及其衍生物	Amino acids and derivatives	氨基酸及其衍生物	C7H15N3O3	190.11	126.09	189.111	[M+H]+	3	197236-50-3	-	1.46345e+06	1.51526e+06	1.57302e+06	2.99669e+06	3.3551e+06	3.29348e+06	2.31339e+06	2.8097e+06	2.50764e+06	-	-	-
pme0122	N6-Acetyl-L-lysine	N6-乙酰-L-赖氨酸	Amino acids and derivatives	氨基酸及其衍生物	Amino acids and derivatives	氨基酸及其衍生物	C8H16N2O3	189.12	126.09	188.116	[M+H]+	3	692-04-6	C02727	1.79231e+06	1.68206e+06	1.91235e+06	2.68165e+06	3.04782e+06	2.87227e+06	2.5003e+06	3.05895e+06	2.31086e+06	ko00310,ko01100	C02727	-
MEDP1022	2-[(2-Amino-3-hydroxybutanoyl)amino]-3-phenylpropanoic acid	苏氨酸-苯丙氨酸	Amino acids and derivatives	氨基酸及其衍生物	Amino acids and derivatives	氨基酸及其衍生物	C13H18N2O4	267.13	120.08	266.127	[M+H]+	3	-	-	3.34742e+06	3.52473e+06	3.60471e+06	1.01123e+06	934793	928685	2.38447e+06	2.57642e+06	2.58552e+06	-	-	-
pma0795	Tricetin-5-O-(6''-malonyl)glucoside	五羟黄酮-5-O-(6''-丙二酰)葡萄糖苷	Flavonoids	黄酮	Flavones	黄酮	C24H22O15	551.1	303.05	550.096	[M+H]+	3	-	-	53188.9	41298.1	54735.8	29710	43628.8	66758.9	44938.7	61051.6	54229.9	-	-	-
Hmlp000229	Dambonitol	橡胶肌醇	Others	其它类	Saccharides	糖类	C8H16O6	209.1	81.03	208.095	[M+H]+	3	523-94-4	-	79553.2	92637.6	39023.2	39895.3	47375.8	93766.2	62612.5	95427.6	82450.3	-	-	-
MWS201419	Lys-Gly	赖氨酰-甘氨酸	Amino acids and derivatives	氨基酸及其衍生物	Amino acids and derivatives	氨基酸及其衍生物	C8H17N3O3	204.13	84.08	203.127	[M+H]+	3	7563-03-3	-	4.39614e+07	4.19792e+07	4.31812e+07	4.32023e+07	4.43577e+07	4.44015e+07	4.38621e+07	4.29256e+07	4.47609e+07	-	-	-
MWStz607	Vicine	蚕豆苷	Alkaloids	生物碱	Alkaloids	生物碱	C10H16N4O7	305.11	143.06	304.102	[M+H]+	3	152-93-2	C08437	463780	484371	478378	478331	506282	618724	464118	489228	539840	-	C08437	-
pme2617	L-Methionine S-oxide	蛋氨酸亚砜	Amino acids and derivatives	氨基酸及其衍生物	Amino acids and derivatives	氨基酸及其衍生物	C5H11NO3S	166.05	102.06	165.046	[M+H]+	3	3226-65-1	C02989	746272	677942	696745	744295	616410	715423	738143	736450	674314	ko00270,ko01100	C02989	-
Hasp010605	MG(18:3(9Z,12Z,15Z)/0:0/0:0)*	MG(18:3(9Z,12Z,15Z)/0:0/0:0)*	Lipids	脂质	Glycerol ester	甘油酯	C21H36O4	353.27	261.22	352.261	[M+H]+	1	129828-41-7	-	878908	1.06487e+06	779979	156397	140986	144766	731544	733159	612743	-	-	-
pme0230	Adenosine*	腺苷*	Nucleotides and derivatives	核苷酸及其衍生物	Nucleotides and derivatives	核苷酸及其衍生物	C10H13N5O4	268.1	136.06	267.097	[M+H]+	1	58-61-7	C00212	1.94152e+07	1.96435e+07	18758836	879845	672387	708968	1.29969e+07	1.19374e+07	1.26267e+07	ko00230,ko01100,ko01232,ko02010	C00212	-
Zmdp000976	S-(2-Carboxypropyl)cysteine	S-(2-羧丙基)半胱氨酸	Amino acids and derivatives	氨基酸及其衍生物	Amino acids and derivatives	氨基酸及其衍生物	C7H13NO4S	208.06	119.02	207.056	[M+H]+	3	6852-42-2	-	132448	117871	114911	99945.1	97333.1	102793	85188.6	117516	133821	-	-	-
Waqkp06484	1-Linolenoylglycerol*	1-亚麻酰甘油*	Lipids	脂质	Glycerol ester	甘油酯	C21H36O4	353.27	261.22	352.261	[M+H]+	1	-	-	822009	986965	882567	138210	164184	172116	620606	694466	662221	-	-	-
PDP229845	Quercetin-3'-(6''-O-p-Coumaroyl)glucoside*	槲皮素-3'-（6''-O-p-香豆酰）葡萄糖苷*	Flavonoids	黄酮	Flavonols	黄酮醇	C30H26O14	611.14	147.04	610.132	[M+H]+	1	-	-	365604	356120	306677	494085	504456	591121	504639	447509	461598	-	-	-
Yaap005268	Prodelphinidin B*	Prodelphinidin B*	Flavonoids	黄酮	Other Flavonoids	其它类黄酮	C30H26O14	611.14	147.04	610.132	[M+H]+	1	86631-36-9	-	381646	359899	286848	496914	567296	460793	522496	474386	465883	-	-	-
Rfn09578	(8beta)-Fern-9(11)-en-7-one	(8beta)-Fern-9(11)-en-7-one	Terpenoids	萜类	Triterpene	三萜	C30H48O	425.38	425.39	424.37	[M+H]+	2	-	-	304632	297770	366522	549252	360249	415127	616049	420651	448566	-	-	-
Lmqp001457	Methyl gallate-4-O-β-D-glucoside	没食子酸甲酯4-O-β-D-葡萄糖苷	Phenolic acids	酚酸类	Phenolic acids	酚酸类	C14H18O10	347.1	153.02	346.09	[M+H]+	3	-	-	405768	336804	429561	1.61794e+06	1.50188e+06	1.48522e+06	586108	605221	673391	-	CM02436	MetMap156,MetMap157,MetMap161
Sasp001120	3-(dimethylamino)-5-hydroxy-4-methoxybenzoic acid*	3-(二甲基氨基)-5-羟基-4-甲氧基苯甲酸*	Alkaloids	生物碱	Alkaloids	生物碱	C10H13NO4	212.09	194.08	211.084	[M+H]+	2	80547-67-7	-	191346	274408	246470	146409	183415	182860	204125	290757	271365	-	-	-
Sazp004549	N-Demethylfrangulanine*	N-Demethylfrangulanine*	Alkaloids	生物碱	Alkaloids	生物碱	C27H42N4O4	487.33	100.11	486.321	[M+H]+	3	-	-	126675	119308	104902	177180	125725	145665	135631	123698	138397	-	-	-
WapTKC206326	2Alpha-Hydroxymicromeric Acid*	2Alpha-Hydroxymicromeric Acid*	Terpenoids	萜类	Triterpene	三萜	C30H46O4	471.35	201.16	470.34	[M+H]+	2	-	-	1.43537e+06	1.60646e+06	1.27219e+06	1.50284e+06	1.20793e+06	1.43049e+06	1.64845e+06	1.39593e+06	1.59769e+06	-	-	-
MWSmce297	Lovastatin	洛伐他汀	Others	其它类	Lactones	内酯类化合物	C24H36O5	405.25	199.14	404.256	[M+H]+	3	75330-75-5	C07074	90418.9	94353.3	92209.3	125067	55489.2	77474.7	100158	107241	80642.3	-	C07074	-
PD0375503	4-[(1S,4aR,5R,8aR)-5-hydroxy-5,8a-dimethyl-2-methylidene-3,4,4a,6,7,8-hexahydro-1H-naphthalen-1-yl]-2-methylidenebutanal	4-[(1S,4aR,5R,8aR)-5-羟基-5,8a-二甲基-2-亚甲基-3,4,4a，6,7,8-六氢-1H-萘-1-基]-2-亚甲基丁醛	Terpenoids	萜类	Sesquiterpenoids	倍半萜	C18H28O2	277.22	107.09	276.209	[M+H]+	1	-	-	669560	708621	602757	2.8737e+06	2.73229e+06	2.96623e+06	1.57129e+06	1.35771e+06	1.38934e+06	-	-	-
MWSprf050	Methyl hesperidin	甲基橙皮苷	Flavonoids	黄酮	Flavanones	二氢黄酮	C29H36O15	625.21	317.1	624.205	[M+H]+	3	11013-97-1	C17393	1.12013e+06	1.37372e+06	1.3891e+06	4.5949e+06	4.59233e+06	4.07435e+06	2.55211e+06	2.34081e+06	2.4505e+06	-	C17393	-
WapTKC177072	2-(hydroxymethyl)-6-[(1S,3R,8S,11S,12S,15R,16R)-7,7,16-trimethyl-6-oxo-15-pentacyclo[9.7.0.01,3.03,8.012,16]octadecanyl]hept-2-enoic acid	2-(hydroxymethyl)-6-[(1S,3R,8S,11S,12S,15R,16R)-7,7,16-trimethyl-6-oxo-15-pentacyclo[9.7.0.01,3.03,8.012,16]octadecanyl]hept-2-enoic acid	Terpenoids	萜类	Triterpene	三萜	C29H44O4	457.33	411.33	456.324	[M+H]+	1	-	-	57340.3	36572.9	50081.6	45611.9	20039.7	41078.5	36806.3	27591.7	41453.4	-	-	-
WapTKC009909	6,8(14),15-Isopimaratrien-18-Oic Acid	6,8(14),15-Isopimaratrien-18-Oic Acid	Terpenoids	萜类	Ditepenoids	二萜	C20H28O2	301.22	255.21	300.209	[M+H]+	2	287733-45-3	-	29455.3	42826	46301.7	41379.6	42525.8	82435.4	55007.3	27067.4	52936.1	-	-	-
Lcsp001322	L-Glutaminyl-L-isoleucine	谷氨酰胺-异亮氨酸	Amino acids and derivatives	氨基酸及其衍生物	Amino acids and derivatives	氨基酸及其衍生物	C11H21N3O4	260.16	242.15	259.153	[M+H]+	1	86416-45-7	-	1.64515e+06	1.64686e+06	1.4916e+06	604791	624766	680346	1.33318e+06	1.29098e+06	1.22349e+06	-	-	-
MW0155194	Phe-Gly-Glu	苯丙氨酰-甘氨酰-谷氨酸	Amino acids and derivatives	氨基酸及其衍生物	Amino acids and derivatives	氨基酸及其衍生物	C16H21N3O6	352.16	306.14	351.143	[M+H]+	3	-	-	549989	673400	547591	866460	715661	936152	728479	788984	697367	-	-	-
MWStz074	Neosophoramine*	新槐胺碱*	Alkaloids	生物碱	Quinorisidine alkaloids	奎诺里西啶类生物碱	C15H20N2O	245.17	98.1	244.158	[M+H]+	3	52932-74-8	-	884022	587326	659727	422362	493597	384710	602465	713667	670323	-	-	-
Sasp001773	Leu Ile Asn	Leu Ile Asn	Organic acids	有机酸	Organic acids	有机酸	C16H30N4O5	359.23	199.18	358.222	[M+H]+	1	-	-	353939	304181	376048	85478.1	91962.2	97300.4	312692	273517	229079	-	-	-
Zmbp000449	Epigoitrin	表告依春	Others	其它类	Others	其它	C5H7NOS	130.03	70.07	129.025	[M+H]+	3	1072-93-1	-	2.71278e+06	2.54611e+06	2.55958e+06	2.11648e+06	2.14261e+06	2.19697e+06	2.70553e+06	2.74039e+06	2.74289e+06	-	-	-
Sasp007379	6Z,8E,10E,12Z-Octadecatetraenoic acid	6Z,8E,10E,12Z-十八碳四烯酸	Lipids	脂质	Free fatty acids	游离脂肪酸	C18H28O2	277.22	93.07	276.209	[M+H]+	1	145178-65-0	-	128654	117751	142937	390531	442438	452311	235371	228830	213029	-	-	-
Lhsp101904	polygodial*	寥二醛*	Terpenoids	萜类	Sesquiterpenoids	倍半萜	C15H22O2	235.17	179.11	234.162	[M+H]+	1	6754-20-7	C09712	91609.9	86822.3	117272	112234	96254	91085.3	167930	120700	145983	-	C09712	-
WapTKC020224	Crocusatin C*	Crocusatin C*	Terpenoids	萜类	Monoterpenoids	倍萜	C10H16O2	169.12	81.07	168.115	[M+H]+	1	484033-27-4	-	2.97333e+06	3.33042e+06	3.13511e+06	301934	275438	284217	2.07481e+06	2.29178e+06	2.19601e+06	-	-	-
Lhnp111727	Vladinol D	Vladinol D	Lignans and Coumarins	木脂素和香豆素	Lignans	木脂素	C20H22O7	375.14	151.04	374.137	[M+H]+	3	-	-	76675.8	40886	64191.1	109128	156175	134495	81786	49393.6	69443.2	-	-	-
pmb0758	Anisic acid-O-feruloyl glucoside	茴香酸-O-阿魏酰葡萄糖苷	Phenolic acids	酚酸类	Phenolic acids	酚酸类	C24H26O11	491.15	329	490.147	[M+H]+	3	-	-	32748	53175.8	56791.3	59290.9	75501.2	55624.2	25165.9	65432	53325.4	-	-	-
Ymjm000069	Vibsanin H*	荚蒾素 H*	Terpenoids	萜类	Ditepenoids	二萜	C25H36O6	433.26	147.04	432.251	[M+H]+	3	-	-	610739	756856	637621	613592	434441	515652	671153	724897	591570	-	-	-
PDP152802	8-Hydroxyapigenin 8-(6''-E-p-coumaroylglucoside)	8-羟基芹菜素 8-(6''-E-对香豆酰葡萄糖苷)	Flavonoids	黄酮	Flavones	黄酮	C30H26O13	595.14	147.04	594.137	[M+H]+	2	-	-	33414.9	29542.1	30293.6	37608.1	24634.9	49416.6	29524.6	32900.2	32682.4	-	-	-
PDP076934	(5S,6R)-5-methyl-6-(3-oxobutyl)cyclohept-2-en-1-one	(5S,6R)-5-甲基-6-（3-氧代丁基）环庚-2-烯-1-酮	Terpenoids	萜类	Sesquiterpenoids	倍半萜	C12H18O2	195.14	163.04	194.131	[M+H]+	1	-	-	2.66985e+06	2.83191e+06	2.89082e+06	2.55905e+06	2.97718e+06	2.70935e+06	2.71401e+06	2.45888e+06	2.73096e+06	-	-	-
Lcfp121216	Tyrosyl-tryptophan	酪氨酰色氨酸	Amino acids and derivatives	氨基酸及其衍生物	Amino acids and derivatives	氨基酸及其衍生物	C20H21N3O4	368.16	136.08	367.153	[M+H]+	2	-	-	677185	852183	626540	150933	124085	114789	522273	545759	419211	-	-	-
PDP236710	6-hydroxy-2-methyl-7-[3,4,5-trihydroxy-6-(hydroxymethyl)oxan-2-yl]oxychromen-4-one	6-羟基-2-甲基-7-[3,4,5-三羟基-6-(羟甲基)氧杂戊环-2-基]氧苯并吡喃-4-酮	Others	其它类	Chromone	色酮类	C16H18O9	355.1	193.05	354.095	[M+H]+	1	-	-	1.68748e+06	1.72742e+06	1.86551e+06	123227	231180	240253	1.26124e+06	1.06472e+06	1.1096e+06	-	-	-
Yalp002169	Schumanniofioside A*	Schumanniofioside A*	Others	其它类	Chromone	色酮类	C16H18O9	355.1	193.05	354.095	[M+H]+	2	128396-15-6	-	1.82863e+06	1.61315e+06	1.99055e+06	297208	166112	150520	1.03331e+06	1.17423e+06	1.16146e+06	-	-	-
Wbtp005759	1,2,5,7,8-pentahydroxy-3-methylanthracene-9,10-dione	1,2,5,7,8-五羟基-3-甲基蒽-9,10-二酮	Quinones	醌类	Quinones	醌类	C15H10O7	303.05	303.05	302.043	[M+H]+	3	-	-	276495	192902	151205	186079	116362	402916	223181	293453	236675	-	-	-
Lssp210437	5,7,4'-Trihydroxy-3'-methoxyisoflavone; 3'-O-Methylorobol*	5,7,4'-三羟基-3'-甲氧基异黄酮; 3'-O-甲基香豌豆苷元*	Flavonoids	黄酮	Isoflavones	异黄酮	C16H12O6	301.07	286.05	300.063	[M+H]+	1	36190-95-1	-	169171	133476	107454	216251	223424	358893	212385	216711	193727	-	-	-
pmp000509	Maltol	麦芽酚	Others	其它类	Ketone compounds	酮类化合物	C6H6O3	127.04	109.03	126.032	[M+H]+	3	118-71-8	C11918	2.92794e+06	3.33023e+06	3.33043e+06	3.49074e+06	3.75028e+06	3.54374e+06	3.09161e+06	3.58681e+06	3.37919e+06	ko01110	C11918	-
Zjmp102707	3-epi-akebonic acid	3-epi-akebonic acid	Terpenoids	萜类	Triterpene	三萜	C29H44O3	441.33	233.15	440.329	[M+H]+	2	-	-	59413.5	79598.4	83261.2	20223.1	62965.6	21878.5	62285.6	91948	67392	-	-	-
Llhp011701	11,12-epoxy-13-hydroxy-3-Oxooleanane-28-oic acid gamma-lactone (Liquidambaric Lactone)*	11,12-环氧-13-羟基-3-氧代齐墩果烷-28-酸 γ-内酯 (路路通内酯)*	Terpenoids	萜类	Triterpene	三萜	C30H44O4	469.33	423.33	468.324	[M+H]+	1	185051-75-6	-	3.8053e+06	3.80902e+06	3.61985e+06	2.34316e+06	2.1628e+06	1.99502e+06	3.79349e+06	3.77317e+06	3.4513e+06	-	-	-
WapTKC103332	5-[(1S)-1-hydroxy-2,6,6-trimethyl-4-oxocyclohex-2-en-1-yl]-3-methylpenta-2,4-dienoic acid	5-[(1S)-1-hydroxy-2,6,6-trimethyl-4-oxocyclohex-2-en-1-yl]-3-methylpenta-2,4-dienoic acid	Terpenoids	萜类	Sesquiterpenoids	倍半萜	C15H20O4	265.14	187.11	264.136	[M+H]+	3	-	-	133575	167307	155453	115022	125395	110387	156630	131651	141535	-	-	-
Lajp003377	Fisetinidol-(4α,6)-gallocatechin	Fisetinidol-(4α,6)-gallocatechin	Flavonoids	黄酮	Flavanols	黄烷醇类	C30H26O12	579.15	127.04	578.142	[M+H]+	1	1262536-83-3	-	376598	465585	363236	425688	348139	614336	434654	444999	475989	-	CM01810	MetMap140
pme1178	Guanosine*	鸟苷*	Nucleotides and derivatives	核苷酸及其衍生物	Nucleotides and derivatives	核苷酸及其衍生物	C10H13N5O5	284.1	152.06	283.092	[M+H]+	1	118-00-3	C00387	4.18209e+07	4.35435e+07	4.23945e+07	7.46772e+06	7.61876e+06	8.0956e+06	3.27986e+07	3.1214e+07	3.16979e+07	ko00230,ko01100,ko01232,ko02010	C00387	-
Sazp004762	daechuine S2*	daechuine S2*	Alkaloids	生物碱	Alkaloids	生物碱	C28H44N4O4	501.34	114.13	500.336	[M+H]+	1	-	-	2.8886e+06	3.08986e+06	2.93992e+06	4.18495e+06	4.26465e+06	4.51183e+06	3.53357e+06	3.70497e+06	3.60195e+06	-	-	-
Wbjp002330	1,3-dihydroxy-2,3,3a,4-tetrahydropyrrolo[2,1-b]quinazolin-9(1H)-one	1,3-二羟基-2,3,3a,4-四氢吡咯并[2,1-b]喹唑啉-9(1H)-酮	Alkaloids	生物碱	Alkaloids	生物碱	C11H12N2O3	221.09	175.09	220.085	[M+H]+	2	-	-	842678	832777	745699	597854	560024	512300	853089	758118	770782	-	-	-
Sadp017401	(1R,2S,4S)-6-methoxy-4,7-dimethyl-1-(propan-2-yl)-1,2,3,4-tetrahydronaphthalen-2-yl acetate	(1R,2S,4S)-6-甲氧基-4,7-二甲基-1-（丙-2-基）-1,2,3,4-四氢萘-2-基乙酸酯	Terpenoids	萜类	Sesquiterpenoids	倍半萜	C18H26O3	291.2	249.18	290.188	[M+H]+	3	-	-	52861	43801.9	53077.9	26814.1	57307.6	63448.6	69915.8	73730	77034.8	-	-	-
Lszp210001	3-Hydroxylup-20(29)-en-28-al (Betulinaldehyde)	3-羟基羽扇豆-20(29)-烯-28-醛 (白桦脂醛)	Terpenoids	萜类	Triterpene	三萜	C30H48O2	441.37	177.16	440.365	[M+H]+	2	13159-28-9	-	112024	113131	142494	61415.6	39112.7	61471.5	69214.2	101677	101444	-	-	-
WapTKC172859	5,7,11-Trimethyldodeca-1,6,10-Trien-5-ol	5,7,11-Trimethyldodeca-1,6,10-Trien-5-ol	Terpenoids	萜类	Sesquiterpenoids	倍半萜	C15H26O	223.21	149.13	222.198	[M+H]+	2	-	-	162817	115145	150130	143807	126682	120377	147313	149354	110030	-	-	-
WapTKC177454	11-Hydroxy-9-(Hydroxymethyl)-10-{[3-(4-Hydroxyphenyl)Prop-2-Enoyl]Oxy}-1,2,6A,6B,9,12A-Hexamethyl-1,2,3,4,4A,5,6,6A,6B,7,8,8A,9,10,11,12,12A,12B,13,14B-Icosahydropicene-4A-Carboxylic Acid*	11-Hydroxy-9-(Hydroxymethyl)-10-{[3-(4-Hydroxyphenyl)Prop-2-Enoyl]Oxy}-1,2,6A,6B,9,12A-Hexamethyl-1,2,3,4,4A,5,6,6A,6B,7,8,8A,9,10,11,12,12A,12B,13,14B-Icosahydropicene-4A-Carboxylic Acid*	Terpenoids	萜类	Triterpene Saponin	三萜皂苷	C39H54O7	635.39	453.34	634.387	[M+H]+	1	-	-	1.1965e+06	1.1198e+06	915455	1.97858e+06	1.65425e+06	1.94962e+06	1.53117e+06	1.52582e+06	1.53594e+06	-	-	-
Smpp009887	3-O-p-Coumaroylrotundic acid	3-O-对香豆酰铁冬青酸	Terpenoids	萜类	Triterpene	三萜	C39H54O7	635.39	147.04	634.387	[M+H]+	3	-	-	711048	672701	622295	1.18845e+06	1.05672e+06	1.12227e+06	908672	779363	853178	-	-	-
WapTKC171675	11-hydroxy-9-(hydroxymethyl)-10-[(Z)-3-(4-hydroxyphenyl)prop-2-enoyl]oxy-2,2,6a,6b,9,12a-hexamethyl-1,3,4,5,6,6a,7,8,8a,10,11,12,13,14b-tetradecahydropicene-4a-carboxylic acid*	11-hydroxy-9-(hydroxymethyl)-10-[(Z)-3-(4-hydroxyphenyl)prop-2-enoyl]oxy-2,2,6a,6b,9,12a-hexamethyl-1,3,4,5,6,6a,7,8,8a,10,11,12,13,14b-tetradecahydropicene-4a-carboxylic acid*	Terpenoids	萜类	Triterpene Saponin	三萜皂苷	C39H54O7	635.4	435.33	634.387	[M+H]+	1	-	-	323908	308182	269753	484022	408905	470288	422065	391451	407024	-	-	-
Zapp006824	gnetupendin A	gnetupendin A	Others	其它类	Stilbene	茋类	C22H20O5	365.14	243.1	364.131	[M+H]+	2	-	-	95034.5	98565.4	103848	122951	90801	103735	99304.4	131779	69664.2	-	-	-
Zbkp007824	Aflatrem	Aflatrem	Alkaloids	生物碱	Alkaloids	生物碱	C32H39NO4	502.29	459.25	501.288	[M+H]+	3	70553-75-2	C20555	4.5505e+06	5.21909e+06	4.77502e+06	478554	480287	439774	3.57485e+06	3.40146e+06	3.42948e+06	ko01110	C20555	-
pme0026	L-Lysine*	L-赖氨酸*	Amino acids and derivatives	氨基酸及其衍生物	Amino acids and derivatives	氨基酸及其衍生物	C6H14N2O2	147.11	84.08	146.106	[M+H]+	1	56-87-1	C00047	4.59325e+07	4.65113e+07	4.69421e+07	9.06383e+06	7.487e+06	9.19167e+06	3.32056e+07	3.03888e+07	3.20262e+07	ko00300,ko00310,ko00470,ko00780,ko00960,ko00970,ko01100,ko01110,ko01210,ko01230,ko02010	C00047	-
Zkep008998	O-Phospho-L-homoserine	O-磷酸高丝氨酸	Organic acids	有机酸	Organic acids	有机酸	C4H10NO6P	200.02	98.97	199.025	[M+H]+	1	4210-66-6	C01102	2.06333e+06	2.17903e+06	2.03493e+06	1.77447e+06	1.75416e+06	1.78884e+06	1.79298e+06	1.89378e+06	1.9066e+06	ko00260,ko01100,ko01110,ko01230	C01102	-
Sazp005748	Paliurine H	Paliurine H	Alkaloids	生物碱	Alkaloids	生物碱	C33H51N5O6	614.39	374.21	613.384	[M+H]+	3	-	-	12015.6	7954.38	12841.3	14227.6	27521.7	29129.7	18632.5	16710	13295.9	-	-	-
MWSslk183	7,8-Dihydroxy-4-phenylcoumarin	7,8-二羟基-4-苯基香豆素	Lignans and Coumarins	木脂素和香豆素	Coumarins	香豆素	C15H10O4	255.07	181.07	254.058	[M+H]+	3	842-01-3	-	80381.9	84743.5	68055.8	24430.9	28350.6	17490.1	66449.5	53856.3	57544.7	-	-	-
PDP090412	Tanzawaic Acid B	Tanzawaic Acid B	Terpenoids	萜类	Sesquiterpenoids	倍半萜	C18H26O2	275.2	149.1	274.193	[M+H]+	1	-	-	81719	81751.8	72340.9	168777	199181	164650	117166	101113	116463	-	-	-
MW0146215	Asp-Phe-Asn	L-天冬氨酰-L-苯丙氨酰-L-天冬酰胺	Amino acids and derivatives	氨基酸及其衍生物	Amino acids and derivatives	氨基酸及其衍生物	C17H22N4O7	395.16	311.13	394.149	[M+H]+	3	-	-	516178	460544	466407	544607	587186	515467	468360	460246	437595	-	-	-
Zkep161098	2-Amino-4-methylvaleric acid	2-氨基-4-甲基戊酸	Others	其它类	Others	其它	C6H13NO2	132.1	86.1	131.095	[M+H]+	1	-	-	1.97156e+07	1.98624e+07	2.17205e+07	7.07572e+06	5.48417e+06	7.00398e+06	2.08474e+07	1.78388e+07	1.71677e+07	-	-	-
Rfn0456	1-Methyl-4,5-dihydro-1H-imidazole-4-carboxylic acid	1-甲基-4,5-二氢-1H-咪唑-4-羧酸	Alkaloids	生物碱	Alkaloids	生物碱	C5H8N2O2	129.07	83.06	128.059	[M+H]+	3	17289-23-5	-	839049	868612	985830	972535	912285	1.04456e+06	927236	1.08886e+06	912747	-	-	-
lsdp210004	Elaeocarpucin B	Elaeocarpucin B	Terpenoids	萜类	Triterpene	三萜	C30H46O5	487.34	423.33	486.334	[M+H]+	2	-	-	2.10166e+06	2.33438e+06	2.07192e+06	2.21088e+06	1.81699e+06	2.33e+06	2.01974e+06	1.94301e+06	2.06108e+06	-	-	-
MWS201443	Ser-Lys*	L-丝氨酸-L-赖氨酸*	Amino acids and derivatives	氨基酸及其衍生物	Amino acids and derivatives	氨基酸及其衍生物	C9H19N3O4	234.15	84.08	233.138	[M+H]+	1	22677-61-8	-	550543	548240	629053	415454	397794	425388	481414	513960	466348	-	-	-
pmp000626	Baptifoline	野靛叶碱	Alkaloids	生物碱	Quinorisidine alkaloids	奎诺里西啶类生物碱	C15H20N2O2	261.16	243.15	260.152	[M+H]+	3	732-50-3	C10755	46790	67723.4	159366	61350.2	69528.2	80767.4	110094	119503	48568.3	-	C10755	-
MWS201465	Glu-Phe	L-谷氨酸-L-苯丙氨酸	Amino acids and derivatives	氨基酸及其衍生物	Amino acids and derivatives	氨基酸及其衍生物	C14H18N2O5	295.13	120.08	294.122	[M+H]+	1	20556-22-3	-	9.07021e+06	8.85721e+06	8.75288e+06	1.06619e+06	1.12406e+06	1.13269e+06	6.73944e+06	6.24264e+06	6.65899e+06	-	-	-
PDP291047	beta-alanyl-l-leucine*	β-丙氨酰-L-亮氨酸*	Amino acids and derivatives	氨基酸及其衍生物	Amino acids and derivatives	氨基酸及其衍生物	C9H18N2O3	203.14	86.1	202.132	[M+H]+	1	17136-25-3	-	1.49584e+07	2.00637e+07	1.46677e+07	1.57942e+06	2.04523e+06	2.02e+06	9.64134e+06	1.01914e+07	1.02181e+07	-	-	-
WapTKC049496	Tiarellic Acid*	Tiarellic Acid*	Terpenoids	萜类	Triterpene	三萜	C30H48O4	473.36	191.18	472.355	[M+H]+	2	437986-30-6	-	166485	225035	141598	272448	176595	260124	201568	177588	206816	-	-	-
Rfp09388	3,30-Dihydroxyurs-12-en-28-oic acid (Rubifolic acid)*	3,30-二羟基熊果-12-烯-28-酸 (茜草萜酸)*	Terpenoids	萜类	Triterpene	三萜	C30H48O4	473.36	409.35	472.355	[M+H]+	1	80489-65-2	-	1.04392e+06	1.20683e+06	1.0338e+06	1.32534e+06	1.0796e+06	1.16272e+06	1.30143e+06	1.09912e+06	1.08404e+06	-	-	-
Sazp002234	2-(hydroxymethyl)-6-[(3,9,10-trimethoxy-6,8,13,13a-tetrahydro-5H-isoquinolino[2,1-b]isoquinolin-2-yl)oxy]oxane-3,4,5-triol*	2-(hydroxymethyl)-6-[(3,9,10-trimethoxy-6,8,13,13a-tetrahydro-5H-isoquinolino[2,1-b]isoquinolin-2-yl)oxy]oxane-3,4,5-triol*	Alkaloids	生物碱	Isoquinoline alkaloids	异喹啉类生物碱	C26H33NO9	504.22	342.17	503.216	[M+H]+	1	-	-	4.0607e+06	4.15683e+06	4.33688e+06	3.49086e+06	3.47456e+06	3.97169e+06	3.87324e+06	3.74417e+06	4.07198e+06	-	-	-
Xmyp004678	Kaempferol-3-O-(2''-O-xylosyl-6''-O-rhamnosyl)glucoside	山柰酚-3-O-(2''-O-木糖基-6''-O-鼠李糖基)葡萄糖苷	Flavonoids	黄酮	Flavonols	黄酮醇	C32H38O19	727.21	287.05	726.201	[M+H]+	1	-	-	990771	2.58454e+06	1.78431e+06	2.25784e+06	2.30625e+06	2.26234e+06	1.1097e+06	1.90718e+06	1.35756e+06	-	CM00500	MetMap113
Walp013004	Glycidyl Linoleate*	亚油酸缩水甘油酯*	Lipids	脂质	Glycerol ester	甘油酯	C21H36O3	337.27	263.24	336.266	[M+H]+	1	24305-63-3	-	44854.6	48487.9	42312.5	28054.8	28093.3	16355.8	56702.9	72128.7	33695.4	-	-	-
pmb2406	LysoPC 17:0*	溶血磷脂酰胆碱 17:0*	Lipids	脂质	LPC	溶血磷脂酰胆碱	C25H52NO7P	510.36	184.07	509.348	[M+H]+	1	50930-23-9	-	194580	184647	160764	83378.7	83629	76761.8	145912	115790	127778	-	-	-
WapTKC050003	1,3-Dihydroxy-12-Oleanen-28-Oic Acid*	1,3-Dihydroxy-12-Oleanen-28-Oic Acid*	Terpenoids	萜类	Triterpene	三萜	C30H48O4	473.36	409.34	472.355	[M+H]+	1	439688-90-1	-	1.0909e+06	1.19078e+06	1.02823e+06	1.47207e+06	1.05333e+06	1.30081e+06	1.34015e+06	1.0761e+06	1.21301e+06	-	-	-
pmb0855	LysoPC 16:0*	溶血磷脂酰胆碱 16:0*	Lipids	脂质	LPC	溶血磷脂酰胆碱	C24H50NO7P	496.34	184.07	495.332	[M+H]+	1	17364-16-8	-	1.53686e+07	1.85775e+07	1.64217e+07	2.07904e+06	1.99636e+06	2.68241e+06	1.01953e+07	1.0168e+07	1.00449e+07	-	-	-
Walbp08560	3,5-di-tert-Butyl-4-hydroxyacetophenone	3,5-二叔丁基-4-羟基苯乙酮	Others	其它类	Ketone compounds	酮类化合物	C16H24O2	249.18	193.13	248.178	[M+H]+	1	14035-33-7	-	75347.4	59928	76805.7	50391.7	101999	70025.7	77758.6	66513.3	95496.1	-	-	-
pme2755	N-Acetyl-D-glucosamine*	N-乙酰-D-葡萄糖胺*	Others	其它类	Saccharides	糖类	C8H15NO6	222.1	138.05	221.09	[M+H]+	3	7512-17-6	C00140	1.08922e+06	1.06308e+06	1.06592e+06	925236	964299	951191	1.02451e+06	918491	995296	ko00520,ko01100,ko01250,ko02010	C00140	-
Rdp02707	Capreoside	Capreoside	Flavonoids	黄酮	Flavones	黄酮	C27H30O15	595.17	301.07	594.158	[M+H]+	3	7077-96-5	-	29077.1	31152	45754.7	59294.3	44051.3	35197	48844.2	59690.7	52345.4	-	-	-
Cmsp002257	Peonidin-3-O-sambubioside	芍药花素-3-O-桑布双糖苷	Flavonoids	黄酮	Anthocyanidins	花青素	C27H31O15+	595.16	301.07	595.166	[M]+	3	-	-	27567.3	38801.6	28755.6	84861	83417.9	81799.9	52508.2	72850	43147.7	-	-	-
pmb0880	LysoPE 18:0(2n isomer)	溶血磷脂酰乙醇胺 18:0(2n异构)	Lipids	脂质	LPE	溶血磷脂酰乙醇胺	C23H48NO7P	482.32	341.31	481.317	[M+H]+	3	-	-	344788	422649	388154	33639.6	50395.5	39259.8	306219	275474	296653	-	-	-
MWSHY0113	Hyperin*	槲皮素-3-O-半乳糖苷 (金丝桃苷)*	Flavonoids	黄酮	Flavonols	黄酮醇	C21H20O12	465.1	303.06	464.096	[M+H]+	1	482-36-0	C10073	6.32092e+06	6.83854e+06	4.78172e+06	5.87424e+06	6.84738e+06	6.60787e+06	6.73216e+06	7.76461e+06	8.10936e+06	-	C10073	-
pmp000573	Acacetin-7-O-galactoside	金合欢素-7-O-半乳糖苷	Flavonoids	黄酮	Flavones	黄酮	C22H22O10	447.13	285.08	446.121	[M+H]+	3	-	-	44219.7	42177	26171.1	21098.7	23362.5	23736.2	34362.6	31924.6	35331.4	-	-	-
Sadp000763	2-amino-5-[(C-hydroxycarbonimidoyl)amino]pentanimidic acid	2-氨基-5-[(C-羟基碳酰亚氨基)氨基]戊脒酸	Alkaloids	生物碱	Alkaloids	生物碱	C6H14N4O2	175.12	70.07	174.112	[M+H]+	1	-	-	689932	786019	707650	85302	95156.4	124372	468017	546238	511342	-	-	-
MW0151589	Ile-Thr-Ala	L-异亮氨酸-L-苏氨酸-L-丙氨酸	Amino acids and derivatives	氨基酸及其衍生物	Amino acids and derivatives	氨基酸及其衍生物	C13H25N3O5	326.17	213.12	303.179	[M+Na]+	3	-	-	2.90411e+06	3.10421e+06	2.89624e+06	2.84754e+06	2.72813e+06	2.92922e+06	2.90097e+06	2.91968e+06	3.1393e+06	-	-	-
MWSmce446	Cimifugin-7-O-glucoside	升麻素-7-O-葡萄糖苷	Others	其它类	Chromone	色酮类	C22H28O11	469.17	307.12	468.163	[M+H]+	3	80681-45-4	-	209725	293285	239892	466380	258061	304750	254758	336757	267369	-	-	-
pma1751	N-(beta-D-Glucosyl)nicotinate	N-葡萄糖基烟酸	Others	其它类	Vitamin	维生素	C12H15NO7	286.09	124.04	285.085	[M+H]+	3	-	-	1294366	1.43752e+06	1.44239e+06	1.02062e+06	1.02261e+06	1.05632e+06	1.18643e+06	1.236e+06	1.18267e+06	-	-	-
Lcsp001751	Val-Ile-Asp*	缬氨酸-异亮氨酸-天冬氨酸*	Amino acids and derivatives	氨基酸及其衍生物	Amino acids and derivatives	氨基酸及其衍生物	C15H27N3O6	346.2	185.16	345.19	[M+H]+	3	-	-	556917	565090	482500	432578	533917	502379	457247	565616	502064	-	-	-
Zbsp004136	Quercetin-3-O-(6''-O-arabinosyl)glucoside	檞皮素-3-O-(6''-O-阿拉伯糖基)葡萄糖苷	Flavonoids	黄酮	Flavonols	黄酮醇	C26H28O16	597.14	303.05	596.138	[M+H]+	1	-	-	204409	466335	172036	351330	423393	414122	449990	606088	318727	-	CM00593	MetMap115
Sadp001874	Methylthioadenosine sulfoxide	甲硫腺苷亚砜	Nucleotides and derivatives	核苷酸及其衍生物	Nucleotides and derivatives	核苷酸及其衍生物	C11H15N5O4S	314.09	136.06	313.084	[M+H]+	3	3387-65-3	-	51061.4	59502.5	87940.2	45092.2	74319	52068.9	73012.3	75986.4	56327.8	-	-	-
PDP000951	(6S)-2-methyl-6-(4-methylcyclohexa-2,5-dien-1-yl)hept-2-en-4-one	(6S)-2-methyl-6-(4-methylcyclohexa-2,5-dien-1-yl)hept-2-en-4-one	Terpenoids	萜类	Sesquiterpenoids	倍半萜	C15H22O	219.17	81.07	218.167	[M+H]+	1	-	-	184767	197501	191818	65884.2	104421	48534.8	115625	213796	85137.4	-	-	-
WapTKC025177	Eriojaposide B	Eriojaposide B	Terpenoids	萜类	Sesquiterpenoids	倍半萜	C25H40O11	517.26	191.14	516.257	[M+H]+	2	1301681-94-6	C17889	6.17549e+06	9.99925e+06	5.3303e+06	4.02278e+06	4.06736e+06	4.95081e+06	6.68991e+06	6.24664e+06	5.21649e+06	-	C17889	-
ZbWp000749	ethyl-L-arginine	乙基-L-精氨酸	Amino acids and derivatives	氨基酸及其衍生物	Amino acids and derivatives	氨基酸及其衍生物	C8H18N4O2	203.15	70.07	202.143	[M+H]+	2	-	-	3.13865e+06	2.69561e+06	2.89807e+06	1.34931e+06	1.35618e+06	1.35926e+06	2.56266e+06	2.5038e+06	2.08473e+06	-	-	-
NK10251888	NG,NG-Dimethyl-L-arginine	NG,NG-二甲基-L-精氨酸	Amino acids and derivatives	氨基酸及其衍生物	Amino acids and derivatives	氨基酸及其衍生物	C8H18N4O2	203.15	70.07	202.143	[M+H]+	2	30315-93-6	C03626	3.04181e+06	2.74043e+06	2.828e+06	1.29957e+06	1.34947e+06	1.25997e+06	2.42289e+06	2.48123e+06	2.37587e+06	-	C03626	-
pmb0786	D-Glucosamine	D-氨基葡萄糖	Others	其它类	Saccharides	糖类	C6H13NO5	180.09	163.06	179.079	[M+H]+	3	3416-24-8	C00329	3.95196e+07	3.26351e+07	3.93403e+07	3.13057e+07	4.10201e+07	2.88223e+07	3.93815e+07	3.72688e+07	4.15816e+07	ko00520,ko01100,ko01250	C00329	-
MWS00411g	L-2-Aminoadipate	L-高谷氨酸	Amino acids and derivatives	氨基酸及其衍生物	Amino acids and derivatives	氨基酸及其衍生物	C6H11NO4	162.08	98.06	161.069	[M+H]+	3	1118-90-7	C00956	1.3869e+06	1.37846e+06	1.56378e+06	1.25053e+06	1.33699e+06	1.22782e+06	1.39249e+06	1.24427e+06	1.35319e+06	ko00300,ko00310,ko01100,ko01110,ko01210,ko01230	C00956	-
Wbtp004753	1,2,3,7,8-pentahydroxy-6-methylanthracene-9,10-dione*	1,2,3,7,8-五羟基-6-甲基蒽-9,10-二酮*	Flavonoids	黄酮	Other Flavonoids	其它类黄酮	C15H10O7	303.05	229.05	302.043	[M+H]+	1	-	-	80670.7	131167	62143	95547.8	145119	157817	207039	346576	149955	-	-	-
Zbqp000949	5-methyl 1-propyl L-glutamate	5-甲基-1-丙基L-谷氨酸	Amino acids and derivatives	氨基酸及其衍生物	Amino acids and derivatives	氨基酸及其衍生物	C9H17NO4	204.12	85.03	203.116	[M+H]+	1	-	-	1.20627e+07	1.27359e+07	1.13219e+07	712154	558963	746691	9.01468e+06	9.30103e+06	7.65774e+06	-	-	-
MWS201442	Phe-Thr	L-苯丙氨酸-L-苏氨酸	Amino acids and derivatives	氨基酸及其衍生物	Amino acids and derivatives	氨基酸及其衍生物	C13H18N2O4	267.13	120.08	266.127	[M+H]+	1	51352-44-4	-	1.43438e+07	1.4483e+07	1.38895e+07	934023	910403	946533	9.57763e+06	9.35342e+06	9.51275e+06	-	-	-
Zkep02152	Cyclic AMP*	腺苷-3'-5'-环单磷酸水合物*	Nucleotides and derivatives	核苷酸及其衍生物	Nucleotides and derivatives	核苷酸及其衍生物	C10H12N5O6P	330.06	136.06	329.053	[M+H]+	1	-	-	2.75271e+07	2.69473e+07	2.87371e+07	7.23074e+07	8.40896e+07	7.87385e+07	4.09453e+07	4.41591e+07	3.9952e+07	-	-	-
MWStz230	Anagyrine*	臭豆碱*	Alkaloids	生物碱	Quinorisidine alkaloids	奎诺里西啶类生物碱	C15H20N2O	245.17	98.1	244.158	[M+H]+	3	486-89-5	C10750	614457	644505	813650	400681	339220	456438	555008	544035	587989	-	C10750	-
MW0156805	Ser-Ile-Thr	丝氨酰-异亮氨酰-苏氨酸	Amino acids and derivatives	氨基酸及其衍生物	Amino acids and derivatives	氨基酸及其衍生物	C13H25N3O6	320.18	173.13	319.174	[M+H]+	3	-	-	1.53474e+06	1.64495e+06	1.61749e+06	247676	290910	306722	1.13296e+06	1.12375e+06	1.15025e+06	-	-	-
Lacp003427	Grasshopper ketone	蝗虫酮	Terpenoids	萜类	Monoterpenoids	倍萜	C13H20O3	225.15	123.12	224.141	[M+H]+	3	-	-	687206	623227	969471	563150	441200	674030	648258	527229	739199	-	-	-
YC512112	Anabasine-glucoside	新烟碱-葡萄糖苷	Alkaloids	生物碱	Pyridine alkaloids	吡啶类生物碱	C16H24O5N2	325.18	163.12	324.168	[M+H]+	3	-	-	58946	68605.4	61278.9	50347.8	57316.3	62755.4	52771.2	55868.4	71667.8	-	-	-
Hmcp002354	Crenatine	1-乙烯基-4-甲氧基-9H-吡啶并[3,4-b]吲哚	Alkaloids	生物碱	Plumerane	吲哚类生物碱	C14H14N2O	227.13	121.01	226.111	[M+H]+	2	26585-14-8	-	244505	286806	296594	230042	319110	268708	293514	245148	368975	-	-	-
mws0133	Nicotinamide	烟酰胺	Others	其它类	Vitamin	维生素	C6H6N2O	123.06	80.05	122.048	[M+H]+	1	98-92-0	C00153	1.85317e+06	1.96109e+06	1.6245e+06	3.15192e+06	2.90253e+06	3.15901e+06	2.20208e+06	2.2816e+06	2.18505e+06	ko00760,ko01100,ko01240	C00153	-
MW0150042	Glu-Ile-Thr	谷氨酸-异亮氨酸-苏氨酸	Amino acids and derivatives	氨基酸及其衍生物	Amino acids and derivatives	氨基酸及其衍生物	C15H27N3O7	362.19	215.14	361.185	[M+H]+	3	-	-	246378	285484	258018	183023	220777	259458	243510	210304	310603	-	-	-
MWS20147	Luteolin-3'-O-glucoside*	木犀草素-3'-O-葡萄糖苷*	Flavonoids	黄酮	Flavones	黄酮	C21H20O11	449.11	287.06	448.101	[M+H]+	1	5154-41-6	-	1.00087e+06	820364	1.17311e+06	638188	724518	563633	713661	849113	715030	-	-	-
MW0150449	Gly-Phe-Gly*	甘氨酸-苯丙氨酸-甘氨酸*	Amino acids and derivatives	氨基酸及其衍生物	Amino acids and derivatives	氨基酸及其衍生物	C13H17N3O4	280.13	120.08	279.122	[M+H]+	1	14656-09-8	-	3.80365e+06	4.01433e+06	3.68276e+06	215407	244496	177170	2.61885e+06	2.67836e+06	2.70978e+06	-	-	-
PDP268169	3-[3,4-dihydroxy-5-(hydroxymethyl)oxolan-2-yl]-2-oxo-1H-imidazole-5-carbaldehyde*	3-[3,4-二羟基-5-(羟甲基)氧杂环戊-2-基]-2-氧代-1H-咪唑-5-甲醛*	Nucleotides and derivatives	核苷酸及其衍生物	Nucleotides and derivatives	核苷酸及其衍生物	C9H12N2O6	245.08	113.04	244.07	[M+H]+	1	-	-	4.40797e+06	4.5059e+06	4.56976e+06	3.77428e+06	3.10857e+06	3.62726e+06	6.02572e+06	5.24293e+06	4.33705e+06	-	-	-
PDP057198	azacitidine	阿扎胞苷	Nucleotides and derivatives	核苷酸及其衍生物	Nucleotides and derivatives	核苷酸及其衍生物	C8H12N4O5	245.09	113.03	244.081	[M+H]+	2	-	-	4.15294e+06	3.96636e+06	3.93266e+06	3.78773e+06	2.71257e+06	3.24815e+06	5.93064e+06	5.07127e+06	4.24742e+06	-	-	-
Wasyqp0972	Hydroxystyrene*	羟基苯乙烯*	Others	其它类	Others	其它	C8H8O	121.07	77.04	120.058	[M+H]+	1	-	-	129869	153409	124545	435817	437232	320165	248357	218849	179800	-	-	-
MW0151058	His-Pro-Asp	组氨酸-脯氨酸-天门冬氨酸	Amino acids and derivatives	氨基酸及其衍生物	Amino acids and derivatives	氨基酸及其衍生物	C15H21N5O6	368.15	132.1	367.149	[M+H]+	3	-	-	332428	408184	376213	91897.9	86296.3	71575.5	320391	290837	257846	-	-	-
MWStz091	Cyclo(L-Ala-L-Pro)	环(L-丙氨酸-L-脯氨酸)	Amino acids and derivatives	氨基酸及其衍生物	Amino acids and derivatives	氨基酸及其衍生物	C8H12N2O2	169.1	70.07	168.09	[M+H]+	3	36357-32-1	-	249780	161392	177084	156793	156779	103768	178531	136801	104814	-	-	-
pmb0964	Isopentenyladenine-7-N-glucoside	异戊烯基腺苷-7-N-葡萄糖苷	Nucleotides and derivatives	核苷酸及其衍生物	Nucleotides and derivatives	核苷酸及其衍生物	C16H23N5O5	366.18	204.12	365.17	[M+H]+	3	-	-	97245.7	103342	121879	183266	149537	134073	111717	121686	108507	-	-	-
MW0150471	Gly-Pro-Ser	甘氨酸-脯氨酸-丝氨酸	Amino acids and derivatives	氨基酸及其衍生物	Amino acids and derivatives	氨基酸及其衍生物	C10H17N3O5	260.11	130.05	259.117	[M+H]+	3	25249-76-7	-	1.41623e+06	1.40078e+06	1.40426e+06	233457	300165	245931	1.18564e+06	1.09941e+06	1.04432e+06	-	-	-
Rdp02758	Quercetin 3-(2''-glucosylgalactoside) 7-glucoside*	槲皮素 3-（2''-葡萄糖基半乳糖苷） 7-葡萄糖苷*	Flavonoids	黄酮	Flavonols	黄酮醇	C33H40O22	789.21	465.1	788.201	[M+H]+	1	-	-	84999.1	74089	44053.1	51030.8	41464.4	36034.3	48165.7	44904.6	71353.1	-	-	-
Lmdp003509	Quercetin-3-O-xyloside (Reynoutrin)*	槲皮素-3-O-木糖苷 (瑞诺苷)*	Flavonoids	黄酮	Flavonols	黄酮醇	C20H18O11	435.09	303.06	434.085	[M+H]+	3	549-32-6	-	68199.5	86650.9	84809.4	118705	103566	113340	78310.1	96812.6	96108.9	-	CM00561	MetMap116
mws1051	S-Adenosylmethionine	S-腺苷蛋氨酸	Amino acids and derivatives	氨基酸及其衍生物	Amino acids and derivatives	氨基酸及其衍生物	C15H23N6O5S+	399.14	250.09	399.144	[M]+	3	485-80-3	-	557206	520676	521937	324237	268675	338915	434660	416257	509669	-	-	-
WapTKC027480	Actinidol*	Actinidol*	Terpenoids	萜类	Sesquiterpenoids	倍半萜	C12H18O2	195.14	81.07	194.131	[M+H]+	1	17092-93-2	-	1.16584e+06	1.17006e+06	1.26767e+06	2.38786e+06	2.40381e+06	2.40154e+06	1.65724e+06	1.71782e+06	1.50781e+06	-	-	-
MW0155979	Pro-Pro-Leu	脯氨酰-脯氨酰-亮氨酸	Amino acids and derivatives	氨基酸及其衍生物	Amino acids and derivatives	氨基酸及其衍生物	C16H27N3O4	326.21	213.12	325.2	[M+H]+	3	-	-	2.62865e+06	2.77428e+06	2.74487e+06	2.42283e+06	2.45575e+06	2.46634e+06	2.62493e+06	2.53717e+06	2.52183e+06	-	-	-
Latp010375	Dihydroisoalantolactone	二氢异土木香内酯	Terpenoids	萜类	Sesquiterpenoids	倍半萜	C15H22O2	235.17	133.1	234.161	[M+H]+	3	1856-58-2	-	129206	171776	78069.7	319987	345731	312428	202170	196745	232123	-	-	-
Wmhp000055	2,5-Dimethoxybenzoquinone	2,5-二甲氧基苯醌	Quinones	醌类	Quinones	醌类	C8H8O4	169.05	65.04	168.042	[M+H]+	1	3117-03-1	-	419350	460721	452851	474480	474603	629167	432975	445556	522669	-	-	-
mws1050	O-Acetyl-L-serine	O-乙酰丝氨酸	Amino acids and derivatives	氨基酸及其衍生物	Amino acids and derivatives	氨基酸及其衍生物	C5H9NO4	148.06	88.04	147.053	[M+H]+	3	5147-00-2	C00979	862618	802866	895345	1.47123e+06	1.30776e+06	1.41548e+06	1.05737e+06	954380	1.1658e+06	ko00270,ko00908,ko00920,ko01100,ko01110,ko01200,ko01230,ko04122	C00979	-
MWStz073	5-Hydroxy-2-pyrrolidinone	5-羟基-2-吡咯烷酮	Alkaloids	生物碱	Pyrrole alkaloids	吡咯类生物碱	C4H7NO2	102.05	84.05	101.048	[M+H]+	3	62312-55-4	-	82347.8	75080.6	53934.4	70019.5	53111	57473.3	42092.9	60698.3	77130.4	-	-	-
Lahp003422	3,5,3',4',5'-penta-hydroxyflavan-7-gallate*	3,5,3',4',5'-五羟基黄烷-7-没食子酸酯*	Flavonoids	黄酮	Flavanols	黄烷醇类	C22H18O11	459.09	139.04	458.085	[M+H]+	1	-	-	728986	78720	1.00635e+06	347562	294768	246384	327966	364984	428877	-	-	-
MW0146144	Asp-Ile-Glu	L-天冬氨酰-L-异亮氨酰-L-谷氨酸	Amino acids and derivatives	氨基酸及其衍生物	Amino acids and derivatives	氨基酸及其衍生物	C15H25N3O8	376.16	201.12	375.164	[M+H]+	3	-	-	992376	1.06664e+06	1.05276e+06	483474	530110	525645	895773	893491	841141	-	-	-
Smcp000882	N-benzoyl-2-aminoethyl-β-D-glucopyranoside	N-苯甲酰基-2-氨基乙基-β-D-吡喃葡萄糖苷	Alkaloids	生物碱	Alkaloids	生物碱	C15H21NO7	328.13	310.12	327.132	[M+H]+	1	-	-	336244	320872	275625	80163.7	80190.5	78978.3	175801	245439	176532	-	-	-
MWS201387	Asn-Arg	天冬酰胺-精氨酸	Amino acids and derivatives	氨基酸及其衍生物	Amino acids and derivatives	氨基酸及其衍生物	C10H20N6O4	289.16	175.12	288.155	[M+H]+	3	2478-01-5	-	231216	234858	277932	105366	96401.1	78102.3	170875	205395	179209	-	-	-
MWS1962	cis-Citral	柠檬醛	Terpenoids	萜类	Monoterpenoids	倍萜	C10H16O	153.13	83.05	152.12	[M+H]+	3	5392-40-5	C09847	149845	165173	160047	118578	132389	146929	124117	140910	153067	ko01110	C09847	-
Sasp005477	1,4,4,7a-tetramethyl-2,4,5,7a-tetrahydro-1H-inden-2-one	1,4,4,7a-四甲基-1,5-二氢茚-2-酮	Terpenoids	萜类	Sesquiterpenoids	倍半萜	C13H18O	191.14	133.1	190.136	[M+H]+	2	-	-	510101	662460	770502	492870	553762	435756	513220	477600	732192	-	-	-
Lsjp211201	3S-3-hydroxy-β-damascon	3S-3-羟基-β-突厥酮	Terpenoids	萜类	Monoterpenoids	倍萜	C13H20O2	209.15	137.1	208.146	[M+H]+	3	-	-	769052	1.13244e+06	867542	560857	533941	507624	798028	648731	828786	-	-	-
Lmhp009187	LysoPE 15:0*	溶血磷脂酰乙醇胺 15:0*	Lipids	脂质	LPE	溶血磷脂酰乙醇胺	C20H42NO7P	440.28	299.26	439.27	[M+H]+	1	-	-	120256	161568	132221	31409.2	28883.5	45131.8	82279.2	73539.5	86587.3	-	-	-
Lcsp001705	Pro-Ile-Asp*	脯氨酰-异亮氨酰-天冬氨酸*	Amino acids and derivatives	氨基酸及其衍生物	Amino acids and derivatives	氨基酸及其衍生物	C15H25N3O6	344.18	70.06	343.174	[M+H]+	1	-	-	359253	287364	279940	78984.8	60215.8	67235.2	239807	261029	222300	-	-	-
MW0156046	Pro-Val-Glu	脯氨酰-缬氨酰-谷氨酸	Amino acids and derivatives	氨基酸及其衍生物	Amino acids and derivatives	氨基酸及其衍生物	C15H25N3O6	344.18	183.15	343.174	[M+H]+	3	-	-	185513	303822	291628	125387	76108	175924	202261	233716	221190	-	-	-
Sazp003667	lotusine F	lotusine F	Alkaloids	生物碱	Alkaloids	生物碱	C29H36N4O5	521.27	148.11	520.269	[M+H]+	2	-	-	103733	178690	97997.3	52432.5	56990.7	46857.9	74660.5	100542	68660.3	-	-	-
pmb0801	4-Pyridoxic acid-O-glucoside	4-吡哆酸-O-葡萄糖苷	Others	其它类	Vitamin	维生素	C14H19NO9	346.11	184.06	345.106	[M+H]+	3	-	-	154657	124213	107662	96900.8	112923	102114	120302	138800	106813	-	-	-
PDP108068	2-acetamido-3-(3-hydroxyphenyl)propanoic acid*	2-乙酰氨基-3-(3-羟基苯基)丙酸酸*	Amino acids and derivatives	氨基酸及其衍生物	Amino acids and derivatives	氨基酸及其衍生物	C11H13NO4	224.09	136.07	223.084	[M+H]+	1	-	-	1.86979e+06	1.82916e+06	1.75957e+06	573912	664261	566946	1.40149e+06	1.50191e+06	1.3485e+06	-	-	-
PDP104503	2,3,4,5-tetrahydroxy-6-oxohexyl 4-hydroxybenzoate	2,3,4,5-四羟基-6-氧代己基4-羟基苯甲酸酯	Phenolic acids	酚酸类	Phenolic acids	酚酸类	C13H16O8	301.09	121.03	300.084	[M+H]+	1	-	-	567766	559411	536823	655276	671661	809168	605761	574557	685315	-	-	-
Wasdp02253	L-Alanyl-L-tryptophan*	L-丙氨酰-L-色氨酸*	Amino acids and derivatives	氨基酸及其衍生物	Amino acids and derivatives	氨基酸及其衍生物	C14H17N3O3	276.13	188.07	275.127	[M+H]+	1	16305-75-2	-	2.61746e+06	2.44029e+06	2.48434e+06	356395	395414	299927	1.92306e+06	1.70906e+06	1.68813e+06	-	-	-
pme1194	Deoxycytidine	2'-脱氧胞苷	Nucleotides and derivatives	核苷酸及其衍生物	Nucleotides and derivatives	核苷酸及其衍生物	C9H13N3O4	228.1	112.05	227.091	[M+H]+	3	951-77-9	C00881	569338	551639	651609	138467	178180	156445	464287	471082	514561	ko00240,ko01100,ko01232,ko02010	C00881	-
PDP230135	8,4'-Dihydroxydihydroflavone-5-glucoside	8,4'-二羟基二氢黄酮-5-葡萄糖苷	Flavonoids	黄酮	Flavanones	二氢黄酮	C21H22O10	435.13	273.08	434.121	[M+H]+	3	-	-	1.09999e+06	1.26535e+06	819250	857417	1.00698e+06	886448	1.14371e+06	1.11333e+06	1.09625e+06	-	-	-
Wbmp002794	demethylcoclaurine-glucose*	去甲基乌药碱葡萄糖*	Alkaloids	生物碱	Alkaloids	生物碱	C22H27NO8	434.18	272.13	433.174	[M+H]+	1	-	-	5.83405e+06	6.92925e+06	4.48114e+06	4.41935e+06	5.55055e+06	4.72776e+06	5.54546e+06	6.98359e+06	6.05903e+06	-	-	-
MWStz168	Narwedine	那维定	Alkaloids	生物碱	Alkaloids	生物碱	C17H19NO3	286.14	229.09	285.137	[M+H]+	3	510-77-0	C08534	45301.5	45958.2	60631.4	89874	74410.5	93736.7	52889.6	65286.9	74907.9	-	C08534	-
pmb0764	5-(2-Hydroxyethyl)-4-methylthiazole	4-甲基-5-噻唑乙醇	Others	其它类	Others	其它	C6H9NOS	144.05	113.03	143.041	[M+H]+	3	137-00-8	C04294	235599	197491	171185	207452	244741	169067	221653	196567	168697	ko00730,ko01100,ko01240	C04294	-
mws4002	Dopamine	多巴胺	Alkaloids	生物碱	Alkaloids	生物碱	C8H11NO2	154.09	137.06	153.079	[M+H]+	3	51-61-6	C03758	375725	425492	363134	541177	581607	436954	453825	545856	440239	ko00350,ko00950,ko00965,ko01100,ko01110	C03758	-
HJAP167	(S)-Isoboldine	异波尔定碱	Alkaloids	生物碱	Aporphine alkaloids	阿朴啡型生物碱	C19H21NO4	328.15	297.11	327.147	[M+H]+	2	3019-51-0	C09541	262361	375097	289720	264489	338692	362863	292927	252409	293717	ko00950	C09541	-
WapTKC020225	Epijasminoside A	Epijasminoside A	Terpenoids	萜类	Monoterpenoids	倍萜	C16H26O7	331.17	169.12	330.168	[M+H]+	3	189148-81-0	-	50719.3	55043.3	56001.3	60396.5	43640.5	72308.2	86016.3	55890.6	133258	-	-	-
Lmcp000282	L-Carnitine	左旋肉碱	Alkaloids	生物碱	Alkaloids	生物碱	C7H15NO3	162.11	85.03	161.105	[M+H]+	3	541-15-1	C00318	1.59297e+06	2.64023e+06	2.05484e+06	1.48777e+06	1.7288e+06	1.67915e+06	2.31188e+06	2.06262e+06	2.16164e+06	-	C00318	-
PDP110816	(5E)-7-(2-butyl-2,3,3a,4,7,7a-hexahydro-1H-inden-1-yl)hept-5-enoic acid	(5E)-7-(2-丁基-2,3,3a,4,7,7a-六氢-1H-吲哚-1-基)庚-5-烯酸	Others	其它类	Others	其它	C20H32O2	305.25	93.07	304.24	[M+H]+	1	-	-	433228	464851	405934	1.14081e+06	1.22953e+06	1.10491e+06	1.22505e+06	1.19903e+06	1.15777e+06	-	-	-
MWSmce119	L-Arginine	L-精氨酸	Amino acids and derivatives	氨基酸及其衍生物	Amino acids and derivatives	氨基酸及其衍生物	C6H14N4O2	175.11	70.06	174.112	[M+H]+	1	74-79-3	C00062	339450	307834	301247	85331.5	77120.6	59949.6	247939	248365	256016	ko00220,ko00261,ko00330,ko00470,ko00970,ko01100,ko01110,ko01230,ko02010,ko04148	C00062	-
PD0534912	Val Phe Glu	Val Phe Glu	Amino acids and derivatives	氨基酸及其衍生物	Amino acids and derivatives	氨基酸及其衍生物	C19H27N3O6	394.2	120.08	393.19	[M+H]+	2	-	-	146217	123015	113096	46775.3	44565.6	45207.1	147131	124421	106345	-	-	-
Waptp02742	5-Hydroxy-6-Methoxychromanon	5-羟基-6-甲氧基苯并二氢吡喃	Lignans and Coumarins	木脂素和香豆素	Coumarins	香豆素	C10H10O4	195.06	117.03	194.057	[M+H]+	1	-	-	269281	243757	367015	236665	176792	195654	240645	295056	217926	-	-	-
mws4174	N-Acetyl-D-mannosamine*	N-乙酰-D-甘露糖胺*	Others	其它类	Saccharides	糖类	C8H15NO6	222.1	138.05	221.09	[M+H]+	3	7772-94-3	C00645	212303	231324	198130	164736	157702	166670	184417	168140	178775	ko00520,ko01100,ko01250	C00645	-
Zbjp001957	Cyanidin 3,5-O-diglucoside*	矢车菊素-3,5-二-O-葡萄糖苷*	Flavonoids	黄酮	Anthocyanidins	花青素	C27H31O16+	611.16	287.06	611.161	[M]+	3	20905-74-2	C08639	125698	124540	127623	86023.1	149424	150986	136036	131077	136162	ko00942	C08639	-
Wajp001786	Xanthurenate-8-O-beta-D-glucoside*	Xanthurenate-8-O-beta-D-glucoside*	Alkaloids	生物碱	Alkaloids	生物碱	C16H17NO9	368.1	206.04	367.09	[M+H]+	1	-	-	1.01449e+06	931395	985786	818431	741977	880974	979913	953511	867733	-	-	-
Hmhp001812	2'-O-Methyladenosine*	2-甲氧基腺苷*	Nucleotides and derivatives	核苷酸及其衍生物	Nucleotides and derivatives	核苷酸及其衍生物	C11H15N5O4	282.12	136.06	281.112	[M+H]+	1	2140-79-6	-	4.63038e+06	4.6046e+06	4.78543e+06	4.26937e+06	3.96278e+06	4.14266e+06	4.08845e+06	4.29053e+06	4.16355e+06	-	-	-
Rfn02084	5'-O-methyladenosine*	5'-O-甲基腺苷*	Nucleotides and derivatives	核苷酸及其衍生物	Nucleotides and derivatives	核苷酸及其衍生物	C11H15N5O4	282.12	136.06	281.112	[M+H]+	1	139468-46-5	-	4.50934e+06	4.82942e+06	4.60887e+06	4.89979e+06	4.32639e+06	4.31343e+06	4.65952e+06	4.71551e+06	4.34476e+06	-	-	-
Walbp08740	3,3'-Oxydipropyl dibenzoate	3,3'-氧二丙基二苯甲酸酯	Phenolic acids	酚酸类	Phenolic acids	酚酸类	C20H22O5	343.15	163.07	342.147	[M+H]+	1	94-51-9	-	1.65447e+06	1.65072e+06	1.60777e+06	1.48821e+06	1.77596e+06	1.64315e+06	1.80234e+06	1.63212e+06	1.5693e+06	-	-	-
MWS201408	Asp-Glu	天冬氨酰-谷氨酸	Amino acids and derivatives	氨基酸及其衍生物	Amino acids and derivatives	氨基酸及其衍生物	C9H14N2O7	263.09	136.04	262.08	[M+H]+	3	6157-06-8	-	129144	99352.4	117883	107279	85744.7	131969	55648.9	119138	93884.6	-	-	-
mws1077	Scopoletin-7-O-glucoside (Scopolin)	东莨菪内酯-7-O-葡萄糖苷 (东莨菪苷)	Lignans and Coumarins	木脂素和香豆素	Coumarins	香豆素	C16H18O9	355.1	193.05	354.095	[M+H]+	1	531-44-2	C01527	2.04791e+06	1.88455e+06	2.23624e+06	251486	238749	195984	974426	1.30749e+06	1.18952e+06	ko00999,ko01110	C01527	-
MW0144709	Ala-Pro-Asp	L-丙氨酰-L-脯氨酰-L-天冬氨酸	Amino acids and derivatives	氨基酸及其衍生物	Amino acids and derivatives	氨基酸及其衍生物	C12H19N3O6	302.14	207.08	301.127	[M+H]+	3	-	-	277886	208878	205203	245107	270369	285182	230731	275783	210671	-	-	-
PDP115321	3-Pyrrolidine carboxylic acid*	3-吡咯烷羧酸*	Amino acids and derivatives	氨基酸及其衍生物	Amino acids and derivatives	氨基酸及其衍生物	C5H9NO2	116.07	70.07	115.063	[M+H]+	1	59378-87-9	-	3.13155e+07	3.2584e+07	3.18439e+07	6.54323e+07	6.20098e+07	6.43057e+07	4.30163e+07	4.46367e+07	4.37278e+07	-	-	-
Lamp000484	4-Methylazetidine-2-Carboxylic acid*	4-甲基吖啶-2-羧酸*	Alkaloids	生物碱	Alkaloids	生物碱	C5H9NO2	116.07	70.06	115.063	[M+H]+	1	1779725-63-1	-	3.21349e+07	3.28337e+07	3.39865e+07	6.51896e+07	6.35504e+07	6.75362e+07	4.50463e+07	4.44209e+07	4.51383e+07	-	-	-
MWS00330g	1-Amino-1-cyclobutane-carboxylic-acid*	1-氨基-1-环丁烷羧酸*	Amino acids and derivatives	氨基酸及其衍生物	Amino acids and derivatives	氨基酸及其衍生物	C5H9NO2	116.07	70.07	115.063	[M+H]+	1	22264-50-2	-	3.05295e+07	3.21054e+07	3.15189e+07	6.2268e+07	6.03903e+07	6.35928e+07	4.33389e+07	4.35839e+07	4.37062e+07	-	-	-
Lagp003275	Malonyl roseoside	丙二酰长寿花糖苷	Terpenoids	萜类	Sesquiterpenoids	倍半萜	C22H32O11	473.2	207.14	472.195	[M+H]+	1	-	-	81228.9	71728.9	68668.1	91452.9	122831	91515.3	57821	73326.6	47841.7	-	-	-
Wahlp03193	Spinosine	Spinosine	Alkaloids	生物碱	Isoquinoline alkaloids	异喹啉类生物碱	C19H21NO4	328.15	312.12	327.147	[M+H]+	2	175274-51-8	-	983823	1.04865e+06	945839	1.00298e+06	1.08045e+06	959818	1.0546e+06	938858	986898	-	-	-
Rfn02537	3-[6-O-(4-Hydroxy-trans-cinnamoyl)-beta-D-glucopyranosyloxy]-3-methylglutaric acid	3-[6-O-（4-羟基-反式-肉桂酰基）-β-D-吡喃葡萄糖氧基]-3-甲基戊二酸	Phenolic acids	酚酸类	Phenolic acids	酚酸类	C21H26O12	471.15	147.04	470.142	[M+H]+	2	-	-	595406	602558	616264	434229	357593	554205	316617	517155	513409	-	-	-
Lcsp001547	Pro-Leu-Asp*	脯氨酰-亮氨酰-天冬氨酸*	Amino acids and derivatives	氨基酸及其衍生物	Amino acids and derivatives	氨基酸及其衍生物	C15H25N3O6	344.18	70.07	343.174	[M+H]+	1	-	-	247585	244226	186963	75908.8	66908.1	47612.9	219605	183195	104811	-	-	-
Yalp003701	Azadirachtin N	Azadirachtin N	Terpenoids	萜类	Triterpene	三萜	C33H44O15	681.28	319.13	680.268	[M+H]+	2	-	-	558541	1.24831e+06	590842	686916	691996	646121	653341	1.02466e+06	600469	-	-	-
Lasp003707	Acropyrone	Acropyrone	Phenolic acids	酚酸类	Phenolic acids	酚酸类	C11H12O5	225.08	119.05	224.069	[M+H]+	2	-	-	854607	871239	970802	487478	507654	606000	811371	664478	703390	-	-	-
MW0107840	Leucylproline*	亮氨酰脯氨酸*	Amino acids and derivatives	氨基酸及其衍生物	Amino acids and derivatives	氨基酸及其衍生物	C11H20N2O3	229.15	116.07	228.147	[M+H]+	1	6403-35-6	-	4.5339e+07	4.81361e+07	4.59227e+07	1.21898e+07	1.2738e+07	1.21718e+07	3.40352e+07	3.45429e+07	3.25412e+07	-	-	-
Zblp002068	Cyanidin-3-O-glucoside*	矢车菊素-3-O-葡萄糖苷*	Flavonoids	黄酮	Anthocyanidins	花青素	C21H21O11+	449.11	287.06	449.108	[M]+	3	47705-70-4	C08604	4.24846e+06	4.63891e+06	4.64735e+06	4.52955e+06	4.56359e+06	4.65173e+06	4.34525e+06	4.9356e+06	4.441e+06	ko00942,ko01110	C08604	-
Zblp102242	Cyanidin 3-O-galactoside*	矢车菊素-3-O-半乳糖苷*	Flavonoids	黄酮	Anthocyanidins	花青素	C21H21O11+	449.11	287.06	449.108	[M]+	3	142506-26-1	C08647	5.00351e+06	4.83637e+06	5.47889e+06	4.9142e+06	4.79643e+06	5.38989e+06	4.51775e+06	5.24599e+06	4.92077e+06	-	C08647	-
pme1474	5'-Methylthioadenosine	5-脱氧-5-甲硫腺苷	Nucleotides and derivatives	核苷酸及其衍生物	Nucleotides and derivatives	核苷酸及其衍生物	C11H15N5O3S	298.1	136.06	297.09	[M+H]+	1	2457-80-9	C00170	2.28972e+06	2.45232e+06	2.42184e+06	922883	1.08152e+06	942155	2.02331e+06	2.03148e+06	1.80617e+06	ko00270,ko00908,ko01100	C00170	-
Ladp003640	3-Hydroxy-1-(3,4-dihydroxyphenethyl)pyrrolidine-2,5-dione	3-羟基-1-(3,4-二羟基苯乙基)吡咯烷-2,5-二酮	Alkaloids	生物碱	Pyrrole alkaloids	吡咯类生物碱	C12H13NO5	252.09	105.03	251.079	[M+H]+	3	-	-	384418	386297	248924	91340.6	77051.3	94915.5	231806	206811	244278	-	-	-
WapTKC005407	17,18-Epoxy-8,10,13(15)-Lobatrien-16-ol	17,18-Epoxy-8,10,13(15)-Lobatrien-16-ol	Terpenoids	萜类	Ditepenoids	二萜	C20H32O2	305.25	93.07	304.24	[M+H]+	1	150312-94-0	-	160177	129853	139702	291398	306371	253946	445231	452488	318438	-	-	-
Zbjp004520	Isoorientin-7-O-(6''-p-coumaroyl)glucoside	异荭草素-7-O-(6''-对香豆酰)葡萄糖苷	Flavonoids	黄酮	Flavones	黄酮	C36H36O18	757.2	449.11	756.19	[M+H]+	3	-	-	850766	832228	712620	741763	827301	645666	668008	865032	800480	-	-	-
PDP151802	Myricetin 3-xylosyl-(1->2)-rhamnoside*	杨梅素3-木糖基-(1->2)-鼠李糖苷*	Flavonoids	黄酮	Flavonols	黄酮醇	C26H28O16	597.15	303.05	596.138	[M+H]+	1	130866-56-7	-	175643	467982	142059	362013	360105	402200	380481	595411	254918	-	-	-
PDP178186	2-(4-hydroxy-1H-indol-3-yl)acetic acid*	2-(4-羟基-1H-吲哚-3-基)乙酸*	Alkaloids	生物碱	Alkaloids	生物碱	C10H9NO3	192.06	146.06	191.058	[M+H]+	3	-	-	1.56055e+06	1.66159e+06	1.54919e+06	366648	354665	289252	1.33229e+06	1.16772e+06	1.14913e+06	-	-	-
PD0203720	4-Ethyl-L-glutamic acid	4-乙基-L-谷氨酸	Amino acids and derivatives	氨基酸及其衍生物	Amino acids and derivatives	氨基酸及其衍生物	C7H13NO4	176.09	130.09	175.084	[M+H]+	1	20913-68-2	-	4.29058e+06	4.37949e+06	4.64638e+06	4.92733e+06	4.76573e+06	5.24223e+06	4.4798e+06	4.39359e+06	4.78048e+06	-	-	-
Zmjp000182	N(omega)-Methyl-L-arginine*	N-单甲基-L-精氨酸*	Amino acids and derivatives	氨基酸及其衍生物	Amino acids and derivatives	氨基酸及其衍生物	C7H16N4O2	189.13	70.07	188.127	[M+H]+	3	17035-90-4	C03884	2.65899e+06	2.61553e+06	2.44847e+06	824871	864278	886018	2.13614e+06	1.84859e+06	1.92116e+06	-	C03884	-
PDP224190	5-(Aminomethyl)dihydrofuran-2(3H)-one*	5-(氨基甲基)二氢呋喃-2(3H)-酮*	Alkaloids	生物碱	Alkaloids	生物碱	C5H9NO2	116.07	70.07	115.063	[M+H]+	1	-	-	3.28523e+07	3.31749e+07	3.31154e+07	6.38306e+07	6.26135e+07	6.72594e+07	4.45984e+07	4.50636e+07	4.52361e+07	-	-	-
MW0150875	His-Asp-Leu	组氨酸-天门冬氨酸-亮氨酸	Amino acids and derivatives	氨基酸及其衍生物	Amino acids and derivatives	氨基酸及其衍生物	C16H25N5O6	384.18	297.11	383.18	[M+H]+	3	-	-	479862	495024	493267	610166	509775	448369	581129	447433	465274	-	-	-
pmp000596	Quercetin-3-O-(2''-O-galactosyl)glucoside	槲皮素-3-O-(2''-O-半乳糖基)葡萄糖苷	Flavonoids	黄酮	Flavonols	黄酮醇	C27H30O17	627.16	465.1	626.148	[M+H]+	3	56782-99-1	-	597488	395158	347145	782637	767564	671037	584275	607523	547031	-	CM00612	MetMap115
PDP151614	6-Hydroxyluteolin 7-rhamnoside	6-羟基木犀草素-7-鼠李糖苷	Flavonoids	黄酮	Flavones	黄酮	C21H20O11	449.11	303.05	448.101	[M+H]+	3	-	-	260564	618120	144189	411869	466375	412789	374667	418516	327432	-	-	-
Lcsp001647	Pro-Leu-Thr*	脯氨酰-亮氨酰-苏氨酸*	Amino acids and derivatives	氨基酸及其衍生物	Amino acids and derivatives	氨基酸及其衍生物	C15H27N3O5	330.2	116.07	329.195	[M+H]+	2	-	-	1.29418e+06	1.63169e+06	1.25968e+06	811547	841155	709874	1.30497e+06	1.22395e+06	1.20738e+06	-	-	-
Rlp0871	3-O-a-D-Glucosyl Isomaltol*	3-O-a-D-葡萄糖基异麦芽酚*	Others	其它类	Others	其它	C12H16O8	289.09	127.04	288.085	[M+H]+	2	85559-61-1	-	436191	407568	433886	402869	365375	473139	383503	421693	361884	-	-	-
MW0149796	Gln-Pro-Val	谷酰氨-脯氨酸-缬氨酸	Amino acids and derivatives	氨基酸及其衍生物	Amino acids and derivatives	氨基酸及其衍生物	C15H26N4O5	343.2	200.14	342.19	[M+H]+	3	-	-	1.16074e+06	1.3294e+06	1.17611e+06	382902	453810	463142	978177	1.00445e+06	1.02285e+06	-	-	-
Wahlp02551	N-Acetylindole-3-carboxaldehyde*	N-乙酰吲哚-3-甲醛*	Alkaloids	生物碱	Plumerane	吲哚类生物碱	C11H9NO2	188.07	118.07	187.063	[M+H]+	1	22948-94-3	-	432863	485306	461195	150697	185061	227266	390437	357969	323084	-	-	-
Lahp001956	Pyran[3,4-b]indole-2-ketone	吡喃[3,4-b]吲哚-2-酮	Alkaloids	生物碱	Plumerane	吲哚类生物碱	C11H9O2N	188.07	118.07	187.063	[M+H]+	3	-	-	2.04017e+07	2.0926e+07	1.99239e+07	7.16007e+06	7.17356e+06	7.16025e+06	1.49627e+07	1.46814e+07	1.44884e+07	-	-	-
Rlp001069	8-Hydroxy-3,4-dihydro-2H-1-benzopyran-2-one	8-羟基-3,4-二氢-2H-1-苯并吡喃-2-酮	Lignans and Coumarins	木脂素和香豆素	Coumarins	香豆素	C9H8O3	165.05	91.05	164.047	[M+H]+	3	20974-72-5	-	268334	146938	333307	495092	620608	556665	332584	432451	284226	-	-	-
MW0015479	12(13)Ep-9-KODE	反式EKODE-(E)-Ib	Lipids	脂质	Free fatty acids	游离脂肪酸	C18H30O4	311.22	293.21	310.214	[M+H]+	3	-	-	8.26982e+06	8.59997e+06	7.78643e+06	1.55286e+06	1.41975e+06	1.44706e+06	6.38884e+06	6.2294e+06	6.25785e+06	-	-	-
Lhhp102923	(7'R,8'R)-7'8'-dihydro-7'-(5'-hydroxy-3'-methoxphenyl)-3-methoxy-8'-methyl-1-(E)-propenylbenzof-uran	(7'R,8'R)-7'8'-二氢-7'-(5'-羟基-3'-甲氧基苯基)-3-甲氧基-8'-甲基-1-(E)-丙烯基苯并呋喃	Lignans and Coumarins	木脂素和香豆素	Lignans	木脂素	C20H22O4	327.16	137.06	326.152	[M+H]+	3	-	-	157855	83790.1	125540	170679	122819	164725	180171	131449	140552	-	-	-
Rlp0095	(S)-4-Aminovaleric acid	（S）-4-氨基戊酸	Alkaloids	生物碱	Alkaloids	生物碱	C5H11NO2	118.09	55.05	117.079	[M+H]+	1	1558-59-4	-	1.4081e+07	1.46083e+07	1.36813e+07	5.98486e+06	5.55996e+06	6.0829e+06	1.13148e+07	1.19933e+07	1.06607e+07	-	-	-
Jmwp002208	3,4-dihydroxy phenylethanol	3,4-二羟基苯乙醇	Others	其它类	Alcohol compounds	醇类化合物	C8H10O3	155.07	91.05	154.063	[M+H]+	2	-	-	466345	467015	403730	422091	396001	413337	391745	537313	437140	-	-	-
MW0109216	L-phenylalanyl-L-valine	L-苯丙氨酸-L-缬氨酸	Amino acids and derivatives	氨基酸及其衍生物	Amino acids and derivatives	氨基酸及其衍生物	C14H20N2O3	265.15	120.08	264.147	[M+H]+	3	3918-90-9	-	2.45146e+07	2.6301e+07	2.31013e+07	4.0751e+06	4.64043e+06	4.01528e+06	1.70233e+07	1.82905e+07	1.71177e+07	-	-	-
MW0153561	Met-Gly-Val	甲硫氨酰-甘氨酰-缬氨酸	Amino acids and derivatives	氨基酸及其衍生物	Amino acids and derivatives	氨基酸及其衍生物	C12H23N3O4S1	306.14	188.07	305.141	[M+H]+	3	-	-	1.6976e+06	1.87676e+06	1.46906e+06	385663	331835	360490	1.17253e+06	1.28244e+06	1.06395e+06	-	-	-
mws0520	N-Acetyl-L-tyrosine*	N-乙酰-L-酪氨酸*	Amino acids and derivatives	氨基酸及其衍生物	Amino acids and derivatives	氨基酸及其衍生物	C11H13NO4	224.09	136.08	223.084	[M+H]+	1	537-55-3	-	1.57101e+06	1.54978e+06	1.22453e+06	418843	547653	408265	1.17829e+06	1.16426e+06	1.11557e+06	-	-	-
MW0146213	Asp-Met-Val	L-天冬氨酰-L-甲硫氨酰-L-缬氨酸	Amino acids and derivatives	氨基酸及其衍生物	Amino acids and derivatives	氨基酸及其衍生物	C14H25N3O6S1	364.16	319.1	363.146	[M+H]+	3	-	-	390116	453480	347674	684831	773820	627623	497431	473093	450746	-	-	-
pmb0819	3-Indoleacetonitrile	3-吲哚乙腈	Alkaloids	生物碱	Plumerane	吲哚类生物碱	C10H8N2	157.08	130.07	156.069	[M+H]+	3	771-51-7	C02938	67220.7	45377.1	55750	20404.4	19212.3	40449.6	61452.5	78255.8	40552.1	ko00380,ko01100	C02938	-
Labp004843	Platanionoside B*	Platanionoside B*	Terpenoids	萜类	Sesquiterpenoids	倍半萜	C25H42O12	535.27	211.17	534.268	[M+H]+	2	-	-	106563	124655	134838	43351.4	108153	57282.7	131732	166101	121931	-	-	-
WapTKC202143	1-(3,3-dimethyloxiran-2-yl)-3-[(1S,3R,4R)-4-ethenyl-4-methyl-3-prop-1-en-2-ylcyclohexyl]but-2-en-1-ol	1-(3,3-dimethyloxiran-2-yl)-3-[(1S,3R,4R)-4-ethenyl-4-methyl-3-prop-1-en-2-ylcyclohexyl]but-2-en-1-ol	Terpenoids	萜类	Ditepenoids	二萜	C20H32O2	305.25	121.1	304.24	[M+H]+	2	-	-	265280	296455	255356	670683	658627	705823	684717	678901	637356	-	-	-
Qatp010618	Lignans Machilin F*	Lignans Machilin F*	Lignans and Coumarins	木脂素和香豆素	Lignans	木脂素	C20H22O5	343.15	105.03	342.147	[M+H]+	2	-	-	1.88497e+06	2.00159e+06	1.77786e+06	2.00513e+06	1.96396e+06	1.91242e+06	1.83913e+06	1.85754e+06	1.6604e+06	-	-	-
Zbcp002823	Cyanidin 3-O-rutinoside	矢车菊素-3-O-芸香糖苷	Flavonoids	黄酮	Anthocyanidins	花青素	C27H31O15+	595.16	287.06	595.166	[M]+	3	28338-59-2	C08620	62105.7	74239.7	55084.5	73647.6	76558.1	69129.5	50977.2	54910.1	51558.2	ko00942	C08620	-
Lscp211210	Neosedumoside II*	Neosedumoside II*	Terpenoids	萜类	Sesquiterpenoids	倍半萜	C19H30O8	387.2	207.14	386.194	[M+H]+	1	1160937-72-3	-	1.76705e+06	1.86187e+06	2.30866e+06	2.43224e+06	2.24212e+06	2.42853e+06	2.2801e+06	2.10551e+06	1.82878e+06	-	-	-
PDP191717	(3,4,5,6-tetrahydroxyoxan-2-yl)methyl 3-(4-hydroxy-3,5-dimethoxyphenyl)prop-2-enoate	(3,4,5,6-四羟基二氧杂环己烷-2-基)甲基 3-(4-羟基-3,5-二甲氧基苯基)丙-2-烯酸酯	Phenolic acids	酚酸类	Phenolic acids	酚酸类	C17H22O10	387.14	207.07	386.121	[M+H]+	2	-	-	2.05322e+06	2.33261e+06	2.82189e+06	3.09919e+06	2.65723e+06	2.58026e+06	2.50772e+06	2.95611e+06	2.18301e+06	-	-	-
PDP240064	Methyl 5-hydroxy-2-benzimidazole carbamate	甲基5-羟基-2-苯并咪唑氨基甲酸酯	Alkaloids	生物碱	Alkaloids	生物碱	C9H9N3O3	208.07	176.05	207.064	[M+H]+	2	-	C10902	1.14278e+07	1.13418e+07	1.01748e+07	6.09862e+06	6.98237e+06	6.12421e+06	9.38553e+06	9.50513e+06	9.01845e+06	-	C10902	-
MW0150413	Gly-Lys-Asn	甘氨酸-赖氨酸-天门冬酰氨	Amino acids and derivatives	氨基酸及其衍生物	Amino acids and derivatives	氨基酸及其衍生物	C12H23N5O5	318.19	121.03	317.17	[M+H]+	3	-	-	3.49277e+06	3.77484e+06	3.19397e+06	3.01209e+06	3.42907e+06	3.59645e+06	3.56325e+06	3.21294e+06	3.99165e+06	-	-	-
pma6599	6-Hydroxymethylherniarin	6-羟甲基脱肠草素	Lignans and Coumarins	木脂素和香豆素	Coumarins	香豆素	C11H10O4	207.07	85.03	206.058	[M+H]+	3	117597-79-2	-	372124	366563	203458	263982	356938	233228	293389	414078	352170	-	-	-
Lcfp067444	6,9-dihydroxymegastigmasta-5,7-dien-3-one9-O-beta-D-gentiobioside	6,9-dihydroxymegastigmasta-5,7-dien-3-one9-O-beta-D-gentiobioside	Others	其它类	Others	其它	C25H40O13	549.26	207.14	548.247	[M+H]+	2	-	-	654162	1.18892e+06	1.13108e+06	1.1349e+06	939841	1.13025e+06	861189	1.04909e+06	834244	-	-	-
MW0149766	Gln-Met-Gly	谷酰氨-蛋氨酸-甘氨酸	Amino acids and derivatives	氨基酸及其衍生物	Amino acids and derivatives	氨基酸及其衍生物	C12H22N4O5S1	335.14	190.07	334.131	[M+H]+	3	-	-	282453	207473	240122	170188	189453	217288	220232	256651	290449	-	-	-
WapTKC019090	Alpigenoside	Alpigenoside	Terpenoids	萜类	Monoterpenoids	倍萜	C18H28O12	437.17	139.04	436.158	[M+H]+	3	79916-78-2	-	298719	380175	328786	536982	430601	527644	391271	400515	423271	-	-	-
Hamp002963	Isocoreximine	Isocoreximine	Others	其它类	Others	其它	C19H21NO4	328.16	178.09	327.147	[M+H]+	2	-	-	3.32375e+06	3.01049e+06	3.52429e+06	6.68186e+06	6.30473e+06	6.93144e+06	4.64382e+06	4.35493e+06	4.41763e+06	-	-	-
Wcdp003593	2-(3,4-dihydroxyphenyl)-4-[2-(3,4-dihydroxyphenyl)-3,5,7-trihydroxy-3,4-dihydro-2h-1-benzopyran-8-yl]-3,4-dihydro-2h-1-benzopyran-3,5,7-triol	2-(3,4-dihydroxyphenyl)-4-[2-(3,4-dihydroxyphenyl)-3,5,7-trihydroxy-3,4-dihydro-2h-1-benzopyran-8-yl]-3,4-dihydro-2h-1-benzopyran-3,5,7-triol	Others	其它类	Others	其它	C30H26O12	579.15	409.09	578.142	[M+H]+	2	-	-	338935	203567	215950	274407	180410	353626	254808	203555	266714	-	-	-
MW0151027	His-Met-Gly	组氨酸-蛋氨酸-甘氨酸	Amino acids and derivatives	氨基酸及其衍生物	Amino acids and derivatives	氨基酸及其衍生物	C13H21N5O4S1	344.14	147.04	343.131	[M+H]+	3	-	-	2.95231e+07	3.24178e+07	3.32148e+07	2.67805e+07	2.47948e+07	3.13728e+07	3.39191e+07	2.83532e+07	3.3212e+07	-	-	-
WaQzp02638	N-Fructosyl tyrosine	N-果糖基酪氨酸	Amino acids and derivatives	氨基酸及其衍生物	Amino acids and derivatives	氨基酸及其衍生物	C15H21NO8	344.13	147.04	343.127	[M+H]+	1	-	-	3.0133e+07	3.20635e+07	3.31e+07	2.86808e+07	2.45576e+07	3.01868e+07	3.3922e+07	2.82199e+07	3.25437e+07	-	-	-
Yaap002576	4-O-beta-D-Glucosyl-4-hydroxycinnamate	4-O-β-D-葡萄糖基-4-羟基肉桂酸酯	Phenolic acids	酚酸类	Phenolic acids	酚酸类	C15H18O8	327.11	147.04	326.1	[M+H]+	3	14364-05-7	C04415	263131	235160	257105	210492	198822	190653	277544	167320	208362	-	C04415	MetMap169
MEDL00375	Oglufanide	谷氨酰色氨酸	Amino acids and derivatives	氨基酸及其衍生物	Amino acids and derivatives	氨基酸及其衍生物	C16H19N3O5	334.14	188.07	333.132	[M+H]+	1	38101-59-6	-	1.18728e+06	1.16607e+06	1.02087e+06	337815	369110	368767	771815	843400	718296	-	-	-
Zmqp003920	Ile-Trp	异亮氨酰-色氨酸	Amino acids and derivatives	氨基酸及其衍生物	Amino acids and derivatives	氨基酸及其衍生物	C17H23N3O3	318.18	188.07	317.174	[M+H]+	1	13589-06-5	-	3.16407e+06	3.64171e+06	2.66837e+06	514528	675303	534385	2.24526e+06	2.48476e+06	1.87545e+06	-	-	-
WapTKC066857	(1S,7Z,10R)-7,11,11-Trimethyl-2-Methylidene-5-Oxatricyclo[8.2.0.04,6]Dodec-7-Ene	(1S,7Z,10R)-7,11,11-Trimethyl-2-Methylidene-5-Oxatricyclo[8.2.0.04,6]Dodec-7-Ene	Terpenoids	萜类	Sesquiterpenoids	倍半萜	C15H22O	219.17	81.07	218.167	[M+H]+	1	-	-	51339.2	65625.9	43344.5	15249.8	17550.4	21906.2	49795	43588.1	32324.1	-	-	-
WapTKC209035	Lyciiterpenoid D	Lyciiterpenoid D	Terpenoids	萜类	Sesquiterpenoids	倍半萜	C16H26O	235.21	81.07	234.198	[M+H]+	1	-	-	251000	228109	233698	706684	728083	795635	379984	406675	378244	-	-	-
Qmxp101615	Ent-3β-Acetoxyisopimar-15-8β-ol*	对映-3β-乙酰氧基异海松-15-烯-8β-醇*	Terpenoids	萜类	Ditepenoids	二萜	C22H36O3	349.27	179.14	348.266	[M+H]+	1	-	-	107527	121386	97209.8	24250	21470.8	25130.5	71891.3	77029.3	69334.7	-	-	-
Lmhp010190	LysoPC 18:1(2n isomer)	溶血磷脂酰胆碱 18:1(2n异构)	Lipids	脂质	LPC	溶血磷脂酰胆碱	C26H52NO7P	522.36	184.07	521.348	[M+H]+	1	-	-	4.97807e+07	5.73485e+07	5.24444e+07	1.07701e+07	1.03067e+07	9.8822e+06	3.64883e+07	3.61067e+07	3.51025e+07	-	-	-
MWSHC2041	sophorabioside*	槐苷*	Flavonoids	黄酮	Isoflavones	异黄酮	C27H30O14	579.17	271.06	578.164	[M+H]+	3	2945-88-2	-	33952.1	6837.04	28561.5	59718.6	59104	86711	49783.8	28051.7	39705.8	-	-	-
ZbWp000212	N-(1-deoxy-1-fructosyl)arginine	N-(1-脱氧-1-果糖基)精氨酸	Amino acids and derivatives	氨基酸及其衍生物	Amino acids and derivatives	氨基酸及其衍生物	C12H24N4O7	337.17	70.07	336.164	[M+H]+	3	-	-	171821	98961.3	157127	184316	205609	199854	153983	151292	135271	-	-	-
pmp001195	Calystegine B1	打碗花精 B1	Alkaloids	生物碱	Tropan alkaloids	莨菪烷类生物碱	C7H13NO4	176.09	140.07	175.084	[M+H]+	3	127414-86-2	-	6.23959e+07	6.35295e+07	6.27311e+07	7.36695e+07	7.17558e+07	7.24182e+07	6.71954e+07	6.63336e+07	6.79425e+07	-	-	-
MWS201398	Hyp-Ser	L-羟脯氨酸-L-丝氨酸	Amino acids and derivatives	氨基酸及其衍生物	Amino acids and derivatives	氨基酸及其衍生物	C8H14N2O5	219.1	86.06	218.09	[M+H]+	3	-	-	3.78315e+06	3.92774e+06	3.61011e+06	995476	935649	1.03346e+06	2.83701e+06	2.62978e+06	2.85706e+06	-	-	-
ML10181668	1-Aminocyclopentanecarboxylate*	环亮氨酸*	Amino acids and derivatives	氨基酸及其衍生物	Amino acids and derivatives	氨基酸及其衍生物	C6H11NO2	130.09	84.08	129.079	[M+H]+	1	52-52-8	C03969	1.73151e+07	1.91609e+07	1.73034e+07	1.50941e+07	1.62963e+07	1.54693e+07	1.72978e+07	1.59436e+07	1.62687e+07	-	C03969	-
WapTKC198027	Antrodin D*	Antrodin D*	Terpenoids	萜类	Sesquiterpenoids	倍半萜	C16H28O	237.22	55.05	236.214	[M+H]+	1	-	-	26645.3	40087.8	33063.4	131399	125997	147797	74959.9	40639.2	76482.3	-	-	-
Rlp06004	(4S)-6-methoxy-4,5-dimethyl-3-methylidene-8-[(2S,3S,4R,5R,6S)-3,4,5-trihydroxy-6-(hydroxymethyl)oxan-2-yl]oxy-4H-isochromen-1-one	(4S)-6-methoxy-4,5-dimethyl-3-methylidene-8-[(2S,3S,4R,5R,6S)-3,4,5-trihydroxy-6-(hydroxymethyl)oxan-2-yl]oxy-4H-isochromen-1-one	Lignans and Coumarins	木脂素和香豆素	Coumarins	香豆素	C19H24O9	397.15	235.1	396.142	[M+H]+	2	-	-	53998.6	26539	39754	59495.5	50353.8	63237	60923.2	44583	48781.4	-	-	-
WapTKC159896	4,7,7-Trimethylspiro[Bicyclo[2.2.1]Heptane-2,1'-Cyclopentan]-3-ol*	4,7,7-Trimethylspiro[Bicyclo[2.2.1]Heptane-2,1'-Cyclopentan]-3-ol*	Terpenoids	萜类	Sesquiterpenoids	倍半萜	C14H24O	209.19	55.05	208.183	[M+H]+	1	-	-	115288	35016.9	74399.2	276529	69730.2	56027.1	108680	126922	96008.3	-	-	-
PDP065806	Isoquercetrin*	Isoquercetrin*	Flavonoids	黄酮	Flavonols	黄酮醇	C21H20O12	465.1	303.05	464.096	[M+H]+	2	-	-	674410	580119	786943	656366	1.1152e+06	1.25931e+06	521759	679720	486032	-	-	-
Lmjp004816	Loliolide	黑麦草内酯	Terpenoids	萜类	Monoterpenoids	倍萜	C11H16O3	197.12	133.1	196.11	[M+H]+	1	5989-02-6	-	88584.8	83112.7	230978	435776	483155	408966	208875	152858	299811	-	-	-
Lkmp122406	Hydroxysonchuside F	Hydroxysonchuside F	Terpenoids	萜类	Sesquiterpenoids	倍半萜	C21H32O10	445.21	247.13	444.2	[M+H]+	2	-	-	45956.9	39528.6	32989.2	35620.2	77444.5	38341.3	54986.8	22249.1	30229.9	-	-	-
Salp009727	Lauramide	月桂酰胺	Lipids	脂质	Free fatty acids	游离脂肪酸	C12H25NO	200.2	57.07	199.194	[M+H]+	1	1120-16-7	-	42046.4	34141.1	42034.8	27964	95342.9	44425.4	48638.8	40106.3	64901.9	-	-	-
MWSmce149	(S)-Norcoclaurine*	去甲乌药碱*	Alkaloids	生物碱	Isoquinoline alkaloids	异喹啉类生物碱	C16H17NO3	272.12	107.05	271.121	[M+H]+	2	22672-77-1	C06160	280366	272969	308623	335477	466685	571052	314212	323958	285736	ko00950,ko01100,ko01110	C06160	-
pme2065	Dihydrozeatin	二氢玉米素	Nucleotides and derivatives	核苷酸及其衍生物	Nucleotides and derivatives	核苷酸及其衍生物	C10H15N5O	222.13	136.06	221.128	[M+H]+	3	23599-75-9	C02029	31945.7	38391	27585.5	126491	173662	169926	100691	79853.5	96559.8	ko00908,ko01110,ko04075	C02029	-
Lmqp000873	Succinic anhydride	琥珀酸酐	Organic acids	有机酸	Organic acids	有机酸	C4H4O3	101.02	55.02	100.016	[M+H]+	3	108-30-5	C19524	298092	238824	176570	301825	215787	216749	243234	234093	230043	-	C19524	-
PDP150436	(2R,3R)-2-(3,4-dihydroxyphenyl)-5,7-dihydroxychroman-3-yl 2,4,6-trihydroxybenzoate	(2R,3R)-2-(3,4-dihydroxyphenyl)-5,7-dihydroxychroman-3-yl 2,4,6-trihydroxybenzoate	Flavonoids	黄酮	Flavanols	黄烷醇类	C22H18O10	443.1	153.02	442.09	[M+H]+	2	-	-	54796.6	14101.1	98759.4	34820.2	19882.3	22115.6	50574.2	48957.6	34706.6	-	-	-
MWStz421	Ternatumoside II	山奈酚-3-O-葡萄糖鼠李糖苷	Flavonoids	黄酮	Flavonols	黄酮醇	C27H30O15	595.17	287.06	594.159	[M+H]+	3	1473419-87-2	-	2.22455e+06	3.03363e+06	2.59264e+06	7.93524e+06	9.09803e+06	8.09896e+06	4.83203e+06	5.04186e+06	4.57585e+06	-	-	-
Rlp05128	4'-O-beta-D-galactopyranosyl djalonensone	4'-O-beta-D-galactopyranosyl djalonensone	Lignans and Coumarins	木脂素和香豆素	Coumarins	香豆素	C21H22O10	435.13	273.08	434.121	[M+H]+	2	-	-	54107	72745.9	70986.1	64483.3	73424.7	57216.9	57190.5	41825	82676.1	-	-	-
PDP237694	(2s)-5-hydroxy-2-(4-hydroxyphenyl)-8-{[(2s,3r,4s,5s,6r)-3,4,5-trihydroxy-6-(hydroxymethyl)oxan-2-yl]oxy}-2,3-dihydro-1-benzopyran-4-one	(2s)-5-羟基-2-(4-羟基苯基)-8-{[(2s,3r,4s,5s,6r)-3,4,5-三羟基-6-(羟基甲基)氧杂环己烷-2-基]氧基}-2,3-二氢-1-苯并吡喃-4-酮	Flavonoids	黄酮	Flavanones	二氢黄酮	C21H22O10	435.12	273.08	434.121	[M+H]+	1	-	-	59800.9	60285.4	94344.6	80421	68773.7	56649.5	114290	108805	78696.3	-	-	-
MW0108074	Lys-Ser*	赖氨酰丝氨酸*	Amino acids and derivatives	氨基酸及其衍生物	Amino acids and derivatives	氨基酸及其衍生物	C9H19N3O4	234.14	84.08	233.138	[M+H]+	1	6665-19-6	-	510005	519551	519104	369869	299248	332337	480278	480119	436981	-	-	-
[truncated: 1,697 more rows]

## Sheet: DEM
Index	Compounds	物质	Class I	物质一级分类	Class II	物质二级分类	Formula	Level	CAS	JX-1	JX-2	JX-3	CK-1	CK-2	CK-3	VIP	P-value	FDR	Fold_Change	Log2FC	Type	cpd_ID	kegg_map	mw_cpd_ID	mw_map
[truncated: 1,440 more rows]

[truncated: 1 more sheets: KEGG]
